# Supplementary material for: Identification and characterization of nanobodies specific for the human ubiquitin–like ISG15 protein
Source: J Biol Chem. 2025 Aug 6;301(9):110564. doi: 10.1016/j.jbc.2025.110564 (PMC12406269; doi:10.1016/j.jbc.2025.110564)
Supplement: Supplementary Table S1 [file mmc2.xls]

## Sheet: supplementary table S1
Supplementary Table S1: Significantly enriched proteins after ISG15 immunoaffinity purification using VHHISG15-A, VHHISG15-B, and anti-ISG15 monoclonal antibody compared to enrichment with beads only in HAP1 USP18 KO cells treated with IFN-α for 48 hours. A Student's T-test was conducted for statistical analysis. 'VHH-A (IP)' refers to ISG15 immunoaffinity purification using VHHISG15-A, 'VHH-B (I…
01_S3-D1_1_12464	02_S3-D2_1_12465	03_S3-D3_1_12466	04_S3-D4_1_12467	05_S3-D5_1_12468	06_S3-D6_1_12470	07_S3-D7_1_12471	08_S3-D8_1_12472	09_S3-D9_1_12473	10_S3-D10_1_12474	C: Student's T-test Significant HA-VHH-A (IP)_BO	C: Student's T-test Significant HA-VHH-B (IP)_BO	C: Student's T-test Significant ISG15 IP_BO	C: Student's T-test significant	N: -Log Student's T-test p-value HA-VHH-A (IP)_BO	N: Student's T-test q-value HA-VHH-A (IP)_BO	N: Student's T-test Difference HA-VHH-A (IP)_BO	N: Student's T-test Test statistic HA-VHH-A (IP)_BO	N: -Log Student's T-test p-value HA-VHH-B (IP)_BO	N: Student's T-test q-value HA-VHH-B (IP)_BO	N: Student's T-test Difference HA-VHH-B (IP)_BO	N: Student's T-test Test statistic HA-VHH-B (IP)_BO	N: -Log Student's T-test p-value ISG15 IP_BO	N: Student's T-test q-value ISG15 IP_BO	N: Student's T-test Difference ISG15 IP_BO	N: Student's T-test Test statistic ISG15 IP_BO	T: Protein.Group	T: Protein.Names	T: Genes	T: First.Protein.Description
11.8833	14.0673	14.0577	13.9945	14.2745	14.221	20.7902	20.8951	19.3482	19.3847	+	+	+	HA-VHH-A (IP)_BO;HA-VHH-B (IP)_BO;ISG15 IP_BO	4.09344	0	-6.81653	-111.351	4.09885	0.0544	-6.59488	-112.047	2.85033	0.0296923	-1.47623	-26.5892	A0A075B6P5;P01615	KV228_HUMAN;KVD28_HUMAN	IGKV2-28;IGKV2D-28	Immunoglobulin kappa variable 2-28
11.8802	12.5534	12.818	12.1818	11.6241	11.1657	17.0212	17.1895	15.6497	15.6376	+	+	+	HA-VHH-A (IP)_BO;HA-VHH-B (IP)_BO;ISG15 IP_BO	2.29528	0.0350872	-4.60547	-13.9954	2.73919	0.0364938	-5.7105	-23.3885	2.47941	0.0363429	-1.46175	-17.3231	A0A075B6R9;A0A0C4DH68	KV224_HUMAN;KVD24_HUMAN	IGKV2-24;IGKV2D-24	Probable non-functional immunoglobulin kappa variable 2D-24
11.7035	11.5165	12.5144	11.3933	12.5042	11.5872	20.0124	19.8613	18.1758	18.2729	+	+	+	HA-VHH-A (IP)_BO;HA-VHH-B (IP)_BO;ISG15 IP_BO	2.30257	0.0341297	-7.983	-14.1143	2.46224	0.0380679	-7.89111	-16.9823	2.56255	0.0368444	-1.7125	-19.0713	A0A0A0MRZ8;P04433	KV311_HUMAN;KVD11_HUMAN	IGKV3-11;IGKV3D-11	Immunoglobulin kappa variable 3D-11
11.6404	10.8671	12.1665	12.0931	12.5904	12.2192	15.3088	15.2992	13.9274	13.8347	+	+	+	HA-VHH-A (IP)_BO;HA-VHH-B (IP)_BO;ISG15 IP_BO	3.86713	0.0286316	-3.17419	-85.8063	2.38986	0.0414164	-2.89916	-15.6171	2.97017	0.0326154	-1.42294	-30.5308	A0A0B4J1U3	LV136_HUMAN	IGLV1-36	Immunoglobulin lambda variable 1-36
12.0421	10.5615	12.506	11.9239	11.4637	11.327	15.8414	15.9217	14.4377	14.458	+	+	+	HA-VHH-A (IP)_BO;HA-VHH-B (IP)_BO;ISG15 IP_BO	2.19662	0.0397434	-3.66665	-12.4805	3.50594	0.0265366	-4.48624	-56.6069	3.07934	0.0410323	-1.43377	-34.6257	A0A0C4DH42;P01767;P01772;P0DP02	HV333_HUMAN;HV353_HUMAN;HV366_HUMAN;HVC33_HUMAN	IGHV3-30-3;IGHV3-33;IGHV3-53;IGHV3-66	Immunoglobulin heavy variable 3-66
18.6066	18.6792	18.837	18.8039	18.6746	18.6957	19.0556	19.0495	18.7402	18.7035	+	+	+	HA-VHH-A (IP)_BO;HA-VHH-B (IP)_BO;ISG15 IP_BO	2.28452	0.0343947	-0.232083	-13.8217	3.05018	0.0402727	-0.36737	-33.4811	2.50117	0.0374118	-0.330676	-17.7646	O00330	ODPX_HUMAN	PDHX	Pyruvate dehydrogenase protein X component, mitochondrial
20.9241	21.0469	20.8292	20.8138	20.792	20.8063	21.058	21.0361	20.8196	20.8202	+	+	+	HA-VHH-A (IP)_BO;HA-VHH-B (IP)_BO;ISG15 IP_BO	2.45677	0.0329432	-0.225594	-16.8751	2.55582	0.0386606	-0.247943	-18.9234	2.63484	0.0361026	-0.227169	-20.733	O75475	PSIP1_HUMAN	PSIP1	PC4 and SFRS1-interacting protein
17.552	17.5382	17.8512	17.8328	18.164	18.1442	17.3404	17.3112	18.0163	17.9827	+	+	+	HA-VHH-A (IP)_BO;HA-VHH-B (IP)_BO;ISG15 IP_BO	2.95318	0.02175	0.516195	29.9381	3.34384	0.0302745	0.828293	46.9647	2.96315	0.0322025	0.673698	30.2845	O75874	IDHC_HUMAN	IDH1	Isocitrate dehydrogenase [NADP] cytoplasmic
16.8296	16.4131	17.118	17.0776	17.8666	17.8176	16.2961	16.1783	17.5563	17.4643	+	+	+	HA-VHH-A (IP)_BO;HA-VHH-B (IP)_BO;ISG15 IP_BO	2.28469	0.0345083	0.860624	13.8244	2.80236	0.0422286	1.60495	25.1574	2.46484	0.039963	1.27316	17.0334	P00338	LDHA_HUMAN	LDHA	L-lactate dehydrogenase A chain
16.028	15.9941	16.6931	16.6057	16.1336	16.3672	18.7933	18.7494	17.985	17.9106	+	+	+	HA-VHH-A (IP)_BO;HA-VHH-B (IP)_BO;ISG15 IP_BO	3.275	0.0201481	-2.12193	-43.3839	2.65458	0.0347097	-2.52096	-21.2112	2.5624	0.0366409	-0.823538	-19.068	P01023	A2MG_HUMAN	A2M	Alpha-2-macroglobulin
12.0789	11.6919	11.6396	11.7644	12.0082	11.7827	15.818	15.9608	14.5947	14.6	+	+	+	HA-VHH-A (IP)_BO;HA-VHH-B (IP)_BO;ISG15 IP_BO	3.2904	0.0213333	-4.18735	-44.1604	2.95277	0.0480769	-3.99389	-29.9241	2.51645	0.033665	-1.29201	-18.0813	P01599	KV117_HUMAN	IGKV1-17	Immunoglobulin kappa variable 1-17
11.0048	11.1319	11.1159	11.9065	10.9505	11.1734	20.7005	20.7486	19.1651	19.2999	+	+	+	HA-VHH-A (IP)_BO;HA-VHH-B (IP)_BO;ISG15 IP_BO	2.73468	0.0296993	-9.21337	-23.2668	3.85639	0.0226667	-9.66263	-84.7516	2.63952	0.0336954	-1.49205	-20.8456	P01619	KV320_HUMAN	IGKV3-20	Immunoglobulin kappa variable 3-20
10.9104	11.996	11.3007	12.0553	10.9319	11.5486	20.0434	20.0751	18.7508	18.7029	+	+	+	HA-VHH-A (IP)_BO;HA-VHH-B (IP)_BO;ISG15 IP_BO	2.69382	0.0304878	-8.38128	-22.1946	2.91241	0.0478596	-8.81902	-28.5633	3.33174	0.0522	-1.33242	-46.3148	P01700	LV147_HUMAN	IGLV1-47	Immunoglobulin lambda variable 1-47
12.0439	11.1255	10.8472	11.4646	11.8366	11.2201	18.4496	18.4542	17.0124	17.1061	+	+	+	HA-VHH-A (IP)_BO;HA-VHH-B (IP)_BO;ISG15 IP_BO	2.74826	0.028	-7.29603	-23.6345	2.70407	0.0341734	-6.92356	-22.459	2.94556	0.0302857	-1.39263	-29.6762	P01703	LV140_HUMAN	IGLV1-40	Immunoglobulin lambda variable 1-40
14.3517	14.0863	13.6168	13.4522	14.0842	14.352	22.4212	22.3285	20.9189	20.9615	+	+	+	HA-VHH-A (IP)_BO;HA-VHH-B (IP)_BO;ISG15 IP_BO	3.94283	0.034	-8.84031	-93.6219	3.5208	0.0278974	-8.15675	-57.5838	2.89982	0.0282667	-1.43466	-28.1512	P01834	IGKC_HUMAN	IGKC	Immunoglobulin kappa constant
15.2981	15.4018	15.3187	15.5576	15.6866	15.8321	20.2218	20.1822	18.8585	18.8471	+	+	+	HA-VHH-A (IP)_BO;HA-VHH-B (IP)_BO;ISG15 IP_BO	3.19006	0.0251077	-4.76385	-39.3388	3.54054	0.0302222	-4.44265	-58.908	3.6318	0.0454545	-1.34922	-65.4369	P01857	IGHG1_HUMAN	IGHG1	Immunoglobulin heavy constant gamma 1
15.4881	14.9324	15.4844	15.3338	15.1848	15.3168	16.8666	16.846	16.3274	16.3242	+	+	+	HA-VHH-A (IP)_BO;HA-VHH-B (IP)_BO;ISG15 IP_BO	2.56084	0.035533	-1.44717	-19.0338	2.7629	0.0386405	-1.60548	-24.0374	3.41427	0.0632727	-0.530492	-50.9344	P02649	APOE_HUMAN	APOE	Apolipoprotein E
16.7382	16.8	16.8436	16.8414	16.7474	16.7376	17.3362	17.3064	16.8394	16.798	+	+	+	HA-VHH-A (IP)_BO;HA-VHH-B (IP)_BO;ISG15 IP_BO	3.01427	0.0237273	-0.478806	-32.1231	3.13636	0.046026	-0.578832	-36.9779	2.59112	0.0367619	-0.502588	-19.7116	P02751	FINC_HUMAN	FN1	Fibronectin
20.6912	20.8973	21.436	21.3879	21.2075	21.0662	22.3698	22.3073	21.3707	21.337	+	+	+	HA-VHH-A (IP)_BO;HA-VHH-B (IP)_BO;ISG15 IP_BO	2.74313	0.0304966	-0.926556	-23.4951	2.38653	0.0427792	-1.2017	-15.557	2.88708	0.0339341	-0.984675	-27.7408	P02768	ALBU_HUMAN	ALB	Albumin
16.4723	16.4992	16.6607	16.5559	16.1554	16.1891	19.0292	18.9753	18.4343	18.4713	+	+	+	HA-VHH-A (IP)_BO;HA-VHH-B (IP)_BO;ISG15 IP_BO	3.21862	0.0267541	-2.39396	-40.6549	3.90017	0.0286316	-2.83002	-89.1341	2.45376	0.0435837	-0.549453	-16.8164	P02771	FETA_HUMAN	AFP	Alpha-fetoprotein
17.7623	17.6475	18.1598	18.2272	19.0545	18.8409	17.1963	17.2594	18.9368	18.9476	+	+	+	HA-VHH-A (IP)_BO;HA-VHH-B (IP)_BO;ISG15 IP_BO	2.64253	0.0334011	0.965657	20.9182	2.38028	0.0423666	1.71988	15.4448	3.458	0.0532414	1.71438	53.5659	P04075	ALDOA_HUMAN	ALDOA	Fructose-bisphosphate aldolase A
22.7829	22.6308	23.0728	23.0389	23.4195	23.5088	21.8877	21.7883	23.2625	23.2287	+	+	+	HA-VHH-A (IP)_BO;HA-VHH-B (IP)_BO;ISG15 IP_BO	2.73142	0.0293161	1.21788	23.1794	2.77354	0.0396779	1.62614	24.3344	2.85732	0.0305743	1.40759	26.8043	P05161	ISG15_HUMAN	ISG15	Ubiquitin-like protein ISG15
17.8722	17.9356	17.7914	17.9059	18.578	18.653	19.0453	19.1028	21.1577	21.1439	+	+	+	HA-VHH-A (IP)_BO;HA-VHH-B (IP)_BO;ISG15 IP_BO	2.56499	0.0358974	-1.22536	-19.1252	1.98086	0.0504164	-0.458488	-9.70521	3.69373	0.05	2.07677	70.2748	P06702	S10A9_HUMAN	S100A9	Protein S100-A9
18.91	18.8784	19.3029	19.3152	19.7385	19.7247	18.5104	18.5237	19.7567	19.7294	+	+	+	HA-VHH-A (IP)_BO;HA-VHH-B (IP)_BO;ISG15 IP_BO	3.88304	0.0302222	0.792019	87.3929	4.20548	0	1.21454	126.684	3.81361	0	1.226	80.6783	P06733	ENOA_HUMAN	ENO1	Alpha-enolase
16.6041	16.5058	17.4657	17.4923	17.8339	17.8394	15.6995	15.6012	17.6955	17.6706	+	+	+	HA-VHH-A (IP)_BO;HA-VHH-B (IP)_BO;ISG15 IP_BO	3.11127	0.0220541	1.82864	35.924	3.29554	0.0280727	2.18628	44.4226	3.20667	0.0435	2.03264	40.0991	P06744	G6PI_HUMAN	GPI	Glucose-6-phosphate isomerase
18.094	18.082	18.7312	18.6758	19.2881	19.2614	17.475	17.3965	19.2626	19.3118	+	+	+	HA-VHH-A (IP)_BO;HA-VHH-B (IP)_BO;ISG15 IP_BO	2.84404	0.024704	1.26775	26.3969	3.29481	0.0275714	1.83901	44.3853	3.2041	0.0519184	1.85146	39.9805	P07195	LDHB_HUMAN	LDHB	L-lactate dehydrogenase B chain
14.7796	14.6303	15.0989	15.1113	14.827	14.7406	16.7942	16.8509	16.3469	16.3211	+	+	+	HA-VHH-A (IP)_BO;HA-VHH-B (IP)_BO;ISG15 IP_BO	3.54512	0.0155429	-1.71744	-59.2201	3.19236	0.0545231	-2.03877	-39.443	2.39391	0.0497323	-0.488514	-15.6905	P07996	TSP1_HUMAN	THBS1	Thrombospondin-1
12.7494	13.0689	11.3111	11.4821	11.4693	13.5525	22.6092	22.5967	21.299	21.2803	+	+	+	HA-VHH-A (IP)_BO;HA-VHH-B (IP)_BO;ISG15 IP_BO	4.23305	0	-11.2063	-130.769	1.97942	0.0502449	-10.092	-9.68893	4.13641	0	-1.31328	-116.999	P0CG04;B9A064	IGLC1_HUMAN;IGLL5_HUMAN	IGLC1;IGLL5	Immunoglobulin lambda-like polypeptide 5
15.4179	15.8925	15.2014	15.6835	14.9823	15.5563	11.2522	10.6902	15.5407	15.7187	+	+	+	HA-VHH-A (IP)_BO;HA-VHH-B (IP)_BO;ISG15 IP_BO	2.16838	0.0465882	4.47124	12.0773	2.06448	0.0463231	4.29808	10.7008	2.40016	0.0461587	4.65852	15.8044	P15538	C11B1_HUMAN	CYP11B1	Cytochrome P450 11B1, mitochondrial
18.0318	17.9753	18.2879	18.2084	18.1825	17.9652	20.8221	20.7928	20.3038	20.3403	+	+	+	HA-VHH-A (IP)_BO;HA-VHH-B (IP)_BO;ISG15 IP_BO	3.5625	0.0164848	-2.55925	-60.417	2.79442	0.0416338	-2.73358	-24.928	2.63587	0.0368105	-0.485376	-20.7577	P19823	ITIH2_HUMAN	ITIH2	Inter-alpha-trypsin inhibitor heavy chain H2
14.6536	14.4222	14.7358	14.6595	14.4641	14.5938	16.3079	16.2314	15.5465	15.4888	+	+	+	HA-VHH-A (IP)_BO;HA-VHH-B (IP)_BO;ISG15 IP_BO	2.9283	0.0196981	-1.57196	-29.0916	2.72893	0.0356145	-1.74069	-23.113	2.39399	0.0499289	-0.751973	-15.692	P22061	PIMT_HUMAN	PCMT1	Protein-L-isoaspartate(D-aspartate) O-methyltransferase
21.8966	21.7901	21.6198	21.6426	21.5907	21.6418	21.8808	21.8888	21.671	21.6932	+	+	+	HA-VHH-A (IP)_BO;HA-VHH-B (IP)_BO;ISG15 IP_BO	2.64591	0.0337829	-0.25366	-20.9999	2.03873	0.0492468	-0.268564	-10.3841	2.47226	0.0405258	-0.202783	-17.1802	P22626	ROA2_HUMAN	HNRNPA2B1	Heterogeneous nuclear ribonucleoproteins A2/B1
17.4097	17.5255	17.7357	17.7084	18.1308	18.2469	16.9693	17.0439	18.1243	18.131	+	+	+	HA-VHH-A (IP)_BO;HA-VHH-B (IP)_BO;ISG15 IP_BO	2.51353	0.0366214	0.715458	18.0204	2.46994	0.0386513	1.18227	17.1341	2.95377	0.0314074	1.12104	29.9587	P29401	TKT_HUMAN	TKT	Transketolase
15.548	15.5156	15.489	15.4593	16.6788	16.678	16.5314	16.5138	17.1711	17.2139	+	+	+	HA-VHH-A (IP)_BO;HA-VHH-B (IP)_BO;ISG15 IP_BO	3.56497	0.017	-1.04844	-60.5894	2.49336	0.0393143	0.1558	17.6047	2.92238	0.0292414	0.669921	28.8934	P29508	SPB3_HUMAN	SERPINB3	Serpin B3
17.3098	17.2813	17.1676	17.1385	17.0819	17.0749	17.5148	17.5223	17.163	17.1651	+	+	+	HA-VHH-A (IP)_BO;HA-VHH-B (IP)_BO;ISG15 IP_BO	2.77425	0.0254964	-0.36554	-24.3543	3.86242	0.0236522	-0.44015	-85.3428	3.91474	0	-0.354502	-90.6425	P30101	PDIA3_HUMAN	PDIA3	Protein disulfide-isomerase A3
15.9544	15.9996	17.29	17.3495	18.6255	18.6933	15.1464	15.1282	17.2988	17.283	+	+	+	HA-VHH-A (IP)_BO;HA-VHH-B (IP)_BO;ISG15 IP_BO	3.69135	0.0201481	2.18248	70.0823	4.00319	0.0388571	3.52212	100.361	4.50514	0	2.1536	178.88	P30793	GCH1_HUMAN	GCH1	GTP cyclohydrolase 1
16.0741	15.9888	16.1835	16.2767	16.1881	16.2712	15.4938	15.5075	16.044	15.9974	+	+	+	HA-VHH-A (IP)_BO;HA-VHH-B (IP)_BO;ISG15 IP_BO	2.38312	0.0358797	0.729436	15.4957	2.47848	0.0379213	0.728939	17.3043	2.66233	0.0350897	0.519999	21.402	P31350	RIR2_HUMAN	RRM2	Ribonucleoside-diphosphate reductase subunit M2
21.9492	21.8978	21.8603	21.8583	21.7929	21.8052	22.2987	22.3116	22.0345	22.046	+	+	+	HA-VHH-A (IP)_BO;HA-VHH-B (IP)_BO;ISG15 IP_BO	3.67352	0.0194286	-0.445789	-68.658	3.50958	0.0272	-0.50609	-56.8445	2.97474	0.033039	-0.264895	-30.6919	P35268	RL22_HUMAN	RPL22	Large ribosomal subunit protein eL22
20.3692	20.4708	20.6859	20.7265	20.4757	20.486	19.8193	19.8738	19.1815	19.1782	+	+	+	HA-VHH-A (IP)_BO;HA-VHH-B (IP)_BO;ISG15 IP_BO	2.80718	0.023218	0.859689	25.2977	2.71971	0.0349822	0.634332	22.8684	2.77656	0.0350924	-0.666655	-24.4195	P35637	FUS_HUMAN	FUS	RNA-binding protein FUS
19.3426	19.2801	18.8892	18.9721	18.9344	18.9615	19.638	19.616	19.2211	19.2194	+	+	+	HA-VHH-A (IP)_BO;HA-VHH-B (IP)_BO;ISG15 IP_BO	2.42353	0.0323887	-0.696373	-16.2381	3.17978	0.0528955	-0.679104	-38.8752	3.13383	0.0462545	-0.406774	-36.8702	P35659	DEK_HUMAN	DEK	Protein DEK
20.7125	20.7869	20.5843	20.5675	20.5735	20.518	21.7788	21.7699	21.2626	21.2489	+	+	+	HA-VHH-A (IP)_BO;HA-VHH-B (IP)_BO;ISG15 IP_BO	4.20078	0	-1.19846	-126	3.28171	0.0266207	-1.22864	-43.7202	3.60252	0.0416667	-0.518601	-63.2669	P38646	HSPA9_HUMAN	HSPA9	Stress-70 protein, mitochondrial
15.9293	15.7344	16.936	16.8328	17.5257	17.2913	15.5026	15.3665	17.2657	17.2671	+	+	+	HA-VHH-A (IP)_BO;HA-VHH-B (IP)_BO;ISG15 IP_BO	2.46206	0.0335289	1.44987	16.9787	2.32981	0.0412012	1.97392	14.5672	2.86121	0.0311919	1.83183	26.9249	P41226	UBA7_HUMAN	UBA7	Ubiquitin-like modifier-activating enzyme 7
17.4905	17.4403	17.7844	17.8587	17.8839	17.8019	17.2083	17.211	17.6576	17.6566	+	+	+	HA-VHH-A (IP)_BO;HA-VHH-B (IP)_BO;ISG15 IP_BO	2.43452	0.0315649	0.61191	16.4459	2.37957	0.0422308	0.633265	15.432	4.98455	0	0.447481	310.651	P43034	LIS1_HUMAN	PAFAH1B1	Platelet-activating factor acetylhydrolase IB subunit beta
15.8074	15.8411	16.6326	16.8652	17.4202	17.4743	15.1764	15.1003	16.9163	16.9104	+	+	+	HA-VHH-A (IP)_BO;HA-VHH-B (IP)_BO;ISG15 IP_BO	2.24257	0.041175	1.61054	13.1649	3.38811	0.0315102	2.3089	49.4224	3.33495	0.0535385	1.77499	46.486	P46926	GNPI1_HUMAN	GNPDA1	Glucosamine-6-phosphate deaminase 1
13.7782	13.9649	14.2106	14.2049	14.5054	14.4042	13.0452	13.0782	14.0167	13.9789	+	+	+	HA-VHH-A (IP)_BO;HA-VHH-B (IP)_BO;ISG15 IP_BO	3.67136	0.0187586	1.14607	68.4875	2.83683	0.0422946	1.39313	26.1784	3.14436	0.0471111	0.936127	37.3206	P49902	5NTC_HUMAN	NT5C2	Cytosolic purine 5'-nucleotidase
17.277	17.2183	17.8835	17.9226	18.1725	18.2193	16.7027	16.5436	18.3417	18.3401	+	+	+	HA-VHH-A (IP)_BO;HA-VHH-B (IP)_BO;ISG15 IP_BO	2.39029	0.0346154	1.27989	15.6249	2.55789	0.0388364	1.57268	18.9689	2.67006	0.0355804	1.7177	21.5941	P50395	GDIB_HUMAN	GDI2	Rab GDP dissociation inhibitor beta
16.9595	16.9295	17.0317	17.027	16.8838	16.8428	17.1759	17.2048	16.8338	16.8211	+	+	+	HA-VHH-A (IP)_BO;HA-VHH-B (IP)_BO;ISG15 IP_BO	2.08572	0.0481946	-0.161016	-10.9691	2.23426	0.0435464	-0.327066	-13.0384	2.72208	0.0394419	-0.362911	-22.9309	P50454	SERPH_HUMAN	SERPINH1	Serpin H1
19.0132	18.9586	19.143	19.1445	19.3666	19.3252	18.9192	18.911	19.3353	19.3598	+	+	+	HA-VHH-A (IP)_BO;HA-VHH-B (IP)_BO;ISG15 IP_BO	3.47446	0.0143158	0.228636	54.5909	2.62133	0.040404	0.430803	20.4121	3.05065	0.0391385	0.432467	33.4994	P50990	TCPQ_HUMAN	CCT8	T-complex protein 1 subunit theta
15.1837	14.9352	14.9275	14.788	14.8731	14.7368	15.6586	15.669	15.0893	15.0269	+	+	+	HA-VHH-A (IP)_BO;HA-VHH-B (IP)_BO;ISG15 IP_BO	2.12782	0.0482122	-0.806053	-11.5205	2.2021	0.041812	-0.858868	-12.5602	2.56691	0.0374689	-0.605724	-19.1678	P51858	HDGF_HUMAN	HDGF	Hepatoma-derived growth factor
18.726	18.711	19.0318	19.0169	19.7535	19.7343	18.4758	18.4112	19.2105	19.2437	+	+	+	HA-VHH-A (IP)_BO;HA-VHH-B (IP)_BO;ISG15 IP_BO	2.48844	0.0354178	0.580872	17.5049	3.17279	0.0506286	1.30043	38.5634	2.66821	0.0353333	0.783609	21.5479	P53396	ACLY_HUMAN	ACLY	ATP-citrate synthase
19.9428	19.8845	19.4791	19.4789	19.3532	19.3277	20.0948	20.09	19.6813	19.6436	+	+	+	HA-VHH-A (IP)_BO;HA-VHH-B (IP)_BO;ISG15 IP_BO	4.81903	0	-0.613383	-256.75	3.52811	0.0294054	-0.751945	-58.0711	2.70846	0.0385455	-0.429936	-22.5733	P53999	TCP4_HUMAN	SUB1	Activated RNA polymerase II transcriptional coactivator p15
18.398	18.4329	19.3284	19.3297	19.7674	19.7785	17.623	17.6954	19.1828	19.1513	+	+	+	HA-VHH-A (IP)_BO;HA-VHH-B (IP)_BO;ISG15 IP_BO	3.32801	0.0226667	1.66989	46.1159	3.52266	0.0286316	2.11376	57.7077	3.16412	0.0498824	1.50786	38.1802	P55072	TERA_HUMAN	VCP	Transitional endoplasmic reticulum ATPase
16.4956	16.3931	16.6212	16.6687	17.1749	17.1545	16.2607	16.3033	16.8614	16.8449	+	+	+	HA-VHH-A (IP)_BO;HA-VHH-B (IP)_BO;ISG15 IP_BO	2.11668	0.0468454	0.362967	11.372	3.14495	0.0472533	0.882706	37.3457	2.79699	0.036	0.571142	25.0021	P61011	SRP54_HUMAN	SRP54	Signal recognition particle subunit SRP54
14.6918	14.6696	15.0133	15.0348	15.4326	15.5095	14.329	14.3583	15.2904	15.3179	+	+	+	HA-VHH-A (IP)_BO;HA-VHH-B (IP)_BO;ISG15 IP_BO	3.14804	0.0229859	0.680343	37.4791	2.8761	0.0450909	1.12737	27.3915	3.35975	0.0564324	0.960509	47.8336	Q05397	FAK1_HUMAN	PTK2	Focal adhesion kinase 1
21.7971	21.6454	22.0363	22.0427	21.8969	21.8304	18.1487	18.1367	18.9959	19.0166	+	+	+	HA-VHH-A (IP)_BO;HA-VHH-B (IP)_BO;ISG15 IP_BO	5.5159	0	3.89677	572.726	4.08336	0.0494545	3.72099	110.066	3.71604	0.0555556	0.863596	72.104	Q08380	LG3BP_HUMAN	LGALS3BP	Galectin-3-binding protein
17.0781	17.0662	17.3995	17.4843	17.9988	18.0165	15.9933	15.9665	17.2144	17.233	+	+	+	HA-VHH-A (IP)_BO;HA-VHH-B (IP)_BO;ISG15 IP_BO	3.03473	0.0245647	1.46199	32.8899	4.20193	0	2.02772	126.167	3.7633	0.0625	1.24379	76.1366	Q14157	UBP2L_HUMAN	UBAP2L	Ubiquitin-associated protein 2-like
18.4309	18.3822	18.2875	18.3034	18.2259	18.2538	18.5253	18.5423	18.3371	18.3344	+	+	+	HA-VHH-A (IP)_BO;HA-VHH-B (IP)_BO;ISG15 IP_BO	2.62544	0.0330279	-0.238355	-20.5092	2.51193	0.038346	-0.293951	-17.987	2.72437	0.03975	-0.198099	-22.9915	Q14690	RRP5_HUMAN	PDCD11	Protein RRP5 homolog
16.2574	16.3178	16.4799	16.4735	16.5753	16.4926	15.8121	15.8286	16.1976	16.2321	+	+	+	HA-VHH-A (IP)_BO;HA-VHH-B (IP)_BO;ISG15 IP_BO	3.7397	0.02176	0.656373	74.095	2.45983	0.0376418	0.713616	16.9348	2.63024	0.0358726	0.394511	20.6232	Q15436	SC23A_HUMAN	SEC23A	Protein transport protein Sec23A
16.8128	16.6988	17.965	17.9865	19.102	19.064	15.5066	15.4935	17.8592	17.7616	+	+	+	HA-VHH-A (IP)_BO;HA-VHH-B (IP)_BO;ISG15 IP_BO	4.58475	0	2.47569	196.05	4.50234	0	3.58295	178.304	3.34293	0.0549474	2.31036	46.9154	Q16851	UGPA_HUMAN	UGP2	UTP--glucose-1-phosphate uridylyltransferase
11.7724	14.9513	15.2515	15.3444	14.5953	14.9719	12.1812	12.0699	15.3216	15.6573	+	+	+	HA-VHH-A (IP)_BO;HA-VHH-B (IP)_BO;ISG15 IP_BO	3.28239	0.0205283	3.17239	43.7547	2.26658	0.0414919	2.6581	13.537	2.56031	0.0362404	3.36389	19.0221	Q4VCS5	AMOT_HUMAN	AMOT	Angiomotin
18.1938	18.2436	18.338	18.307	18.465	18.4301	18.1435	18.1326	18.336	18.3312	+	+	+	HA-VHH-A (IP)_BO;HA-VHH-B (IP)_BO;ISG15 IP_BO	2.10488	0.0457834	0.184485	11.2168	2.45849	0.0375019	0.30954	16.9088	3.03403	0.0379701	0.195561	32.8633	Q7L2E3	DHX30_HUMAN	DHX30	ATP-dependent RNA helicase DHX30
15.8391	15.9121	16.0072	16.0153	16.695	16.6281	15.6358	15.6654	16.1696	16.1706	+	+	+	HA-VHH-A (IP)_BO;HA-VHH-B (IP)_BO;ISG15 IP_BO	2.74357	0.0307027	0.360664	23.507	2.88468	0.0454667	1.01094	27.6642	3.09048	0.0417049	0.519456	35.0732	Q7Z4H7	HAUS6_HUMAN	HAUS6	HAUS augmin-like complex subunit 6
17.2039	17.0065	17.3224	17.3907	17.7812	17.7618	16.9882	16.9735	17.4656	17.4683	+	+	+	HA-VHH-A (IP)_BO;HA-VHH-B (IP)_BO;ISG15 IP_BO	2.06943	0.0496611	0.375696	10.7629	3.62683	0.0350968	0.790641	65.0638	3.63038	0.0434783	0.486099	65.3301	Q8IVU3	HERC6_HUMAN	HERC6	Probable E3 ubiquitin-protein ligase HERC6
14.5808	14.4735	14.0678	14.024	14.2126	14.3037	14.9119	14.9105	14.5421	14.5068	+	+	+	HA-VHH-A (IP)_BO;HA-VHH-B (IP)_BO;ISG15 IP_BO	3.19451	0.0255	-0.865291	-39.5409	2.31607	0.040472	-0.653085	-14.337	2.68265	0.0363429	-0.386761	-21.9104	Q8NB78	KDM1B_HUMAN	KDM1B	Lysine-specific histone demethylase 2
17.4857	17.6406	17.5124	17.4874	17.3251	17.3322	17.8205	17.8106	17.6093	17.5968	+	+	+	HA-VHH-A (IP)_BO;HA-VHH-B (IP)_BO;ISG15 IP_BO	2.74089	0.0302933	-0.315663	-23.4343	3.80441	0.0209231	-0.486896	-79.8274	2.84998	0.0291321	-0.212516	-26.5783	Q8TEM1	PO210_HUMAN	NUP210	Nuclear pore membrane glycoprotein 210
19.2727	19.3791	20.1253	20.0959	19.826	19.675	17.6652	17.7877	16.4214	16.3998	+	+	+	HA-VHH-A (IP)_BO;HA-VHH-B (IP)_BO;ISG15 IP_BO	3.15612	0.0233143	2.38415	37.8296	2.63837	0.0394974	2.02402	20.8177	2.65207	0.0346122	-1.31583	-21.1499	Q92734	TFG_HUMAN	TFG	Protein TFG
16.7977	16.8213	16.8795	16.855	16.6996	16.7008	16.7138	16.7133	16.5273	16.5458	+	+	+	HA-VHH-A (IP)_BO;HA-VHH-B (IP)_BO;ISG15 IP_BO	2.2004	0.0399765	0.153721	12.5354	2.62533	0.0412371	-0.0133648	-20.5065	2.56693	0.0376818	-0.177015	-19.1681	Q92879	CELF1_HUMAN	CELF1	CUGBP Elav-like family member 1
17.7244	17.6921	17.8485	17.8505	18.1735	18.2324	17.4174	17.4331	18.0271	18.0603	+	+	+	HA-VHH-A (IP)_BO;HA-VHH-B (IP)_BO;ISG15 IP_BO	3.46048	0.0139487	0.424304	53.7188	2.81566	0.0404148	0.777713	25.5466	3.05591	0.03975	0.618493	33.7031	Q92900	RENT1_HUMAN	UPF1	Regulator of nonsense transcripts 1
15.7998	15.7807	16.045	16.1323	16.5767	16.5596	15.0985	15.2239	16.4067	16.3715	+	+	+	HA-VHH-A (IP)_BO;HA-VHH-B (IP)_BO;ISG15 IP_BO	2.17303	0.0440338	0.92743	12.1428	2.69563	0.0337829	1.40698	22.2411	2.55304	0.0352766	1.22791	18.8629	Q96KP4	CNDP2_HUMAN	CNDP2	Cytosolic non-specific dipeptidase
14.9107	14.9705	15.7749	15.708	16.4175	16.5079	13.9398	14.0858	15.7117	15.6231	+	+	+	HA-VHH-A (IP)_BO;HA-VHH-B (IP)_BO;ISG15 IP_BO	2.66745	0.032284	1.72874	21.529	2.91161	0.0474435	2.44994	28.5369	2.5763	0.0383353	1.6546	19.3769	Q9GZT8	NIF3L_HUMAN	NIF3L1	NIF3-like protein 1
20.204	20.1102	20.6024	20.5752	20.9088	20.9326	20.0122	20.0052	20.5154	20.4725	+	+	+	HA-VHH-A (IP)_BO;HA-VHH-B (IP)_BO;ISG15 IP_BO	3.23308	0.0281379	0.58016	41.338	3.73374	0.0187586	0.912028	73.5887	2.69825	0.0371387	0.485279	22.3086	Q9UII4	HERC5_HUMAN	HERC5	E3 ISG15--protein ligase HERC5
14.9864	15.0551	14.9527	14.9743	15.4078	15.308	14.4607	14.4524	15.1385	15.1274	+	+	+	HA-VHH-A (IP)_BO;HA-VHH-B (IP)_BO;ISG15 IP_BO	3.28432	0.0209231	0.506946	43.8521	2.5125	0.0385085	0.901303	17.9989	3.98097	0	0.676445	97.8248	Q9UIV1	CNOT7_HUMAN	CNOT7	CCR4-NOT transcription complex subunit 7
16.0958	15.9871	16.7669	16.7121	17.4	17.3132	15.4312	15.3966	16.7995	16.7658	+	+	+	HA-VHH-A (IP)_BO;HA-VHH-B (IP)_BO;ISG15 IP_BO	3.22331	0.0272	1.32555	40.8754	3.23837	0.0336774	1.94266	41.5907	3.50583	0.0593846	1.36874	56.5997	Q9ULA0	DNPEP_HUMAN	DNPEP	Aspartyl aminopeptidase
16.7801	16.9003	16.6614	16.6595	16.5373	16.592	17.0461	17.0209	16.7719	16.7878	+	+	+	HA-VHH-A (IP)_BO;HA-VHH-B (IP)_BO;ISG15 IP_BO	2.94131	0.0200769	-0.3731	-29.5313	2.3861	0.0425032	-0.468885	-15.5493	2.46451	0.0397788	-0.253703	-17.0268	Q9ULW0	TPX2_HUMAN	TPX2	Targeting protein for Xklp2
14.4973	14.3779	14.3677	14.38	14.2302	14.2395	14.599	14.5952	14.3504	14.3304	+	+	+	HA-VHH-A (IP)_BO;HA-VHH-B (IP)_BO;ISG15 IP_BO	3.0789	0.0261	-0.223237	-34.6083	3.71969	0.0181333	-0.362193	-72.4077	2.80256	0.0321416	-0.256671	-25.1631	Q9UMN6	KMT2B_HUMAN	KMT2B	Histone-lysine N-methyltransferase 2B
18.1676	18.1594	18.1461	18.1307	17.9839	18.0038	18.2855	18.2665	18.087	18.0839	+	+	+	HA-VHH-A (IP)_BO;HA-VHH-B (IP)_BO;ISG15 IP_BO	2.10719	0.045899	-0.137604	-11.2471	2.62562	0.0414508	-0.282149	-20.5134	2.59499	0.0372048	-0.190518	-19.7999	Q9UNX4	WDR3_HUMAN	WDR3	WD repeat-containing protein 3
16.4854	16.4881	16.5855	16.5826	16.8014	16.7631	16.1299	16.1857	16.9229	16.9022	+	+	+	HA-VHH-A (IP)_BO;HA-VHH-B (IP)_BO;ISG15 IP_BO	2.36949	0.0369004	0.426235	15.2529	2.5337	0.03731	0.624445	18.4457	2.80934	0.0324286	0.754736	25.3608	Q9Y262	EIF3L_HUMAN	EIF3L	Eukaryotic translation initiation factor 3 subunit L
16.3076	16.3782	16.5771	16.6663	16.9807	17.031	15.9441	15.8913	17.0655	17.0568	+	+	+	HA-VHH-A (IP)_BO;HA-VHH-B (IP)_BO;ISG15 IP_BO	2.26928	0.037	0.704008	13.5795	2.95031	0.047619	1.08814	29.8393	3.26151	0.0474545	1.14341	42.7145	Q9Y617	SERC_HUMAN	PSAT1	Phosphoserine aminotransferase
11.8789	12.5993	10.8932	11.6775	12.5749	12.3033	15.1264	15.1769	14.2281	14.2368		+	+	HA-VHH-B (IP)_BO;ISG15 IP_BO	1.99257	0.0536701	-3.86633	-9.83903	2.58775	0.0406857	-2.71253	-19.6351	3.11087	0.0438621	-0.919222	-35.9074	A0A075B6J9	LV218_HUMAN	IGLV2-18	Immunoglobulin lambda variable 2-18
11.1248	11.3735	10.2879	12.8044	11.2042	11.2395	19.558	19.6184	18.2968	18.3461		+	+	HA-VHH-B (IP)_BO;ISG15 IP_BO	1.62654	0.0918762	-8.04206	-6.3895	4.75719	0	-8.36631	-239.104	3.02401	0.0368696	-1.26672	-32.486	A0A075B6K5	LV39_HUMAN	IGLV3-9	Immunoglobulin lambda variable 3-9
11.1963	11.2121	10.8711	12.4222	12.5011	11.8219	17.5696	17.5819	16.2699	16.3138		+	+	HA-VHH-B (IP)_BO;ISG15 IP_BO	1.77772	0.0811377	-5.92908	-7.64488	2.40759	0.0408591	-5.41422	-15.9411	3.50157	0.0571852	-1.28393	-56.3225	A0A087WSY6	KVD15_HUMAN	IGKV3D-15	Immunoglobulin kappa variable 3D-15
16.8982	17.0831	17.0891	17.1329	17.4531	17.4891	17.0741	17.038	17.3972	17.3907		+	+	HA-VHH-B (IP)_BO;ISG15 IP_BO	0.716067	0.224123	0.0549679	1.93751	2.42496	0.0405296	0.415085	16.265	2.53291	0.0341856	0.337969	18.4289	O15067	PUR4_HUMAN	PFAS	Phosphoribosylformylglycinamidine synthase
17.2327	17.0723	17.4307	17.3455	17.4122	17.3747	16.9593	16.9349	17.5283	17.6044		+	+	HA-VHH-B (IP)_BO;ISG15 IP_BO	2.00251	0.0541757	0.44104	9.95401	2.60039	0.042297	0.446382	19.924	2.38323	0.0489612	0.619252	15.4976	O43707	ACTN4_HUMAN	ACTN4	Alpha-actinin-4
18.9079	19.0976	19.0231	18.9444	18.9404	18.9301	19.1635	19.1779	18.5758	18.5758		+	+	HA-VHH-B (IP)_BO;ISG15 IP_BO	1.36852	0.109913	-0.186962	-4.6769	2.85065	0.0433016	-0.235405	-26.599	3.83425	0	-0.594871	-82.6181	O75400	PR40A_HUMAN	PRPF40A	Pre-mRNA-processing factor 40 homolog A
15.0791	15.1877	15.5334	15.326	15.8702	15.8177	15.1584	15.1942	15.6861	15.729		+	+	HA-VHH-B (IP)_BO;ISG15 IP_BO	0.861182	0.185765	0.253445	2.40854	2.6465	0.037234	0.667647	21.0143	2.56086	0.0364396	0.531292	19.0341	O94927	HAUS5_HUMAN	HAUS5	HAUS augmin-like complex subunit 5
15.9855	16.0454	16.2705	16.1598	16.5695	16.6402	16.1108	16.1027	16.4551	16.4425		+	+	HA-VHH-B (IP)_BO;ISG15 IP_BO	0.721125	0.221873	0.108408	1.95299	2.29546	0.0401803	0.498049	13.9982	3.31941	0.0497143	0.34205	45.6614	O95602	RPA1_HUMAN	POLR1A	DNA-directed RNA polymerase I subunit RPA1
17.3045	17.3674	17.3008	17.4107	17.5247	17.5053	17.3106	17.3304	17.5723	17.5554		+	+	HA-VHH-B (IP)_BO;ISG15 IP_BO	0.227374	0.54255	0.0352516	0.631224	2.29636	0.0402938	0.194474	14.0129	2.54339	0.0347225	0.243316	18.6536	O95782	AP2A1_HUMAN	AP2A1	AP-2 complex subunit alpha-1
14.7742	14.7568	15.7628	15.3222	15.5148	15.4327	17.2062	17.2819	16.0125	16.006		+	+	HA-VHH-B (IP)_BO;ISG15 IP_BO	1.77411	0.0810151	-1.70156	-7.61243	3.00208	0.0450101	-1.77032	-31.6748	3.02371	0.0363429	-1.23483	-32.4748	P01780	HV307_HUMAN	IGHV3-7	Immunoglobulin heavy variable 3-7
16.4018	16.319	16.3289	16.5079	16.9993	17.1038	16.0259	15.9603	16.7615	16.7773		+	+	HA-VHH-B (IP)_BO;ISG15 IP_BO	1.33028	0.111014	0.425292	4.46153	2.47089	0.0388	1.05846	17.153	2.72445	0.040381	0.776301	22.9939	P04040	CATA_HUMAN	CAT	Catalase
12.7448	11.7293	12.592	11.8047	11.4189	11.1738	15.2298	15.275	14.188	14.2108		+	+	HA-VHH-B (IP)_BO;ISG15 IP_BO	1.78874	0.0803827	-3.05403	-7.745	3.004	0.0454694	-3.95603	-31.7451	3.23884	0.0444255	-1.05295	-41.6131	P04180	LCAT_HUMAN	LCAT	Phosphatidylcholine-sterol acyltransferase
21.4133	21.272	21.4513	21.4792	21.5432	21.5764	21.2935	21.3128	21.6612	21.6889		+	+	HA-VHH-B (IP)_BO;ISG15 IP_BO	1.96792	0.0568819	0.162126	9.55937	2.25684	0.0407215	0.256637	13.3849	2.68647	0.0368696	0.371912	22.0073	P04406	G3P_HUMAN	GAPDH	Glyceraldehyde-3-phosphate dehydrogenase
16.6656	16.7002	17.0468	17.0622	17.6628	17.6609	16.6851	16.6006	17.5175	17.5632		+	+	HA-VHH-B (IP)_BO;ISG15 IP_BO	1.96962	0.0569941	0.411651	9.57847	2.76508	0.0388947	1.01901	24.098	2.54441	0.0349053	0.89747	18.6757	P06737	PYGL_HUMAN	PYGL	Glycogen phosphorylase, liver form
24.7245	24.6282	24.7148	24.522	24.2867	24.2178	24.7587	24.7053	24.2097	24.2302		+	+	HA-VHH-B (IP)_BO;ISG15 IP_BO	0.427186	0.354265	-0.113582	-1.1354	2.08807	0.0451784	-0.479739	-10.9992	2.50688	0.0379701	-0.512096	-17.8824	P0C0S8;P20671;Q96KK5;Q99878;Q9BTM1	H2A1D_HUMAN;H2A1H_HUMAN;H2A1J_HUMAN;H2A1_HUMAN;H2AJ_HUMAN	H2AC11;H2AC12;H2AC14;H2AC7;H2AJ	Histone H2A type 1
15.2066	15.4096	15.6029	15.7388	15.5992	15.5925	15.3286	15.3778	15.8828	15.8422		+	+	HA-VHH-B (IP)_BO;ISG15 IP_BO	1.3181	0.112488	0.317662	4.39477	1.98775	0.0509379	0.242653	9.78369	2.40924	0.0447097	0.509314	15.9715	P11171	EPB41_HUMAN	EPB41	Protein 4.1
20.4942	20.4453	20.5154	20.5633	20.3571	20.3586	20.415	20.4262	20.3164	20.3093		+	+	HA-VHH-B (IP)_BO;ISG15 IP_BO	1.39535	0.103973	0.11878	4.8334	2.0952	0.0458211	-0.0627012	-11.0911	2.42248	0.0444854	-0.107679	-16.2183	P11388	TOP2A_HUMAN	TOP2A	DNA topoisomerase 2-alpha
13.0238	13.2727	13.2532	13.0151	14.1682	13.9524	12.3661	12.3646	14.2784	14.3905		+	+	HA-VHH-B (IP)_BO;ISG15 IP_BO	1.63536	0.0917829	0.76877	6.45708	2.39466	0.0403179	1.69496	15.7041	3.09166	0.0424	1.96914	35.121	P17174	AATC_HUMAN	GOT1	Aspartate aminotransferase, cytoplasmic
21.6401	21.5349	21.5125	21.4814	21.3578	21.3531	21.5671	21.5933	21.3313	21.328		+	+	HA-VHH-B (IP)_BO;ISG15 IP_BO	1.26179	0.119171	-0.0832596	-4.09711	2.45627	0.0372251	-0.224757	-16.8653	2.55697	0.0358486	-0.250532	-18.9487	P20700	LMNB1_HUMAN	LMNB1	Lamin-B1
15.9255	15.8572	15.9872	16.0025	15.8936	15.8797	15.9727	15.9782	15.7888	15.8081		+	+	HA-VHH-B (IP)_BO;ISG15 IP_BO	0.858595	0.185417	0.019433	2.39962	2.15777	0.0422652	-0.0887728	-11.9292	2.49453	0.0370485	-0.176941	-17.6286	P28360	MSX1_HUMAN	MSX1	Homeobox protein MSX-1
18.8366	18.9061	18.8168	18.7877	18.5841	18.5198	18.9207	18.943	18.7411	18.7486		+	+	HA-VHH-B (IP)_BO;ISG15 IP_BO	1.7116	0.085373	-0.129567	-7.06964	2.10089	0.0444189	-0.37993	-11.1648	2.40612	0.0467149	-0.186981	-15.914	P38117	ETFB_HUMAN	ETFB	Electron transfer flavoprotein subunit beta
17.961	18.1256	17.8652	17.9392	17.8451	17.824	18.1955	18.1767	17.9165	17.9148		+	+	HA-VHH-B (IP)_BO;ISG15 IP_BO	1.75433	0.0832047	-0.28385	-7.43652	2.79121	0.0413427	-0.351486	-24.8359	2.91373	0.0289091	-0.270451	-28.6068	P41223	BUD31_HUMAN	BUD31	Protein BUD31 homolog
19.3275	19.4186	19.2288	19.3224	19.1129	19.0775	19.6717	19.6689	19.3165	19.3324		+	+	HA-VHH-B (IP)_BO;ISG15 IP_BO	1.86136	0.0648464	-0.394714	-8.43651	3.02022	0.0421053	-0.575093	-32.3445	3.25898	0.0464	-0.345864	-42.5901	P45880	VDAC2_HUMAN	VDAC2	Non-selective voltage-gated ion channel VDAC2
21.0269	21.0258	20.969	21.0134	20.8587	20.8839	21.2109	21.2148	20.9226	20.9189		+	+	HA-VHH-B (IP)_BO;ISG15 IP_BO	2.00038	0.0538378	-0.221623	-9.92922	2.85538	0.044	-0.341493	-26.7445	4.06549	0	-0.292095	-107.824	P46821	MAP1B_HUMAN	MAP1B	Microtubule-associated protein 1B
14.1327	14.1671	13.8783	14.1255	14.4606	14.5461	15.2056	15.2166	16.3186	16.337		+	+	HA-VHH-B (IP)_BO;ISG15 IP_BO	1.98695	0.0542258	-1.20921	-9.77454	2.43293	0.0355211	-0.707738	-16.4158	4.03671	0	1.1167	104.309	P47929	LEG7_HUMAN	LGALS7	Galectin-7
19.0433	19.0269	19.229	19.1732	19.6453	19.6605	18.945	18.9091	19.4557	19.4735		+	+	HA-VHH-B (IP)_BO;ISG15 IP_BO	1.84403	0.0718523	0.274035	8.26631	3.1423	0.0466316	0.725798	37.2321	2.85825	0.03088	0.537519	26.8334	P49327	FAS_HUMAN	FASN	Fatty acid synthase
17.4894	17.5162	17.441	17.4801	17.3238	17.3437	17.5441	17.5456	17.3878	17.3902		+	+	HA-VHH-B (IP)_BO;ISG15 IP_BO	1.30206	0.11444	-0.0842791	-4.30816	2.65246	0.0345241	-0.211082	-21.1595	4.07723	0	-0.155862	-109.292	P49916	DNLI3_HUMAN	LIG3	DNA ligase 3
17.8369	17.8372	17.7744	17.7327	17.6761	17.6435	17.8229	17.8231	17.6735	17.6704		+	+	HA-VHH-B (IP)_BO;ISG15 IP_BO	1.10044	0.144713	-0.0694132	-3.33505	2.00559	0.0526631	-0.163174	-9.98989	3.98055	0	-0.151008	-97.7783	Q02241	KIF23_HUMAN	KIF23	Kinesin-like protein KIF23
15.8542	15.9591	15.9591	16.1016	16.0074	16.0113	16.1321	16.1291	16.0467	16.0361		+	+	HA-VHH-B (IP)_BO;ISG15 IP_BO	0.530569	0.300335	-0.100236	-1.40688	3.38379	0.03088	-0.121216	-49.1769	2.42454	0.0446723	-0.0891972	-16.257	Q02252	MMSA_HUMAN	ALDH6A1	Methylmalonate-semialdehyde/malonate-semialdehyde dehydrogenase [acylating], mitochondrial
20.2055	20.2608	20.2781	20.2827	20.1237	20.1157	20.2316	20.2145	20.064	20.0676		+	+	HA-VHH-B (IP)_BO;ISG15 IP_BO	1.63877	0.0922279	0.0573826	6.48335	2.08499	0.0449084	-0.103307	-10.9598	2.514	0.0362424	-0.157216	-18.0303	Q02880	TOP2B_HUMAN	TOP2B	DNA topoisomerase 2-beta
16.739	17.0131	16.8494	16.8969	16.5861	16.6722	17.0664	17.0771	16.9118	16.9229		+	+	HA-VHH-B (IP)_BO;ISG15 IP_BO	1.8335	0.0713015	-0.198666	-8.16447	2.02403	0.0504234	-0.442623	-10.2074	2.60677	0.0381235	-0.154455	-20.0715	Q08752	PPID_HUMAN	PPID	Peptidyl-prolyl cis-trans isomerase D
18.7713	18.7444	18.7402	18.6078	18.5641	18.5498	18.7461	18.7636	18.5445	18.5558		+	+	HA-VHH-B (IP)_BO;ISG15 IP_BO	0.456249	0.339614	-0.0808249	-1.21045	2.49119	0.038996	-0.197887	-17.5608	2.58884	0.0365444	-0.204676	-19.6598	Q12788	TBL3_HUMAN	TBL3	Transducin beta-like protein 3
17.879	17.8612	17.8787	17.9705	18.0264	18.0928	17.6477	17.6276	17.9109	17.9304		+	+	HA-VHH-B (IP)_BO;ISG15 IP_BO	1.5885	0.0949776	0.286894	6.10549	2.17381	0.0414259	0.421918	12.1538	2.61297	0.0386	0.282997	20.2157	Q13155	AIMP2_HUMAN	AIMP2	Aminoacyl tRNA synthase complex-interacting multifunctional protein 2
16.0125	16.166	16.1891	16.3116	17.0742	17.121	16.0023	15.8964	17.225	17.1937		+	+	HA-VHH-B (IP)_BO;ISG15 IP_BO	1.18494	0.131651	0.301004	3.71828	2.59657	0.041678	1.14828	19.8362	2.71804	0.0391385	1.26003	22.8242	Q13867	BLMH_HUMAN	BLMH	Bleomycin hydrolase
18.0587	18.023	18.1309	18.0563	18.2686	18.3152	17.9133	17.9441	18.4106	18.4144		+	+	HA-VHH-B (IP)_BO;ISG15 IP_BO	1.25956	0.120245	0.164885	4.08568	2.2321	0.0433231	0.363199	13.0057	2.98856	0.0343784	0.483795	31.185	Q14152	EIF3A_HUMAN	EIF3A	Eukaryotic translation initiation factor 3 subunit A
17.2465	17.0682	17.3394	17.2153	17.4433	17.5263	16.9986	17.0078	17.5406	17.5134		+	+	HA-VHH-B (IP)_BO;ISG15 IP_BO	1.32024	0.112498	0.274166	4.40647	2.12924	0.0429322	0.481624	11.5396	3.123	0.0446316	0.523799	36.4128	Q15046	SYK_HUMAN	KARS1	Lysine--tRNA ligase
18.8401	18.8061	18.6639	18.6999	18.5577	18.6073	18.8585	18.8693	18.6636	18.6728		+	+	HA-VHH-B (IP)_BO;ISG15 IP_BO	1.97763	0.0564286	-0.182007	-9.66862	2.09369	0.0456356	-0.281405	-11.0715	2.87751	0.0328511	-0.19567	-27.436	Q15393	SF3B3_HUMAN	SF3B3	Splicing factor 3B subunit 3
17.4034	17.5272	17.3565	17.4045	17.1884	17.1401	17.5604	17.5731	17.3592	17.3766		+	+	HA-VHH-B (IP)_BO;ISG15 IP_BO	1.7617	0.0824095	-0.186278	-7.5016	2.41615	0.0395646	-0.402475	-16.0999	2.53316	0.0343627	-0.19883	-18.4341	Q15459	SF3A1_HUMAN	SF3A1	Splicing factor 3A subunit 1
19.2197	19.5634	19.5168	19.5749	19.575	19.5261	19.3112	19.3127	19.4356	19.4262		+	+	HA-VHH-B (IP)_BO;ISG15 IP_BO	1.82282	0.0727662	0.233918	8.06246	1.98491	0.050589	0.23865	9.75129	2.79745	0.036313	0.118998	25.0153	Q15646	OASL_HUMAN	OASL	2'-5'-oligoadenylate synthase-like protein
14.0501	14.1666	14.5023	14.3818	14.9785	14.9967	14.2971	14.3386	14.7743	14.7369		+	+	HA-VHH-B (IP)_BO;ISG15 IP_BO	0.719947	0.223078	0.124207	1.94938	2.94085	0.046729	0.669775	29.5156	2.39214	0.0495373	0.437788	15.6583	Q3B7T1	EDRF1_HUMAN	EDRF1	Erythroid differentiation-related factor 1
14.6272	14.5391	14.7677	14.5463	14.4294	14.4907	14.8216	14.8545	14.5143	14.5323		+	+	HA-VHH-B (IP)_BO;ISG15 IP_BO	0.607245	0.262134	-0.181059	-1.61818	2.07818	0.0455446	-0.377995	-10.8732	2.4533	0.0433874	-0.314775	-16.8075	Q5JRA6	TGO1_HUMAN	MIA3	Transport and Golgi organization protein 1 homolog
15.9569	15.9541	16.0563	16.0739	16.1486	16.1517	15.9895	15.9707	16.1927	16.1919		+	+	HA-VHH-B (IP)_BO;ISG15 IP_BO	1.65348	0.090005	0.0849948	6.59795	2.5058	0.0380251	0.170031	17.8601	2.70884	0.0388397	0.212191	22.583	Q5T4S7	UBR4_HUMAN	UBR4	E3 ubiquitin-protein ligase UBR4
18.4954	18.5018	18.5368	18.5053	18.459	18.4531	18.6103	18.5965	18.4142	18.4104		+	+	HA-VHH-B (IP)_BO;ISG15 IP_BO	1.3859	0.104613	-0.0823517	-4.77776	2.58389	0.0401127	-0.147367	-19.5476	2.85019	0.0294095	-0.191132	-26.585	Q5UIP0	RIF1_HUMAN	RIF1	Telomere-associated protein RIF1
14.0133	13.88	13.9527	13.8039	13.8648	13.8669	13.8303	13.8364	14.1568	14.1961		+	+	HA-VHH-B (IP)_BO;ISG15 IP_BO	0.216318	0.553673	0.0449071	0.603164	2.01189	0.0525054	0.0324774	10.0637	2.47464	0.040717	0.343082	17.2276	Q5VWQ8	DAB2P_HUMAN	DAB2IP	Disabled homolog 2-interacting protein
13.8267	11.6286	13.1775	10.8756	14.3982	14.219	11.9728	11.8461	13.8359	13.7801		+	+	HA-VHH-B (IP)_BO;ISG15 IP_BO	0.0322903	0.898898	0.117112	0.101596	2.68098	0.032663	2.39918	21.8681	2.87745	0.0325053	1.89855	27.4341	Q6NSJ2	PHLB3_HUMAN	PHLDB3	Pleckstrin homology-like domain family B member 3
15.4232	12.3555	10.6715	12.2674	15.3624	15.5701	11.5892	11.9043	15.8706	15.6763		+	+	HA-VHH-B (IP)_BO;ISG15 IP_BO	NaN	1	0	NaN	2.59108	0.0414757	3.71947	19.7109	2.67637	0.0360851	4.02669	21.752	Q6PCD5	RFWD3_HUMAN	RFWD3	E3 ubiquitin-protein ligase RFWD3
18.3562	18.3305	18.2757	18.3542	18.2447	18.2473	18.3932	18.3887	18.2479	18.2375		+	+	HA-VHH-B (IP)_BO;ISG15 IP_BO	0.714518	0.224529	-0.0760078	-1.93278	3.49066	0.0247273	-0.14494	-55.6194	2.83999	0.0336296	-0.148275	-26.2739	Q6PL18	ATAD2_HUMAN	ATAD2	ATPase family AAA domain-containing protein 2
18.8439	18.8994	18.8517	18.7727	18.9551	18.9568	18.7713	18.7921	18.965	18.9687		+	+	HA-VHH-B (IP)_BO;ISG15 IP_BO	0.273378	0.489091	0.0304813	0.747149	2.44879	0.0368175	0.174258	16.7199	2.49078	0.0368696	0.185107	17.5524	Q7KZF4	SND1_HUMAN	SND1	Staphylococcal nuclease domain-containing protein 1
16.2147	16.1099	16.3994	16.5125	17.2452	17.336	16.0167	16.0464	16.801	16.8041		+	+	HA-VHH-B (IP)_BO;ISG15 IP_BO	1.73377	0.084631	0.424417	7.25785	2.84285	0.042625	1.25904	26.3606	3.42585	0.04825	0.771015	51.6183	Q8IWZ3	ANKH1_HUMAN	ANKHD1	Ankyrin repeat and KH domain-containing protein 1
16.0974	16.0537	16.1968	16.1045	16.1943	16.2008	16.0359	16.0305	16.1636	16.1558		+	+	HA-VHH-B (IP)_BO;ISG15 IP_BO	0.898368	0.178641	0.11747	2.53914	3.17707	0.0513623	0.164346	38.754	2.85708	0.0302745	0.12652	26.797	Q8IXQ6	PARP9_HUMAN	PARP9	Protein mono-ADP-ribosyltransferase PARP9
15.3129	15.296	15.2835	15.2464	15.6571	15.5976	15.2607	15.2443	15.5195	15.5524		+	+	HA-VHH-B (IP)_BO;ISG15 IP_BO	0.220176	0.547601	0.0124083	0.612968	2.17322	0.0413303	0.374794	12.1454	2.38058	0.0487722	0.283418	15.4501	Q96KP1	EXOC2_HUMAN	EXOC2	Exocyst complex component 2
13.3396	13.3348	13.3675	12.774	12.7284	12.9407	13.8569	13.8539	13.5872	13.567		+	+	HA-VHH-B (IP)_BO;ISG15 IP_BO	0.927317	0.174651	-0.784648	-2.64393	1.97315	0.0497374	-1.02085	-9.61804	2.87292	0.0321667	-0.278316	-27.2913	Q99766	ATP5S_HUMAN	DMAC2L	ATP synthase subunit s, mitochondrial
18.9152	18.939	18.9932	19.0121	19.159	19.1452	18.8764	18.9058	19.2084	19.1854		+	+	HA-VHH-B (IP)_BO;ISG15 IP_BO	1.62583	0.091658	0.111583	6.38404	2.41517	0.0394305	0.26107	16.0817	2.43165	0.0450508	0.305802	16.3913	Q9BYK8	HELZ2_HUMAN	HELZ2	3'-5' exoribonuclease HELZ2
13.3899	13.8023	13.9071	14.029	14.1712	14.1755	13.6816	13.717	14.3343	14.2998		+	+	HA-VHH-B (IP)_BO;ISG15 IP_BO	1.28828	0.118691	0.268783	4.23491	2.85136	0.043648	0.474068	26.6208	2.79692	0.0356923	0.617757	25	Q9HC38	GLOD4_HUMAN	GLOD4	Glyoxalase domain-containing protein 4
17.8018	17.8268	17.8212	17.7443	17.5298	17.548	17.9541	17.9841	17.6724	17.6896		+	+	HA-VHH-B (IP)_BO;ISG15 IP_BO	1.33916	0.110242	-0.186316	-4.51079	2.78092	0.0404932	-0.430169	-24.5426	2.44507	0.0420611	-0.288066	-16.6482	Q9HCD5	NCOA5_HUMAN	NCOA5	Nuclear receptor coactivator 5
17.4876	17.4212	17.6475	17.583	18.0643	18.0613	17.2762	17.2749	17.8726	17.8455		+	+	HA-VHH-B (IP)_BO;ISG15 IP_BO	2.05096	0.0538519	0.339693	10.5335	5.3564	0	0.787278	476.649	3.26686	0.0485581	0.583523	42.979	Q9P2J5	SYLC_HUMAN	LARS1	Leucine--tRNA ligase, cytoplasmic
16.2267	16.1328	16.2205	16.1338	16.044	16.0483	16.2725	16.2752	16.1661	16.1772		+	+	HA-VHH-B (IP)_BO;ISG15 IP_BO	0.807525	0.197029	-0.0966473	-2.22757	3.91654	0.0302222	-0.227686	-90.8306	2.5134	0.0360603	-0.102179	-18.0178	Q9UL03	INT6_HUMAN	INTS6	Integrator complex subunit 6
18.1088	18.0403	18.072	18.0562	17.9432	17.9302	18.1436	18.1215	17.7805	17.7772		+	+	HA-VHH-B (IP)_BO;ISG15 IP_BO	1.43007	0.101154	-0.0684576	-5.04276	2.37036	0.0419618	-0.195857	-15.2682	3.00124	0.0353333	-0.353728	-31.6442	Q9UMY1	UTP16_HUMAN	NOL7	U3 small nucleolar RNA-associated protein NOL7
12.1852	12.602	11.7653	12.5784	12.8332	12.8639	11.7276	11.6844	12.6785	12.7724		+	+	HA-VHH-B (IP)_BO;ISG15 IP_BO	0.430663	0.353702	0.465878	1.14434	3.26903	0.0353898	1.1426	43.0865	2.59204	0.036982	1.01945	19.7326	Q9UPN3	MACF1_HUMAN	MACF1	Microtubule-actin cross-linking factor 1, isoforms 1/2/3/4/5
17.4098	17.409	17.4057	17.529	17.7077	17.6825	17.2175	17.1917	17.6034	17.611		+	+	HA-VHH-B (IP)_BO;ISG15 IP_BO	1.27656	0.119709	0.262802	4.17348	2.86923	0.0447213	0.490521	27.1754	2.95242	0.0306506	0.402655	29.912	Q9Y295	DRG1_HUMAN	DRG1	Developmentally-regulated GTP-binding protein 1
20.0519	20.0524	20.0167	19.9471	19.9599	19.9429	20.1814	20.1616	19.9996	20.0035		+	+	HA-VHH-B (IP)_BO;ISG15 IP_BO	1.46157	0.100684	-0.189576	-5.23963	2.45598	0.0370882	-0.22011	-16.8597	2.4569	0.0437818	-0.169954	-16.8776	Q9Y2X3	NOP58_HUMAN	NOP58	Nucleolar protein 58
14.4697	11.9469	12.8506	12.6888	10.849	11.8348	11.505	11.4857	14.1286	14.4418	+		+	HA-VHH-A (IP)_BO;ISG15 IP_BO	2.39118	0.0348837	1.27437	15.641	NaN	1	0	NaN	2.50186	0.0375961	2.78987	17.7788	O75191	XYLB_HUMAN	XYLB	Xylulose kinase
16.3901	16.303	16.0961	16.1362	15.8749	16.0163	16.5199	16.5089	16.2943	16.2902	+		+	HA-VHH-A (IP)_BO;ISG15 IP_BO	2.56489	0.0357143	-0.398238	-19.1231	1.8184	0.0621405	-0.568773	-8.02063	3.16005	0.0489231	-0.222119	-38.0012	O94905	ERLN2_HUMAN	ERLIN2	Erlin-2
19.2585	18.5572	19.2606	19.02	19.1807	18.7811	20.6831	20.7683	19.393	19.3317	+		+	HA-VHH-A (IP)_BO;ISG15 IP_BO	2.1927	0.0408348	-1.58536	-12.4238	1.87178	0.0615581	-1.74479	-8.54046	2.83062	0.0327207	-1.36333	-25.9912	P01859	IGHG2_HUMAN	IGHG2	Immunoglobulin heavy constant gamma 2
24.0135	23.2947	23.1434	23.1198	23.1848	23.0261	23.293	23.311	22.9306	22.9014	+		+	HA-VHH-A (IP)_BO;ISG15 IP_BO	2.12497	0.047706	-0.170371	-11.4823	0.876171	0.137013	-0.196507	-2.46065	2.70618	0.0382556	-0.385954	-22.5138	P04908;Q7L7L0;Q93077	H2A1B_HUMAN;H2A1C_HUMAN;H2A3_HUMAN	H2AC25;H2AC4;H2AC6	Histone H2A type 1-B/E
18.8803	18.8914	18.8351	18.8464	18.9428	18.9736	19.0419	19.0349	18.8194	18.8312	+		+	HA-VHH-A (IP)_BO;ISG15 IP_BO	2.94775	0.02088	-0.197578	-29.7513	1.4353	0.0707465	-0.0801611	-5.07495	2.98488	0.03392	-0.21306	-31.0531	P08621	RU17_HUMAN	SNRNP70	U1 small nuclear ribonucleoprotein 70 kDa
13.9168	12.8394	13.0566	12.9741	12.9262	12.409	12.3354	12.4022	13.0561	13.1121	+		+	HA-VHH-A (IP)_BO;ISG15 IP_BO	2.17643	0.0442833	0.646574	12.191	0.431381	0.298154	0.298828	1.14618	2.43321	0.0454359	0.715342	16.421	P0CB38	PAB4L_HUMAN	PABPC4L	Polyadenylate-binding protein 4-like
16.4581	16.78	16.5626	16.5457	16.9964	16.8248	16.9764	16.9482	17.5342	17.5844	+		+	HA-VHH-A (IP)_BO;ISG15 IP_BO	2.79168	0.0227059	-0.408156	-24.8493	0.212851	0.503994	-0.0516644	-0.594344	2.63516	0.0363355	0.596969	20.7407	P20290	BTF3_HUMAN	BTF3	Transcription factor BTF3
17.4375	17.5816	17.4882	17.4796	17.2025	17.3597	17.6475	17.6222	17.4245	17.4301	+		+	HA-VHH-A (IP)_BO;ISG15 IP_BO	2.11263	0.0463673	-0.150917	-11.3186	1.32712	0.0799588	-0.353724	-4.44411	2.41317	0.0448907	-0.207576	-16.0444	P21127	CD11B_HUMAN	CDK11B	Cyclin-dependent kinase 11B
17.2285	17.1823	17.5445	17.5398	17.7708	17.8881	17.33	17.3524	18.1548	18.0769	+		+	HA-VHH-A (IP)_BO;ISG15 IP_BO	2.49164	0.0357536	0.200978	17.5698	1.83443	0.0623911	0.488268	8.17346	2.5645	0.0370503	0.774652	19.1143	P26038	MOES_HUMAN	MSN	Moesin
18.2302	18.2259	18.3044	18.3067	18.4695	18.3921	18.1658	18.1547	18.3729	18.375	+		+	HA-VHH-A (IP)_BO;ISG15 IP_BO	2.81837	0.0235725	0.145297	25.6265	1.69385	0.0658413	0.270561	6.92233	3.15596	0.048	0.213691	37.8229	P26640	SYVC_HUMAN	VARS1	Valine--tRNA ligase
16.3425	16.6758	16.7968	16.7939	17.1149	16.9041	16.0845	15.9926	17.1884	17.3022	+		+	HA-VHH-A (IP)_BO;ISG15 IP_BO	2.43576	0.0316975	0.756755	16.4695	1.86249	0.0617209	0.970927	8.44767	2.43742	0.046026	1.20671	16.5013	P32455	GBP1_HUMAN	GBP1	Guanylate-binding protein 1
23.1994	23.1454	22.24	22.2546	23.2708	23.1785	23.0093	22.9837	22.5767	22.5627	+		+	HA-VHH-A (IP)_BO;ISG15 IP_BO	3.41297	0.0129524	-0.749166	-50.8577	1.38372	0.0763857	0.228177	4.76502	2.93338	0.0299294	-0.426774	-29.2623	P35527	K1C9_HUMAN	KRT9	Keratin, type I cytoskeletal 9
17.7194	17.5975	17.4561	17.4567	17.2005	17.298	17.7071	17.6887	17.4551	17.476	+		+	HA-VHH-A (IP)_BO;ISG15 IP_BO	2.83988	0.0245079	-0.241479	-26.2705	1.92099	0.0579065	-0.448624	-9.04813	2.447	0.0424317	-0.232317	-16.6853	P51608	MECP2_HUMAN	MECP2	Methyl-CpG-binding protein 2
17.8527	17.7973	17.8213	17.7994	17.8042	17.7257	17.6643	17.6562	17.7464	17.7487	+		+	HA-VHH-A (IP)_BO;ISG15 IP_BO	2.22154	0.0398066	0.150109	12.8472	0.929397	0.127296	0.104704	2.65157	2.62959	0.0356456	0.0872955	20.6077	P52630	STAT2_HUMAN	STAT2	Signal transducer and activator of transcription 2
21.0744	21.1802	21.2141	21.2434	21.0512	21.0242	21.0209	21.0109	21.1732	21.1697	+		+	HA-VHH-A (IP)_BO;ISG15 IP_BO	2.28006	0.0358306	0.21288	13.7505	0.569379	0.220758	0.0218029	1.51259	2.93005	0.0295814	0.155561	29.1502	P62888	RL30_HUMAN	RPL30	Large ribosomal subunit protein eL30
15.8963	15.9609	16.257	16.2699	15.6321	16.0581	15.7334	15.7482	15.5359	15.536	+		+	HA-VHH-A (IP)_BO;ISG15 IP_BO	3.44815	0.0136	0.522665	52.9616	0.171959	0.561895	0.104289	0.489282	2.88059	0.0332043	-0.204867	-27.5337	Q04760	LGUL_HUMAN	GLO1	Lactoylglutathione lyase
19.4555	19.4296	19.4517	19.4465	19.5192	19.5293	19.4874	19.4907	19.768	19.7608	+		+	HA-VHH-A (IP)_BO;ISG15 IP_BO	2.23068	0.0404172	-0.0399694	-12.9843	1.65634	0.067583	0.035202	6.62045	3.69153	0.047619	0.275325	70.0967	Q14204	DYHC1_HUMAN	DYNC1H1	Cytoplasmic dynein 1 heavy chain 1
12.9344	12.8022	13.6404	13.6005	13.3685	13.5485	12.9739	12.9448	13.9632	13.9396	+		+	HA-VHH-A (IP)_BO;ISG15 IP_BO	2.85598	0.0213782	0.661093	26.7632	1.49805	0.0704354	0.499135	5.47625	3.44845	0.0514667	0.99204	52.9794	Q15642	CIP4_HUMAN	TRIP10	Cdc42-interacting protein 4
18.2548	18.3103	18.4222	18.4395	18.2885	18.2874	18.2863	18.2831	18.2054	18.2052	+		+	HA-VHH-A (IP)_BO;ISG15 IP_BO	2.44215	0.0318312	0.146152	16.5919	0.725298	0.171055	0.00327015	1.96582	3.40722	0.0614118	-0.0793571	-50.5222	Q1KMD3	HNRL2_HUMAN	HNRNPUL2	Heterogeneous nuclear ribonucleoprotein U-like protein 2
15.5912	15.7365	14.9618	14.9882	15.9823	15.9151	15.9422	15.9814	15.374	15.3703	+		+	HA-VHH-A (IP)_BO;ISG15 IP_BO	3.24209	0.0286316	-0.986728	-41.7693	0.114197	0.664036	-0.0130777	-0.336099	2.95349	0.0310244	-0.589603	-29.949	Q7Z794	K2C1B_HUMAN	KRT77	Keratin, type II cytoskeletal 1b
17.0448	17.0364	17.368	17.3659	17.1803	17.3172	16.7394	16.6723	17.2563	17.2645	+		+	HA-VHH-A (IP)_BO;ISG15 IP_BO	2.59068	0.0343404	0.661159	19.7017	1.71804	0.0658957	0.542925	7.12386	2.43277	0.0452426	0.554583	16.4127	Q8NBM4	UBAC2_HUMAN	UBAC2	Ubiquitin-associated domain-containing protein 2
14.783	14.6757	14.7396	14.7621	15.1568	14.8801	14.9198	14.9061	15.2239	15.2064	+		+	HA-VHH-A (IP)_BO;ISG15 IP_BO	2.18476	0.0415543	-0.162115	-12.3096	0.279035	0.427421	0.105449	0.761345	2.86937	0.0318351	0.302165	27.1797	Q96PY5	FMNL2_HUMAN	FMNL2	Formin-like protein 2
12.9537	13.0563	13.7641	13.8728	13.8938	13.2386	11.8787	11.807	13.155	13.0341	+		+	HA-VHH-A (IP)_BO;ISG15 IP_BO	2.96502	0.0222128	1.9756	30.3499	1.45992	0.070069	1.72336	5.22912	2.50389	0.0377822	1.25169	17.8207	Q99633	PRP18_HUMAN	PRPF18	Pre-mRNA-splicing factor 18
11.9877	11.1736	11.6795	11.8414	12.9911	12.8979	12.7906	12.7367	11.9117	11.8719	+		+	HA-VHH-A (IP)_BO;ISG15 IP_BO	2.14559	0.0489919	-1.00322	-11.7613	1.10627	0.101429	0.180815	3.36044	2.83204	0.0333211	-0.871888	-26.034	Q9BSM1	PCGF1_HUMAN	PCGF1	Polycomb group RING finger protein 1
17.7196	17.6206	17.5441	17.5624	16.9277	17.2029	17.7862	17.7637	17.4448	17.4741	+		+	HA-VHH-A (IP)_BO;ISG15 IP_BO	2.37019	0.037037	-0.221726	-15.2652	1.44556	0.0706516	-0.709656	-5.13874	2.46551	0.0401488	-0.31547	-17.0466	Q9UHA3	RLP24_HUMAN	RSL24D1	Probable ribosome biogenesis protein RLP24
20.3423	20.3058	20.156	20.1782	20.0457	20.114	20.3163	20.3298	20.1966	20.1893	+		+	HA-VHH-A (IP)_BO;ISG15 IP_BO	2.16414	0.0462	-0.155951	-12.0179	1.70061	0.0662765	-0.243195	-6.97812	2.45904	0.0414977	-0.130101	-16.9194	Q9Y5B9	SP16H_HUMAN	SUPT16H	FACT complex subunit SPT16
16.2252	16.1331	16.0989	16.1221	16.2886	16.4324	16.1025	16.1083	16.2717	16.2531			+	ISG15 IP_BO	0.148767	0.648769	0.00512218	0.428605	1.14736	0.0948922	0.255116	3.54378	2.41846	0.0454426	0.15704	16.1431	O00411	RPOM_HUMAN	POLRMT	DNA-directed RNA polymerase, mitochondrial
20.2467	20.2526	20.302	20.3235	20.1259	20.239	20.3666	20.3899	20.1346	20.122			+	ISG15 IP_BO	1.26997	0.1189	-0.065485	-4.13923	1.11369	0.100458	-0.195806	-3.393	2.55544	0.0354652	-0.250002	-18.9153	O00567	NOP56_HUMAN	NOP56	Nucleolar protein 56
14.5687	14.7318	14.5084	14.798	14.5252	14.3886	14.68	14.673	14.7489	14.7439			+	ISG15 IP_BO	0.0520618	0.847728	-0.0232944	-0.160793	1.07128	0.104715	-0.219592	-3.21027	2.41885	0.0456296	0.0698824	16.1504	O14965	AURKA_HUMAN	AURKA	Aurora kinase A
16.8082	16.5301	16.7882	16.7768	17.1528	16.9738	16.7237	16.7129	17.0031	17.0399			+	ISG15 IP_BO	1.83103	0.070719	0.0641861	8.14076	1.21204	0.0890195	0.344989	3.8484	2.40093	0.0463426	0.303228	15.8187	O60645	EXOC3_HUMAN	EXOC3	Exocyst complex component 3
17.7328	17.6066	17.5771	17.618	17.5581	17.624	17.7646	17.7513	17.9055	17.9102			+	ISG15 IP_BO	1.75848	0.0824742	-0.160449	-7.47309	1.41701	0.0714524	-0.166955	-4.96305	2.65616	0.0348493	0.14985	21.25	O60841	IF2P_HUMAN	EIF5B	Eukaryotic translation initiation factor 5B
15.5023	15.5552	15.5613	15.5138	15.8055	15.6152	15.3686	15.3762	15.8966	15.9508			+	ISG15 IP_BO	1.68675	0.0876963	0.165088	6.86426	1.14857	0.0949503	0.337942	3.54927	2.61009	0.0383602	0.551265	20.1485	O75821	EIF3G_HUMAN	EIF3G	Eukaryotic translation initiation factor 3 subunit G
17.0724	16.8522	16.9755	16.8476	16.988	16.7761	17.0811	17.0942	16.8333	16.8205			+	ISG15 IP_BO	0.952945	0.171907	-0.176066	-2.7391	0.716042	0.173443	-0.205619	-1.93743	2.90808	0.0285843	-0.260738	-28.4207	O95816	BAG2_HUMAN	BAG2	BAG family molecular chaperone regulator 2
12.6661	12.0987	11.6353	13.0609	12.7666	11.6765	16.3134	16.3563	14.8786	14.9734			+	ISG15 IP_BO	1.51515	0.0975536	-3.98675	-5.59043	1.76608	0.0619596	-4.11328	-7.54049	2.86547	0.0315102	-1.40885	-27.0577	P01602	KV105_HUMAN	IGKV1-5	Immunoglobulin kappa variable 1-5
16.2059	14.9922	16.8451	16.7065	15.0266	15.5929	17.5378	17.486	15.8667	15.8373			+	ISG15 IP_BO	2.00232	0.0540626	-0.736128	-9.95179	1.78883	0.0630558	-2.20215	-7.7458	3.49185	0.0551429	-1.6599	-55.6954	P02788	TRFL_HUMAN	LTF	Lactotransferrin
17.517	17.5008	17.5037	17.4416	17.3735	17.4054	17.4627	17.4635	17.3452	17.3407			+	ISG15 IP_BO	0.104489	0.726286	0.00961208	0.309576	1.35983	0.0788075	-0.0736227	-4.6272	3.43715	0.0498065	-0.120097	-52.2944	P05455	LA_HUMAN	SSB	Lupus La protein
22.6829	22.4824	22.5813	22.5473	22.2456	22.439	22.6059	22.5679	22.1594	22.1735			+	ISG15 IP_BO	0.329059	0.432467	-0.0225983	-0.88679	0.882071	0.137004	-0.244552	-2.48136	2.63517	0.0365714	-0.420432	-20.7409	P07910	HNRPC_HUMAN	HNRNPC	Heterogeneous nuclear ribonucleoproteins C1/C2
15.5228	15.4626	15.6506	15.4006	15.6135	15.4995	15.3752	15.3765	15.6989	15.6782			+	ISG15 IP_BO	0.451487	0.342032	0.149775	1.1981	1.06129	0.10584	0.180696	3.16832	2.95751	0.0318	0.312721	30.0881	P07954	FUMH_HUMAN	FH	Fumarate hydratase, mitochondrial
21.64	21.6723	21.6248	21.5673	21.5104	21.4952	21.5371	21.558	21.3473	21.3568			+	ISG15 IP_BO	0.594695	0.270296	0.048439	1.5829	1.13048	0.0973852	-0.0447903	-3.46755	2.46688	0.0403364	-0.195524	-17.0736	P09874	PARP1_HUMAN	PARP1	Poly [ADP-ribose] polymerase 1
20.6224	20.6193	20.7942	20.7547	20.794	20.7663	20.8904	20.9211	20.5983	20.6172			+	ISG15 IP_BO	1.4632	0.101055	-0.131231	-5.24996	1.58426	0.0692409	-0.125572	-6.07456	2.43839	0.0442435	-0.29794	-16.5198	P11021	BIP_HUMAN	HSPA5	Endoplasmic reticulum chaperone BiP
13.1729	12.97	13.2908	13.0931	13.741	14.0414	12.7907	12.8944	14.4217	14.2668			+	ISG15 IP_BO	1.05233	0.151625	0.349384	3.1311	1.65366	0.0672966	1.04863	6.59937	2.41708	0.0452571	1.50173	16.1173	P15104	GLNA_HUMAN	GLUL	Glutamine synthetase
18.6432	18.6373	18.6222	18.7132	18.7283	18.6244	18.6224	18.6181	18.6705	18.6732			+	ISG15 IP_BO	0.390453	0.384591	0.0474262	1.04163	0.404889	0.317357	0.0560732	1.07836	2.62076	0.0354214	0.0516138	20.3984	P24666	PPAC_HUMAN	ACP1	Low molecular weight phosphotyrosine protein phosphatase
18.6077	18.5072	18.5386	18.4961	18.4062	18.3647	18.5457	18.5382	18.4507	18.4514			+	ISG15 IP_BO	0.428919	0.353838	-0.0245848	-1.13986	1.75233	0.0633953	-0.156476	-7.41896	2.76772	0.0342295	-0.0908499	-24.1715	P25205	MCM3_HUMAN	MCM3	DNA replication licensing factor MCM3
18.2586	18.1714	18.3626	18.3237	18.2373	18.1762	18.1007	18.1205	18.2825	18.2837			+	ISG15 IP_BO	2.06123	0.0530841	0.232526	10.6603	1.01842	0.112875	0.0961628	2.99305	2.48055	0.0365167	0.172473	17.3459	P25398	RS12_HUMAN	RPS12	Small ribosomal subunit protein eS12
15.3864	15.3833	15.3553	15.4201	15.5938	15.7315	15.3703	15.4019	15.8081	15.7734			+	ISG15 IP_BO	0.0141861	0.957193	0.00163746	0.045472	1.22552	0.0880678	0.276579	3.9145	2.47596	0.04091	0.404649	17.254	P25787	PSA2_HUMAN	PSMA2	Proteasome subunit alpha type-2
18.7052	18.7551	18.81	18.8098	18.6036	18.5207	18.8268	18.8349	18.6419	18.6431			+	ISG15 IP_BO	1.45188	0.101437	-0.0210047	-5.17834	1.63522	0.0682045	-0.268721	-6.45595	3.32574	0.0509268	-0.188342	-45.9955	P27824	CALX_HUMAN	CANX	Calnexin
11.915	12.2424	11.3462	14.813	14.5025	10.9636	10.7946	11.2062	14.7253	14.5747			+	ISG15 IP_BO	0.44881	0.343337	2.07923	1.19116	0.363191	0.351531	1.73266	0.972654	2.44529	0.0422456	3.64964	16.6522	P30046	DOPD_HUMAN	DDT	D-dopachrome decarboxylase
17.9612	18.0053	17.9861	17.8084	17.6466	17.4606	18.1626	18.1636	17.9149	17.8924			+	ISG15 IP_BO	1.0182	0.157184	-0.265874	-2.99218	1.64797	0.0678027	-0.609578	-6.55481	2.72445	0.040063	-0.25946	-22.9936	P30048	PRDX3_HUMAN	PRDX3	Thioredoxin-dependent peroxide reductase, mitochondrial
14.0162	12.8068	12.9965	13.8153	12.9933	13.568	13.147	13.161	13.3481	13.3304			+	ISG15 IP_BO	0.221073	0.547335	0.251902	0.615244	0.153328	0.589824	0.126651	0.440613	2.43538	0.0458276	0.185238	16.4624	P30740	ILEU_HUMAN	SERPINB1	Leukocyte elastase inhibitor
20.2534	20.4114	20.4861	20.5524	20.3403	20.3732	20.2584	20.2777	19.7393	19.7837			+	ISG15 IP_BO	1.73609	0.0843451	0.251234	7.27778	1.36383	0.0784473	0.0887213	4.65003	2.64232	0.03392	-0.506505	-20.913	P31942	HNRH3_HUMAN	HNRNPH3	Heterogeneous nuclear ribonucleoprotein H3
17.2749	17.4163	17.349	17.4931	17.322	17.3707	17.1141	17.0779	17.3934	17.3893			+	ISG15 IP_BO	1.31441	0.112729	0.325034	4.37472	1.8416	0.0606704	0.25036	8.24267	2.42055	0.0458182	0.295351	16.1821	P35606	COPB2_HUMAN	COPB2	Coatomer subunit beta'
18.0513	18.0525	18.1689	18.0716	18.0924	18.0365	18.0842	18.0848	18.0175	18.0239			+	ISG15 IP_BO	0.268752	0.493407	0.0357723	0.735533	0.261664	0.447361	-0.0200481	-0.717724	2.59592	0.0376585	-0.0637941	-19.8214	P36542	ATPG_HUMAN	ATP5F1C	ATP synthase F(1) complex subunit gamma, mitochondrial
18.1065	18.1333	18.088	17.9258	18.2897	18.4167	18.2029	18.1887	18.4419	18.4475			+	ISG15 IP_BO	0.83581	0.189811	-0.188949	-2.32191	0.877104	0.136946	0.157399	2.46392	3.02845	0.0374118	0.24885	32.6527	P41252	SYIC_HUMAN	IARS1	Isoleucine--tRNA ligase, cytoplasmic
15.6065	15.6419	15.6796	15.6999	15.8924	15.9554	15.64	15.62	15.8306	15.8264			+	ISG15 IP_BO	1.28289	0.118727	0.0597963	4.20655	1.90675	0.0566707	0.293911	8.89831	2.58052	0.035907	0.198523	19.4716	P42356	PI4KA_HUMAN	PI4KA	Phosphatidylinositol 4-kinase alpha
19.7259	19.8109	19.754	19.8171	19.7058	19.6514	19.8698	19.8718	19.727	19.7128			+	ISG15 IP_BO	0.942308	0.174021	-0.085247	-2.69932	1.71117	0.0661146	-0.192193	-7.06609	2.64614	0.0343784	-0.150897	-21.0056	P46087	NOP2_HUMAN	NOP2	28S rRNA (cytosine(4447)-C(5))-methyltransferase
16.795	16.4689	16.536	16.5345	16.332	16.076	16.5317	16.5113	16.3575	16.3504			+	ISG15 IP_BO	0.506018	0.315347	0.0136967	1.34118	0.879823	0.136762	-0.31754	-2.47346	2.38559	0.0491518	-0.1676	-15.5399	P52298	NCBP2_HUMAN	NCBP2	Nuclear cap-binding protein subunit 2
19.4319	19.4075	19.4522	19.4302	19.4353	19.445	19.3801	19.3656	19.5244	19.5162			+	ISG15 IP_BO	1.45427	0.101991	0.0683422	5.19339	1.78723	0.0628114	0.0672798	7.7312	2.49954	0.0372293	0.147487	17.7311	P53621	COPA_HUMAN	COPA	Coatomer subunit alpha
16.2836	16.2716	16.2792	16.3708	16.3274	16.3587	16.2601	16.2438	16.4213	16.4303			+	ISG15 IP_BO	0.590697	0.271571	0.0730839	1.57172	1.44927	0.0701631	0.0910959	5.16194	2.54771	0.0350899	0.173882	18.7471	P57678	GEMI4_HUMAN	GEMIN4	Gem-associated protein 4
21.4056	21.2851	21.2457	21.2665	21.2171	21.3019	21.3499	21.347	21.1997	21.2083			+	ISG15 IP_BO	1.89921	0.0608664	-0.0923328	-8.81993	0.766896	0.159889	-0.0888853	-2.09601	3.00751	0.035831	-0.1444	-31.874	P62318	SMD3_HUMAN	SNRPD3	Small nuclear ribonucleoprotein Sm D3
16.5965	16.858	16.9281	16.9675	16.7376	16.8362	16.7643	16.7586	16.5961	16.6145			+	ISG15 IP_BO	1.9499	0.0569943	0.186275	9.35991	0.18197	0.547516	0.0254431	0.515202	2.42225	0.0443	-0.156205	-16.2139	P67775	PP2AA_HUMAN	PPP2CA	Serine/threonine-protein phosphatase 2A catalytic subunit alpha isoform
22.1323	21.9809	21.9609	21.896	21.7805	21.8539	22.0847	22.085	21.8016	21.7975			+	ISG15 IP_BO	1.39249	0.104286	-0.156386	-4.81647	1.73838	0.0617874	-0.267634	-7.29751	4.30094	0	-0.285303	-141.401	Q00839	HNRPU_HUMAN	HNRNPU	Heterogeneous nuclear ribonucleoprotein U
14.5505	14.2318	14.2046	13.8908	13.4387	13.944	14.1068	14.1859	15.1175	15.039			+	ISG15 IP_BO	0.218725	0.549329	-0.0986009	-0.609281	0.663115	0.187142	-0.45494	-1.77896	2.44882	0.0426195	0.931921	16.7205	Q01518	CAP1_HUMAN	CAP1	Adenylyl cyclase-associated protein 1
16.5943	16.7408	16.8463	16.8904	16.7861	16.7203	16.871	16.8804	16.7004	16.6972			+	ISG15 IP_BO	0.109749	0.715179	-0.00729942	-0.323982	1.17884	0.0920085	-0.122482	-3.68948	3.10505	0.0431186	-0.176865	-35.6674	Q03188	CENPC_HUMAN	CENPC	Centromere protein C
17.3507	17.2493	17.6297	17.2761	17.5478	17.2355	17.5822	17.6099	17.2258	17.2218			+	ISG15 IP_BO	0.297357	0.46433	-0.143152	-0.80729	0.491989	0.258316	-0.204426	-1.30402	2.85113	0.0299806	-0.372231	-26.6138	Q10589	BST2_HUMAN	BST2	Bone marrow stromal antigen 2
16.6972	16.6202	16.5906	16.3519	16.7722	16.6814	16.5388	16.5337	16.6679	16.6796			+	ISG15 IP_BO	0.193212	0.582564	-0.064971	-0.544146	1.28003	0.0841331	0.19054	4.19158	2.67046	0.035831	0.137506	21.604	Q12904	AIMP1_HUMAN	AIMP1	Aminoacyl tRNA synthase complex-interacting multifunctional protein 1
17.2313	17.6562	17.4971	17.6008	17.6471	17.8232	17.414	17.4516	17.9185	17.8929			+	ISG15 IP_BO	0.770164	0.20606	0.116148	2.10643	1.10612	0.10138	0.302346	3.35978	2.63748	0.0370526	0.472883	20.7965	Q13347	EIF3I_HUMAN	EIF3I	Eukaryotic translation initiation factor 3 subunit I
16.9775	16.942	17.0338	17.1802	17.0043	16.8884	17.1243	17.1303	16.8966	16.9133			+	ISG15 IP_BO	0.0926684	0.750409	-0.0202799	-0.276899	1.04894	0.106643	-0.18096	-3.11707	2.80152	0.0318596	-0.222362	-25.133	Q13363	CTBP1_HUMAN	CTBP1	C-terminal-binding protein 1
15.9791	15.787	15.9765	15.9187	15.8672	15.6457	16.2086	16.1911	15.9908	15.9823			+	ISG15 IP_BO	1.85274	0.0691932	-0.252227	-8.35146	1.24104	0.0871513	-0.443369	-3.99179	2.6851	0.0366043	-0.213254	-21.9724	Q13415	ORC1_HUMAN	ORC1	Origin recognition complex subunit 1
17.5762	17.4475	17.3929	17.4441	17.5016	17.4348	17.6182	17.6203	17.4667	17.4507			+	ISG15 IP_BO	1.79759	0.0798122	-0.200779	-7.82629	1.34079	0.0798068	-0.151048	-4.51985	2.59548	0.0374303	-0.160577	-19.8113	Q13523	PRP4K_HUMAN	PRP4K	Serine/threonine-protein kinase PRP4 homolog
18.1486	18.285	18.2891	18.4268	18.1537	18.2274	18.1893	18.22	17.9211	17.9269			+	ISG15 IP_BO	0.790939	0.201419	0.153281	2.17332	0.120738	0.650921	-0.0141344	-0.353824	2.5118	0.03588	-0.280661	-17.9843	Q13642	FHL1_HUMAN	FHL1	Four and a half LIM domains protein 1
16.0174	16.0032	15.9833	16.1017	16.3217	16.4127	15.9746	15.9638	16.6463	16.7087			+	ISG15 IP_BO	0.46495	0.334576	0.0732985	1.2331	1.88611	0.059432	0.398059	8.68542	2.70122	0.0376889	0.708324	22.3852	Q15019	SEPT2_HUMAN	SEPTIN2	Septin-2
16.1364	16.4218	16.2479	16.3167	16.278	16.2246	16.5174	16.5056	16.3599	16.3536			+	ISG15 IP_BO	1.64905	0.0903518	-0.229202	-6.56324	1.96472	0.0510769	-0.26018	-9.52364	2.73517	0.0410323	-0.154754	-23.2802	Q15031	SYLM_HUMAN	LARS2	Leucine--tRNA ligase, mitochondrial
16.2372	16.3274	16.494	16.356	16.3344	16.1619	16.5994	16.6023	16.2366	16.2094			+	ISG15 IP_BO	0.900846	0.178202	-0.175799	-2.548	1.25979	0.0867433	-0.352675	-4.08683	2.88308	0.0335652	-0.377811	-27.6129	Q15059	BRD3_HUMAN	BRD3	Bromodomain-containing protein 3
16.6322	17.0003	17.012	16.9161	16.8951	16.953	16.9455	16.9441	16.7713	16.7861			+	ISG15 IP_BO	0.138764	0.665284	0.0192881	0.402119	0.261106	0.447566	-0.0207396	-0.716319	2.70314	0.0379701	-0.166092	-22.4349	Q15907	RB11B_HUMAN	RAB11B	Ras-related protein Rab-11B
20.7071	20.7351	20.5336	20.5975	20.3427	20.4452	20.7326	20.7664	20.4591	20.4726			+	ISG15 IP_BO	1.43799	0.0999011	-0.18394	-5.09162	1.65279	0.0670834	-0.35555	-6.59259	2.38699	0.0493438	-0.283654	-15.5652	Q16666	IF16_HUMAN	IFI16	Gamma-interferon-inducible protein 16
14.9201	14.8487	14.7042	14.782	14.7484	15.2584	14.701	14.7335	15.2567	15.2338			+	ISG15 IP_BO	0.220033	0.54778	0.0258279	0.612605	0.421089	0.306083	0.28613	1.11976	2.84958	0.0288598	0.527997	26.5663	Q3ZCW2	LEGL_HUMAN	LGALSL	Galectin-related protein
11.665	12.9185	12.7769	12.3049	13.3222	13.2408	13.4376	13.261	16.2083	16.0852			+	ISG15 IP_BO	1.07088	0.147862	-0.80836	-3.20858	0.253535	0.454563	-0.0677862	-0.697273	2.83066	0.0330182	2.79746	25.9926	Q53RT3	APRV1_HUMAN	ASPRV1	Retroviral-like aspartic protease 1
18.0467	18.0069	18.0132	18.0244	18.3099	18.2172	17.9947	18.0029	18.2456	18.2216			+	ISG15 IP_BO	0.98591	0.16177	0.0199795	2.86496	1.52977	0.0685921	0.264755	5.68979	2.53804	0.0345417	0.234778	18.5386	Q5K651	SAMD9_HUMAN	SAMD9	Sterile alpha motif domain-containing protein 9
15.0428	15.3094	15.1755	15.2593	15.1637	15.0437	15.6198	15.6646	15.208	15.2221			+	ISG15 IP_BO	1.91062	0.0615328	-0.424766	-8.93879	1.85855	0.0613677	-0.538507	-8.40869	2.52102	0.0340103	-0.427135	-18.1771	Q5T3J3	LRIF1_HUMAN	LRIF1	Ligand-dependent nuclear receptor-interacting factor 1
15.6316	15.6345	15.7901	15.8192	15.6379	15.5555	15.7359	15.7305	15.5052	15.4768			+	ISG15 IP_BO	1.39596	0.10406	0.0714378	4.83702	1.09417	0.103242	-0.136476	-3.30794	2.45061	0.0428089	-0.242202	-16.7553	Q69YH5	CDCA2_HUMAN	CDCA2	Cell division cycle-associated protein 2
13.8346	13.7146	13.9353	14.0131	13.881	14.2029	14.0949	14.0693	14.2996	14.2924			+	ISG15 IP_BO	0.925216	0.174391	-0.107881	-2.63623	0.0824473	0.738264	-0.0400853	-0.248271	2.4155	0.0450732	0.213945	16.0878	Q6P1M3	L2GL2_HUMAN	LLGL2	LLGL scribble cell polarity complex component 2
10.7525	14.8188	12.0115	12.3049	11.9067	11.5579	11.4259	11.4053	15.1092	15.0548			+	ISG15 IP_BO	NaN	1	0	NaN	NaN	1	0	NaN	4.20118	0	3.6664	126.058	Q6ZMI0	PPR21_HUMAN	PPP1R21	Protein phosphatase 1 regulatory subunit 21
17.4457	17.4895	17.4043	17.453	17.4431	17.4255	17.3747	17.3931	17.5611	17.5603			+	ISG15 IP_BO	0.643323	0.247788	0.0447683	1.72128	1.23388	0.0871982	0.0504274	3.95601	2.56516	0.0372584	0.176813	19.1291	Q7KZI7	MARK2_HUMAN	MARK2	Serine/threonine-protein kinase MARK2
15.8137	15.9386	15.9723	15.9145	16.033	15.9974	15.9903	15.9925	16.0408	16.0466			+	ISG15 IP_BO	0.621571	0.256691	-0.047998	-1.65882	0.504231	0.252226	0.0238247	1.33644	2.45273	0.0431928	0.0523229	16.7963	Q7Z333	SETX_HUMAN	SETX	Probable helicase senataxin
15.8339	15.9733	15.9721	15.9497	15.8317	15.7953	15.8513	15.8634	15.7392	15.7414			+	ISG15 IP_BO	1.82969	0.0706036	0.103564	8.12792	0.825119	0.148642	-0.0438428	-2.28598	2.55814	0.0360435	-0.117088	-18.9745	Q7Z5J4	RAI1_HUMAN	RAI1	Retinoic acid-induced protein 1
14.1832	13.9411	14.2227	14.0555	14.6709	14.8968	14.2624	14.2251	14.7135	14.696			+	ISG15 IP_BO	0.460427	0.337563	-0.104633	-1.22131	1.37566	0.0766571	0.540158	4.7181	2.701	0.0374118	0.461035	22.3796	Q8IVG5	SAM9L_HUMAN	SAMD9L	Sterile alpha motif domain-containing protein 9-like
13.9159	13.9642	14.1539	14.1082	14.48	14.3876	14.0172	14.0472	14.3835	14.3806			+	ISG15 IP_BO	1.16441	0.136106	0.0988827	3.62209	1.84424	0.0609257	0.401628	8.26832	2.73402	0.040704	0.349901	23.2493	Q8ND04	SMG8_HUMAN	SMG8	Nonsense-mediated mRNA decay factor SMG8
14.7049	14.8104	14.6326	15.012	14.4625	14.7218	15.0861	15.0712	14.8798	14.858			+	ISG15 IP_BO	0.509556	0.313099	-0.256366	-1.3506	1.19075	0.0912372	-0.486525	-3.74586	2.40493	0.046528	-0.209713	-15.892	Q8WV44	TRI41_HUMAN	TRIM41	E3 ubiquitin-protein ligase TRIM41
14.6823	14.083	14.1878	14.3168	14.5483	14.326	14.2786	14.541	10.8405	11.0849			+	ISG15 IP_BO	0.404326	0.371155	-0.157494	-1.07692	0.0513994	0.820524	0.0273194	0.158842	2.56939	0.0378971	-3.4471	-19.2227	Q96AY2	EME1_HUMAN	EME1	Crossover junction endonuclease EME1
12.5885	12.3435	12.5627	13.0889	13.3348	13.1719	12.6327	12.6033	13.2377	13.2254			+	ISG15 IP_BO	0.289882	0.472105	0.207796	0.788548	1.78117	0.0623282	0.635354	7.67611	3.17301	0.05088	0.613533	38.5734	Q96CM3	RUSD4_HUMAN	RPUSD4	Pseudouridylate synthase RPUSD4, mitochondrial
14.8132	14.2177	14.7585	14.6345	14.7831	14.7226	14.6239	14.6307	13.9424	13.9097			+	ISG15 IP_BO	0.419433	0.361073	0.0692377	1.11552	1.26732	0.0859118	0.125559	4.12555	3.24635	0.0453913	-0.701197	-41.975	Q96EK9	KTI12_HUMAN	KTI12	Protein KTI12 homolog
16.8817	16.9146	16.9501	17.0463	17.0575	16.9797	16.9516	16.9505	17.0438	17.0474			+	ISG15 IP_BO	0.365748	0.40491	0.0471106	0.979104	0.647979	0.191663	0.0675182	1.73478	3.39953	0.0596571	0.0945454	50.0764	Q96FW1	OTUB1_HUMAN	OTUB1	Ubiquitin thioesterase OTUB1
16.2274	16.1546	16.1304	16.2399	16.2005	16.1624	16.0176	16.0042	16.2111	16.2275			+	ISG15 IP_BO	1.05872	0.150512	0.174212	3.15763	1.86093	0.0614556	0.170542	8.4322	2.58854	0.0363294	0.208385	19.6531	Q96ST3	SIN3A_HUMAN	SIN3A	Paired amphipathic helix protein Sin3a
14.6988	14.4941	14.839	14.7457	14.8982	15.0896	14.5627	14.5994	14.9257	14.9375			+	ISG15 IP_BO	1.28462	0.119064	0.211313	4.21567	1.28842	0.0828316	0.412858	4.23568	2.52039	0.0338367	0.350599	18.1639	Q9BPU6	DPYL5_HUMAN	DPYSL5	Dihydropyrimidinase-related protein 5
17.2424	17.0232	17.2838	17.1901	17.0953	17.1225	17.1179	17.135	16.8956	16.9153			+	ISG15 IP_BO	0.835573	0.189949	0.110536	2.3211	0.410494	0.313404	-0.0175486	-1.09266	2.45918	0.0416881	-0.220984	-16.9222	Q9BPW8	NIPS1_HUMAN	NIPSNAP1	Protein NipSnap homolog 1
17.1098	17.0537	17.1155	17.1635	17.0265	17.1382	16.9727	16.9883	16.8022	16.8118			+	ISG15 IP_BO	1.61462	0.0935478	0.15898	6.29916	0.672595	0.184333	0.101817	1.80688	2.55669	0.0356559	-0.173512	-18.9426	Q9BVI4	NOC4L_HUMAN	NOC4L	Nucleolar complex protein 4 homolog
15.8871	15.9752	16.0921	15.9698	16.077	16.048	15.9447	15.9411	16.1226	16.1121			+	ISG15 IP_BO	0.542725	0.293529	0.0880337	1.43973	1.83367	0.0623047	0.119588	8.1661	2.99341	0.0348493	0.174406	31.3598	Q9H269	VPS16_HUMAN	VPS16	Vacuolar protein sorting-associated protein 16 homolog
14.5807	14.389	13.9677	14.2506	14.8182	14.6961	14.5085	14.546	14.8544	14.8432			+	ISG15 IP_BO	1.00244	0.161469	-0.418113	-2.92957	1.15972	0.0939729	0.229923	3.60041	2.43435	0.0456309	0.321546	16.4427	Q9H7P6	MB12B_HUMAN	MVB12B	Multivesicular body subunit 12B
15.3797	15.6781	15.7054	15.6376	15.9527	15.7401	15.4069	15.413	15.9572	15.9905			+	ISG15 IP_BO	1.78277	0.0802317	0.261556	7.69062	1.2632	0.0866778	0.43641	4.10436	3.04759	0.0385455	0.56387	33.3813	Q9HAU5	RENT2_HUMAN	UPF2	Regulator of nonsense transcripts 2
17.228	17.0031	17.0511	17.0117	16.6795	16.9411	17.1738	17.1838	16.922	16.9347			+	ISG15 IP_BO	1.73336	0.0843933	-0.147408	-7.25434	0.973223	0.120109	-0.36856	-2.81605	2.98177	0.0334737	-0.250505	-30.9419	Q9HCS4	TF7L1_HUMAN	TCF7L1	Transcription factor 7-like 1
17.2134	17.3319	17.214	17.2079	17.5556	17.4631	17.2059	17.1597	17.6458	17.6493			+	ISG15 IP_BO	0.455095	0.339595	0.0281773	1.20746	1.6161	0.0674488	0.326528	6.31031	2.60506	0.0378896	0.46476	20.0318	Q9NSD9	SYFB_HUMAN	FARSB	Phenylalanine--tRNA ligase beta subunit
18.3968	18.0172	17.7396	17.8531	17.9225	18.1891	18.2607	18.272	17.8089	17.8145			+	ISG15 IP_BO	1.84206	0.071732	-0.470039	-8.24719	0.592974	0.211171	-0.21056	-1.57808	3.71467	0.0526316	-0.454689	-71.9897	Q9NV06	DCA13_HUMAN	DCAF13	DDB1- and CUL4-associated factor 13
15.0526	15.3089	15.9901	15.4695	15.783	16.2057	15.0634	15.1275	15.7536	15.7126			+	ISG15 IP_BO	0.864084	0.18501	0.634343	2.41858	1.2826	0.0838299	0.898894	4.20504	2.4517	0.043	0.637679	16.7763	Q9NVA2	SEP11_HUMAN	SEPTIN11	Septin-11
13.6826	13.9721	13.8856	14.0736	14.0033	14.3211	14.2157	14.2121	14.0219	13.9989			+	ISG15 IP_BO	0.885023	0.182051	-0.234284	-2.49176	0.110207	0.674594	-0.0516958	-0.32523	2.48802	0.0366923	-0.203536	-17.4964	Q9NZ08	ERAP1_HUMAN	ERAP1	Endoplasmic reticulum aminopeptidase 1
12.7425	10.6087	13.2156	13.0837	12.2843	13.055	12.4774	12.4204	13.1604	13.1572			+	ISG15 IP_BO	1.98497	0.0541167	0.70078	9.75202	0.203786	0.517754	0.220752	0.571225	2.79144	0.0353898	0.70987	24.8424	Q9NZE8	RM35_HUMAN	MRPL35	Large ribosomal subunit protein bL35m
17.2895	17.2501	17.4544	17.4217	17.4919	17.5395	17.3637	17.3503	17.6336	17.6433			+	ISG15 IP_BO	1.35362	0.110685	0.0810852	4.59192	1.63117	0.0681827	0.158751	6.42484	3.06559	0.040381	0.281517	34.081	Q9P2K8	E2AK4_HUMAN	EIF2AK4	eIF-2-alpha kinase GCN2
15.2558	15.3031	15.3496	14.9836	15.2965	15.2377	15.2873	15.2769	15.081	15.062			+	ISG15 IP_BO	0.22717	0.54275	-0.115469	-0.630706	0.176575	0.555549	-0.0149832	-0.501253	2.58075	0.036117	-0.210548	-19.4767	Q9UBB6	NCDN_HUMAN	NCDN	Neurochondrin
17.3262	17.2877	17.4762	17.5549	17.6709	17.5486	17.1572	17.1808	17.5804	17.6184			+	ISG15 IP_BO	1.86235	0.0651801	0.34657	8.44626	1.71282	0.0664254	0.440811	7.07991	2.5707	0.0381149	0.430427	19.2519	Q9UBQ5	EIF3K_HUMAN	EIF3K	Eukaryotic translation initiation factor 3 subunit K
15.9909	15.9793	16.0369	15.9996	15.8556	15.7825	16.148	16.133	15.8417	15.8055			+	ISG15 IP_BO	1.58482	0.0961786	-0.122261	-6.07861	1.87887	0.0615729	-0.321425	-8.6119	2.42161	0.0441162	-0.316904	-16.202	Q9UDR5	AASS_HUMAN	AASS	Alpha-aminoadipic semialdehyde synthase, mitochondrial
17.8585	17.7057	17.4861	17.5687	17.3441	17.4883	17.8102	17.8229	17.6274	17.6175			+	ISG15 IP_BO	1.69385	0.0877889	-0.289159	-6.92234	1.50598	0.0685979	-0.40037	-5.52896	2.76789	0.0345124	-0.194132	-24.1762	Q9UFW8	CGBP1_HUMAN	CGGBP1	CGG triplet repeat-binding protein 1
16.4433	16.257	16.049	16.2847	16.303	16.253	16.2871	16.2828	16.4831	16.4782			+	ISG15 IP_BO	0.374909	0.39886	-0.118137	-1.00225	0.0931849	0.71203	-0.00698757	-0.278336	3.55204	0.04	0.195661	59.6939	Q9UHV9	PFD2_HUMAN	PFDN2	Prefoldin subunit 2
14.0326	13.8463	13.6695	13.2398	13.7659	13.6961	14.0044	14.0227	13.688	13.7066			+	ISG15 IP_BO	0.914887	0.176831	-0.558909	-2.59859	1.79906	0.0626526	-0.282572	-7.83984	2.77163	0.0348	-0.31628	-24.2808	Q9UIU6	SIX4_HUMAN	SIX4	Homeobox protein SIX4
18.8064	18.5992	18.409	18.5478	19.1285	19.2677	18.7714	18.7748	19.3455	19.3692			+	ISG15 IP_BO	1.29044	0.117306	-0.294707	-4.24632	1.5881	0.0693157	0.424961	6.10255	3.37753	0.058	0.584232	48.8234	Q9ULX3	NOB1_HUMAN	NOB1	RNA-binding protein NOB1
18.1841	18.1359	18.2001	18.1334	18.1856	18.067	18.1774	18.1752	18.045	18.0457			+	ISG15 IP_BO	0.0962019	0.74498	-0.00956059	-0.286713	0.311863	0.394752	-0.0500374	-0.843654	4.09168	0	-0.130958	-111.125	Q9UQE7	SMC3_HUMAN	SMC3	Structural maintenance of chromosomes protein 3
16.5712	16.5883	16.6182	16.5964	16.7079	16.7813	16.6392	16.6478	16.7573	16.7645			+	ISG15 IP_BO	1.04394	0.153615	-0.0362139	-3.09653	0.952234	0.123657	0.101104	2.73643	2.64451	0.0341477	0.117403	20.9661	Q9Y285	SYFA_HUMAN	FARSA	Phenylalanine--tRNA ligase alpha subunit
16.9905	17.1046	17.1022	17.1448	16.9576	16.8795	17.1237	17.1224	16.8921	16.8976			+	ISG15 IP_BO	0.00661733	0.977357	0.000454903	0.0213874	1.46135	0.0703385	-0.2045	-5.23822	3.81944	0	-0.228183	-81.2214	Q9Y2S7	PDIP2_HUMAN	POLDIP2	Polymerase delta-interacting protein 2
18.6012	18.5154	18.6547	18.6695	18.5169	18.544	18.6282	18.6304	18.5376	18.5386			+	ISG15 IP_BO	1.31582	0.112981	0.0328112	4.38239	1.73448	0.0626923	-0.0987968	-7.26396	3.73335	0.0588235	-0.0911932	-73.5554	Q9Y2W1	TR150_HUMAN	THRAP3	Thyroid hormone receptor-associated protein 3
13.2687	13.0203	13.49	13.8227	13.2007	13.3288	13.2714	13.2713	13.0587	13.04			+	ISG15 IP_BO	0.833433	0.191059	0.384973	2.31389	0.0327996	0.880947	-0.00660276	-0.103146	2.75225	0.0339512	-0.222001	-23.7436	Q9Y576	ASB1_HUMAN	ASB1	Ankyrin repeat and SOCS box protein 1
16.5256	16.4582	16.6746	16.6475	16.8136	16.7129	16.5127	16.5254	16.712	16.6934			+	ISG15 IP_BO	1.96243	0.0574403	0.141953	9.49815	1.39165	0.0752524	0.244157	4.81151	2.42717	0.0448608	0.183646	16.3067	Q9Y5S2	MRCKB_HUMAN	CDC42BPB	Serine/threonine-protein kinase MRCK beta
15.6629	15.4194	15.7726	15.5678	15.3385	15.5238	15.2428	15.2527	15.0622	15.0641			+	ISG15 IP_BO	1.26637	0.119036	0.422455	4.12065	0.728925	0.170025	0.18341	1.977	3.13221	0.0454286	-0.184575	-36.8014	Q9Y6B6	SAR1B_HUMAN	SAR1B	Small COPII coat GTPase SAR1B
12.3671	11.2031	11.5099	11.8152	11.8744	12.5728	16.8974	17.0695	15.9246	15.8491	+	+		HA-VHH-A (IP)_BO;HA-VHH-B (IP)_BO	2.96544	0.0224516	-5.32095	-30.3645	2.24711	0.0404	-4.75988	-13.2345	2.13899	0.0671172	-1.09662	-11.6713	A0A075B6I0	LV861_HUMAN	IGLV8-61	Immunoglobulin lambda variable 8-61
12.6614	12.0057	11.8264	11.3403	11.0124	11.5058	15.6079	15.4824	11.0007	11.947	+	+		HA-VHH-A (IP)_BO;HA-VHH-B (IP)_BO	2.39896	0.0352941	-3.96177	-15.7825	2.45484	0.0369524	-4.28603	-16.8373	1.87075	0.0816056	-4.07126	-8.53015	A0A075B6K4	LV310_HUMAN	IGLV3-10	Immunoglobulin lambda variable 3-10
12.2362	12.844	11.8879	11.3276	11.9537	11.3412	17.4014	17.5678	15.609	15.1641	+	+		HA-VHH-A (IP)_BO;HA-VHH-B (IP)_BO	2.60837	0.0348973	-5.8768	-20.1085	2.53123	0.0371478	-5.83709	-18.3931	1.90057	0.0815294	-2.09805	-8.83401	A0A075B6S5	KV127_HUMAN	IGKV1-27	Immunoglobulin kappa variable 1-27
23.8858	23.8917	23.8004	24.0404	23.7539	24.0331	13.467	13.0932	12.7101	12.7018	+	+		HA-VHH-A (IP)_BO;HA-VHH-B (IP)_BO	3.36113	0.0123636	10.6404	47.9095	3.31629	0.0296923	10.6134	45.4976	1.03782	0.168692	-0.574145	-3.07145	A0A0A0MS14	HV145_HUMAN	IGHV1-45	Immunoglobulin heavy variable 1-45
12.3605	10.9048	12.1943	11.3608	11.3922	11.8829	16.6998	16.4841	14.8786	15.0861	+	+		HA-VHH-A (IP)_BO;HA-VHH-B (IP)_BO	2.10234	0.0456683	-4.8144	-11.1837	2.53553	0.0374737	-4.95436	-18.4848	2.06885	0.0688565	-1.60955	-10.7555	A0A0B4J1Y8	LV949_HUMAN	IGLV9-49	Immunoglobulin lambda variable 9-49
11.4381	11.3279	11.0194	10.3875	12.0559	11.5344	15.2999	15.1744	13.811	14.1358	+	+		HA-VHH-A (IP)_BO;HA-VHH-B (IP)_BO	2.30015	0.0338983	-4.53369	-14.0747	2.22063	0.0423459	-3.44202	-12.8336	1.73402	0.0810583	-1.26377	-7.25996	A0A0B4J2D9;P0DP09	KV113_HUMAN;KVD13_HUMAN	IGKV1-13;IGKV1D-13	Immunoglobulin kappa variable 1D-13
12.4343	10.845	11.847	12.1113	11.8276	11.7622	18.6535	18.893	17.2152	17.3718	+	+		HA-VHH-A (IP)_BO;HA-VHH-B (IP)_BO	3.16215	0.024	-6.79409	-38.0935	3.49978	0.0253023	-6.9783	-56.2064	2.03502	0.0756652	-1.47974	-10.3393	A0A0C4DH25	KVD20_HUMAN	IGKV3D-20	Immunoglobulin kappa variable 3D-20
18.0528	17.9229	17.8163	17.8375	17.856	17.8219	18.0376	18.0225	18.1075	18.1108	+	+		HA-VHH-A (IP)_BO;HA-VHH-B (IP)_BO	2.39064	0.034749	-0.203149	-15.6312	2.02759	0.0507941	-0.191116	-10.25	2.03036	0.0761663	0.0791044	10.2831	O00139	KIF2A_HUMAN	KIF2A	Kinesin-like protein KIF2A
19.4985	19.3807	19.4139	19.425	19.3043	19.369	18.844	18.8889	18.6795	18.6485	+	+		HA-VHH-A (IP)_BO;HA-VHH-B (IP)_BO	2.75763	0.0246111	0.552995	23.8916	2.1579	0.0423604	0.470187	11.931	1.75143	0.0825146	-0.202469	-7.41112	O00182	LEG9_HUMAN	LGALS9	Galectin-9
15.4732	15.3813	15.9788	16.0797	17.4067	17.5665	14.9122	15.0719	14.923	14.9648	+	+		HA-VHH-A (IP)_BO;HA-VHH-B (IP)_BO	2.08648	0.0483122	1.03723	10.9789	2.68952	0.0330279	2.49459	22.0849	0.208405	0.597968	-0.0481234	-0.583014	O00483	NDUA4_HUMAN	NDUFA4	Cytochrome c oxidase subunit NDUFA4
19.1211	19.1641	19.0791	19.0481	19.0111	19.0059	19.2626	19.269	19.0614	19.0321	+	+		HA-VHH-A (IP)_BO;HA-VHH-B (IP)_BO	2.2152	0.0406925	-0.202188	-12.7528	3.58158	0.034	-0.257303	-61.7599	2.33287	0.0543203	-0.219058	-14.619	O00541	PESC_HUMAN	PES1	Pescadillo homolog
15.6776	15.2794	15.9749	15.964	15.8982	15.7044	11.5834	11.3618	12.425	11.6862	+	+		HA-VHH-A (IP)_BO;HA-VHH-B (IP)_BO	3.21594	0.0263226	4.49685	40.5297	2.93751	0.0458716	4.32867	29.4022	0.568999	0.307588	0.583004	1.51154	O14773	TPP1_HUMAN	TPP1	Tripeptidyl-peptidase 1
16.1563	16.222	16.233	16.2521	16.2871	16.296	16.4063	16.4108	16.3467	16.3039	+	+		HA-VHH-A (IP)_BO;HA-VHH-B (IP)_BO	2.45847	0.0330877	-0.165953	-16.9082	2.7473	0.0376561	-0.117001	-23.6084	1.2172	0.140568	-0.08323	-3.87363	O15294	OGT1_HUMAN	OGT	UDP-N-acetylglucosamine--peptide N-acetylglucosaminyltransferase 110 kDa subunit
17.6036	17.9869	18.0768	17.9036	17.8746	17.946	16.4456	16.5974	16.5624	16.6026	+	+		HA-VHH-A (IP)_BO;HA-VHH-B (IP)_BO	2.21556	0.0408144	1.46867	12.7582	2.44066	0.0362878	1.38877	16.5633	0.285073	0.511742	0.0609522	0.77649	O43809	CPSF5_HUMAN	NUDT21	Cleavage and polyadenylation specificity factor subunit 5
22.2204	22.145	21.8636	21.8209	21.615	21.6315	22.3193	22.2565	21.8858	21.9582	+	+		HA-VHH-A (IP)_BO;HA-VHH-B (IP)_BO	2.14427	0.0488602	-0.445671	-11.7433	2.62421	0.0408163	-0.664647	-20.4801	1.77698	0.0796752	-0.365919	-7.63827	O75367	H2AY_HUMAN	MACROH2A1	Core histone macro-H2A.1
18.7173	19.0536	18.8597	18.8881	18.7221	18.7157	19.0775	19.0723	18.8455	18.9169	+	+		HA-VHH-A (IP)_BO;HA-VHH-B (IP)_BO	2.28924	0.0348533	-0.200971	-13.8976	3.86933	0.0247273	-0.355968	-86.0239	1.48845	0.10857	-0.19368	-5.41305	O75494	SRS10_HUMAN	SRSF10	Serine/arginine-rich splicing factor 10
19.1643	19.1108	19.1267	19.1207	19.06	19.0588	19.1962	19.187	19.0875	19.0737	+	+		HA-VHH-A (IP)_BO;HA-VHH-B (IP)_BO	2.18776	0.0404828	-0.067956	-12.3526	2.90703	0.0470345	-0.132197	-28.3864	2.25491	0.0591538	-0.111012	-13.3548	O75643	U520_HUMAN	SNRNP200	U5 small nuclear ribonucleoprotein 200 kDa helicase
17.2704	17.1046	17.3267	17.3564	17.3115	17.2795	17.0544	17.0254	17.039	17.0383	+	+		HA-VHH-A (IP)_BO;HA-VHH-B (IP)_BO	2.32691	0.0350877	0.301666	14.5183	2.15221	0.0439198	0.255621	11.8523	0.0269878	0.915677	-0.00123882	-0.085362	O94880	PHF14_HUMAN	PHF14	PHD finger protein 14
15.7859	15.7614	15.9857	15.9754	16.2298	16.1793	15.4553	15.3792	15.8357	15.8572	+	+		HA-VHH-A (IP)_BO;HA-VHH-B (IP)_BO	2.33665	0.0355872	0.56331	14.6832	2.47542	0.037625	0.787293	17.2433	2.0774	0.0700096	0.429232	10.8633	O95486	SC24A_HUMAN	SEC24A	Protein transport protein Sec24A
13.2325	13.0026	13.3272	13.3858	13.6473	13.525	14.7168	14.675	14.1828	14.2617	+	+		HA-VHH-A (IP)_BO;HA-VHH-B (IP)_BO	3.14247	0.0226667	-1.33938	-37.2393	2.47135	0.0389498	-1.10973	-17.1623	2.05759	0.0717064	-0.473629	-10.6151	O95834	EMAL2_HUMAN	EML2	Echinoderm microtubule-associated protein-like 2
15.41	14.6886	15.5583	15.6571	15.1718	15.5509	17.8151	17.8276	17.0462	17.18	+	+		HA-VHH-A (IP)_BO;HA-VHH-B (IP)_BO	3.29573	0.02176	-2.21365	-44.4327	2.22982	0.043102	-2.46006	-12.9714	2.05176	0.0704144	-0.70823	-10.5432	P00734	THRB_HUMAN	F2	Prothrombin
15.8791	15.8353	16.0937	16.1219	15.8628	15.9536	18.4021	18.5257	17.9418	17.9091	+	+		HA-VHH-A (IP)_BO;HA-VHH-B (IP)_BO	3.14085	0.0223562	-2.3561	-37.1696	3.04636	0.0398202	-2.55569	-33.3342	1.86025	0.0811231	-0.538451	-8.42547	P01024	CO3_HUMAN	C3	Complement C3
14.8771	15.035	14.9039	14.927	14.8364	14.6939	15.538	15.6158	15.3532	14.8779	+	+		HA-VHH-A (IP)_BO;HA-VHH-B (IP)_BO	2.42595	0.0327869	-0.661396	-16.2837	2.00618	0.0527571	-0.811763	-9.99681	0.709028	0.254265	-0.46135	-1.91606	P01111	RASN_HUMAN	NRAS	GTPase NRas
12.0231	11.9816	11.9079	11.2036	12.0433	12.3357	16.571	16.3013	14.4509	14.6664	+	+		HA-VHH-A (IP)_BO;HA-VHH-B (IP)_BO	2.22788	0.0400486	-4.88046	-12.9422	2.66025	0.035087	-4.2467	-21.3507	2.07836	0.0705157	-1.87749	-10.8754	P01593;P01594	KV133_HUMAN;KVD33_HUMAN	IGKV1-33;IGKV1D-33	Immunoglobulin kappa variable 1D-33
10.7906	14.0542	12.3406	11.9452	12.2974	12.0017	16.6893	16.315	14.4169	14.4725	+	+		HA-VHH-A (IP)_BO;HA-VHH-B (IP)_BO	2.41147	0.0335556	-4.35923	-16.0129	2.52445	0.0390043	-4.3526	-18.2494	2.07829	0.0703462	-2.05744	-10.8745	P01597;P04432	KV139_HUMAN;KVD39_HUMAN	IGKV1-39;IGKV1D-39	Immunoglobulin kappa variable 1-39
11.5805	11.3991	11.6947	11.7426	11.8421	11.8076	17.0792	17.334	15.9801	15.7515	+	+		HA-VHH-A (IP)_BO;HA-VHH-B (IP)_BO	3.25392	0.0291429	-5.48796	-42.3426	3.24419	0.0342295	-5.38177	-41.8707	1.79848	0.0812356	-1.3408	-7.83452	P01704	LV214_HUMAN	IGLV2-14	Immunoglobulin lambda variable 2-14
11.7638	11.7624	12.0415	12.2431	11.1474	11.4872	15.6383	15.1613	14.9465	14.6835	+	+		HA-VHH-A (IP)_BO;HA-VHH-B (IP)_BO	2.20346	0.0400941	-3.25743	-12.5801	2.29194	0.0397326	-4.08246	-13.9413	0.782779	0.231418	-0.584727	-2.14691	P01709	LV208_HUMAN	IGLV2-8	Immunoglobulin lambda variable 2-8
11.9978	10.9962	12.1197	12.5771	11.9586	12.0626	16.0344	15.8419	14.908	14.8934	+	+		HA-VHH-A (IP)_BO;HA-VHH-B (IP)_BO	2.32386	0.034965	-3.58977	-14.4671	3.11069	0.0437531	-3.92753	-35.8999	2.06807	0.068534	-1.03742	-10.7457	P01714	LV319_HUMAN	IGLV3-19	Immunoglobulin lambda variable 3-19
11.3133	11.1611	11.2406	11.5207	11.4032	12.0935	15.4615	15.6947	14.4545	14.7615	+	+		HA-VHH-A (IP)_BO;HA-VHH-B (IP)_BO	2.72589	0.0289427	-4.19747	-23.0319	2.04924	0.0503681	-3.82979	-10.5122	1.42833	0.114298	-0.970144	-5.03205	P01721	LV657_HUMAN	IGLV6-57	Immunoglobulin lambda variable 6-57
20.4175	20.7156	20.8518	20.9994	20.4796	20.8013	22.3306	22.4085	21.9874	21.956	+	+		HA-VHH-A (IP)_BO;HA-VHH-B (IP)_BO	2.47856	0.034765	-1.44394	-17.3059	2.04383	0.0494302	-1.7291	-10.4461	1.96055	0.0766814	-0.397865	-9.47727	P02042	HBD_HUMAN	HBD	Hemoglobin subunit delta
16.8117	16.9045	17.4808	17.5024	17.1757	17.2296	14.9779	14.7971	14.7868	14.6701	+	+		HA-VHH-A (IP)_BO;HA-VHH-B (IP)_BO	2.91324	0.0188108	2.60408	28.5905	2.78061	0.0402177	2.31518	24.5337	0.556543	0.315471	-0.159009	-1.47736	P02786	TFR1_HUMAN	TFRC	Transferrin receptor protein 1
16.3412	16.3325	16.917	16.8356	16.8191	16.8028	11.9379	12.5037	11.8422	13.6242	+	+		HA-VHH-A (IP)_BO;HA-VHH-B (IP)_BO	2.42623	0.0330579	4.6555	16.289	2.42253	0.0402491	4.59016	16.2192	0.194786	0.617379	0.51245	0.548183	P02787	TRFE_HUMAN	TF	Serotransferrin
15.0489	15.1989	15.7877	15.7557	15.6849	15.6342	12.2665	11.9074	11.9351	11.5571	+	+		HA-VHH-A (IP)_BO;HA-VHH-B (IP)_BO	2.62259	0.0358667	3.68473	20.4417	2.59072	0.0412754	3.57255	19.7025	NaN	1	0	NaN	P02790	HEMO_HUMAN	HPX	Hemopexin
17.7124	17.9708	16.8387	16.5493	16.6276	16.8897	18.3454	18.4516	18.1892	18.3441	+	+		HA-VHH-A (IP)_BO;HA-VHH-B (IP)_BO	2.09246	0.0464516	-1.7045	-11.0557	2.13335	0.0433919	-1.63985	-11.595	0.529413	0.329462	-0.131847	-1.40376	P04439	HLAA_HUMAN	HLA-A	HLA class I histocompatibility antigen, A alpha chain
12.5515	12.5115	13.4812	13.1317	12.9272	12.4692	15.6558	15.634	14.6651	14.7852	+	+		HA-VHH-A (IP)_BO;HA-VHH-B (IP)_BO	2.25492	0.0398486	-2.33842	-13.3549	2.2219	0.0425592	-2.9467	-12.8526	2.35924	0.0534943	-0.919768	-15.0727	P05543	THBG_HUMAN	SERPINA7	Thyroxine-binding globulin
16.9611	16.7322	16.4888	16.5055	16.4691	16.4623	16.7344	16.7367	16.5783	16.454	+	+		HA-VHH-A (IP)_BO;HA-VHH-B (IP)_BO	2.89996	0.0227143	-0.238398	-28.156	3.75215	0.0194286	-0.26982	-75.1652	1.14396	0.150393	-0.219414	-3.52828	P05787	K2C8_HUMAN	KRT8	Keratin, type II cytoskeletal 8
14.1096	14.1688	14.4867	14.4211	14.5987	14.4983	13.8291	13.7289	14.2943	14.3289	+	+		HA-VHH-A (IP)_BO;HA-VHH-B (IP)_BO	2.109	0.0460152	0.674892	11.2707	2.07597	0.0462554	0.769475	10.8452	2.01034	0.0766767	0.532628	10.0455	P06132	DCUP_HUMAN	UROD	Uroporphyrinogen decarboxylase
11.734	12.2214	12.986	12.6207	11.9839	11.6882	19.4185	19.0755	16.9253	17.1163	+	+		HA-VHH-A (IP)_BO;HA-VHH-B (IP)_BO	2.82137	0.024125	-6.4436	-25.7154	3.03041	0.0430108	-7.41094	-32.7267	2.11421	0.065555	-2.22614	-11.3394	P06312	KV401_HUMAN	IGKV4-1	Immunoglobulin kappa variable 4-1
17.3243	17.3816	17.465	17.5289	17.2914	17.2407	19.351	19.287	18.9568	18.9979	+	+		HA-VHH-A (IP)_BO;HA-VHH-B (IP)_BO	3.21052	0.0259048	-1.82206	-40.2771	3.40242	0.0328511	-2.05294	-50.2435	1.91435	0.0804164	-0.34165	-8.97803	P06396	GELS_HUMAN	GSN	Gelsolin
16.5723	16.5128	16.4696	16.394	16.3763	16.3079	16.9737	17.0165	16.713	16.7358	+	+		HA-VHH-A (IP)_BO;HA-VHH-B (IP)_BO	2.22916	0.0402936	-0.563309	-12.9614	2.42051	0.0398356	-0.653029	-16.1813	2.10026	0.0693	-0.270747	-11.1566	P08133	ANXA6_HUMAN	ANXA6	Annexin A6
20.8591	20.8236	20.5739	20.5765	20.4641	20.3885	20.8504	20.8499	20.6713	20.6418	+	+		HA-VHH-A (IP)_BO;HA-VHH-B (IP)_BO	4.64475	0	-0.27495	-210.071	2.10453	0.0439336	-0.423862	-11.2122	2.24176	0.0590062	-0.193571	-13.1525	P08670	VIME_HUMAN	VIM	Vimentin
18.2548	18.006	18.0708	18.049	17.7782	17.7914	18.4417	18.4863	18.025	18.0669	+	+		HA-VHH-A (IP)_BO;HA-VHH-B (IP)_BO	2.42543	0.0326531	-0.404121	-16.2738	2.93173	0.0482832	-0.679181	-29.2068	2.27433	0.0562105	-0.418053	-13.6593	P08708	RS17_HUMAN	RPS17	Small ribosomal subunit protein eS17
19.0735	19.0635	19.0675	19.0724	19.1291	19.1465	19.3347	19.3456	19.2649	19.2387	+	+		HA-VHH-A (IP)_BO;HA-VHH-B (IP)_BO	3.3073	0.0222041	-0.270186	-45.0286	2.58854	0.0408804	-0.202349	-19.653	1.60258	0.0933696	-0.0883389	-6.20924	P0DMV8;P0DMV9	HS71A_HUMAN;HS71B_HUMAN	HSPA1A;HSPA1B	Heat shock 70 kDa protein 1A
13.0202	12.2394	12.1991	11.0358	11.7766	10.954	21.3131	21.4987	20.1459	19.9729	+	+		HA-VHH-A (IP)_BO;HA-VHH-B (IP)_BO	2.44358	0.0319661	-9.78848	-16.6194	2.75477	0.0378974	-10.0406	-23.8129	2.05744	0.0715423	-1.34652	-10.6133	P0DOY2	IGLC2_HUMAN	IGLC2	Immunoglobulin lambda constant 2
12.1571	12.909	13.0532	13.3413	12.8921	13.1165	14.766	14.809	14.4868	14.4107	+	+		HA-VHH-A (IP)_BO;HA-VHH-B (IP)_BO	2.0817	0.0478454	-1.5902	-10.9179	2.38923	0.041281	-1.78316	-15.6057	1.78962	0.0799877	-0.338694	-7.75308	P0DTE7;P0DTE8;P0DUB6	AMY1A_HUMAN;AMY1B_HUMAN;AMY1C_HUMAN	AMY1A;AMY1B;AMY1C	Alpha-amylase 1B
14.348	15.0832	14.8558	14.9252	14.8729	14.9173	18.0515	18.1688	17.6873	17.5683	+	+		HA-VHH-A (IP)_BO;HA-VHH-B (IP)_BO	3.34956	0.0115745	-3.21968	-47.2753	3.4204	0.0335652	-3.21506	-51.2951	1.54218	0.0998123	-0.482405	-5.77542	P10643	CO7_HUMAN	C7	Complement component C7
20.5727	20.6762	20.6899	20.7205	20.6544	20.6909	21.3296	21.2815	20.9491	20.965	+	+		HA-VHH-A (IP)_BO;HA-VHH-B (IP)_BO	2.64895	0.0315376	-0.600401	-21.0738	2.64467	0.037037	-0.632945	-20.9699	2.28145	0.0567708	-0.348554	-13.7727	P11142	HSP7C_HUMAN	HSPA8	Heat shock cognate 71 kDa protein
20.0608	20.0704	19.8923	19.9317	19.8367	19.8406	20.2414	20.2287	20.2216	20.2293	+	+		HA-VHH-A (IP)_BO;HA-VHH-B (IP)_BO	2.38844	0.0343511	-0.323071	-15.5915	3.55124	0.032	-0.396436	-59.639	0.489798	0.35529	-0.00964451	-1.29824	P11940	PABP1_HUMAN	PABPC1	Polyadenylate-binding protein 1
20.5536	20.5498	20.5934	20.5887	20.4657	20.4729	20.1506	20.2056	20.0441	20.0371	+	+		HA-VHH-A (IP)_BO;HA-VHH-B (IP)_BO	2.35301	0.0363636	0.412951	14.9643	2.04835	0.0498947	0.2912	10.5013	1.41659	0.115741	-0.137481	-4.9605	P14625	ENPL_HUMAN	HSP90B1	Endoplasmin
18.0245	17.4139	16.8609	16.9565	17.2606	17.2916	17.7904	17.7507	17.4865	17.572	+	+		HA-VHH-A (IP)_BO;HA-VHH-B (IP)_BO	2.44488	0.0323777	-0.861848	-16.6444	2.58676	0.0404929	-0.494403	-19.6127	1.44245	0.112708	-0.241299	-5.11931	P14678	RSMB_HUMAN	SNRPB	Small nuclear ribonucleoprotein-associated proteins B and B'
20.7788	20.7737	21.282	21.2521	20.809	20.8093	21.8405	21.8602	21.5957	21.6348	+	+		HA-VHH-A (IP)_BO;HA-VHH-B (IP)_BO	3.02572	0.0242791	-0.583295	-32.5501	4.04923	0.0418462	-1.04119	-105.824	2.06671	0.0680558	-0.235061	-10.7287	P19474	RO52_HUMAN	TRIM21	E3 ubiquitin-protein ligase TRIM21
14.3112	13.819	14.4922	14.4612	13.9911	14.1854	17.21	17.2735	16.8885	16.9388	+	+		HA-VHH-A (IP)_BO;HA-VHH-B (IP)_BO	3.78724	0.0247273	-2.76506	-78.2647	2.97921	0.0441188	-3.15353	-30.8506	1.82668	0.0806744	-0.32812	-8.09921	P19827	ITIH1_HUMAN	ITIH1	Inter-alpha-trypsin inhibitor heavy chain H1
20.3055	20.276	19.8603	19.8524	19.6885	19.7477	20.5609	20.5223	20.309	20.2703	+	+		HA-VHH-A (IP)_BO;HA-VHH-B (IP)_BO	3.08282	0.0206582	-0.685276	-34.7648	2.73539	0.0358303	-0.823494	-23.2861	1.93722	0.0805549	-0.251974	-9.22195	P23284	PPIB_HUMAN	PPIB	Peptidyl-prolyl cis-trans isomerase B
18.9246	18.9415	19.099	19.0793	19.1371	19.1632	18.6629	18.6914	18.8844	18.9149	+	+		HA-VHH-A (IP)_BO;HA-VHH-B (IP)_BO	2.75254	0.0244414	0.412032	23.7515	2.77839	0.0399459	0.473017	24.4709	2.06119	0.0687963	0.222518	10.6599	P23526	SAHH_HUMAN	AHCY	Adenosylhomocysteinase
16.2134	16.3881	16.4024	16.431	16.7061	16.7881	16.2313	16.2465	16.6404	16.6995	+	+		HA-VHH-A (IP)_BO;HA-VHH-B (IP)_BO	2.08734	0.048549	0.177796	10.9899	2.17629	0.041522	0.508221	12.189	2.30329	0.0565714	0.431062	14.126	P25788	PSA3_HUMAN	PSMA3	Proteasome subunit alpha type-3
18.1317	18.0085	18.2091	18.1979	18.5914	18.6003	17.9393	17.8945	18.3889	18.3231	+	+		HA-VHH-A (IP)_BO;HA-VHH-B (IP)_BO	2.1908	0.0405994	0.286588	12.3963	2.94598	0.0471698	0.678967	29.6906	2.09051	0.0692745	0.439121	11.0306	P26639	SYTC_HUMAN	TARS1	Threonine--tRNA ligase 1, cytoplasmic
16.1349	16.2749	16.5747	16.4971	16.5024	16.5747	15.8645	15.939	16.1179	16.0427	+	+		HA-VHH-A (IP)_BO;HA-VHH-B (IP)_BO	2.14746	0.0491243	0.634213	11.787	2.18151	0.0418131	0.636849	12.2632	1.10885	0.156023	0.178561	3.37173	P27105	STOM_HUMAN	STOM	Stomatin
17.0343	17.1888	17.0641	17.0732	17.0005	16.9601	17.2526	17.2617	17.2259	17.1418	+	+		HA-VHH-A (IP)_BO;HA-VHH-B (IP)_BO	2.93322	0.0198857	-0.188536	-29.2571	2.25694	0.0408298	-0.276865	-13.3863	0.64723	0.273739	-0.0732794	-1.7326	P27816	MAP4_HUMAN	MAP4	Microtubule-associated protein 4
14.8665	14.7978	14.5923	14.6668	15.1671	15.3479	13.5409	13.4491	13.9026	13.9698	+	+		HA-VHH-A (IP)_BO;HA-VHH-B (IP)_BO	2.56851	0.0360825	1.13457	19.2031	2.48254	0.0383745	1.76255	17.3858	1.78986	0.0801108	0.441222	7.75523	P29144	TPP2_HUMAN	TPP2	Tripeptidyl-peptidase 2
15.2484	15.3685	15.7363	15.7387	15.6614	15.5595	14.4843	14.481	13.9723	14.0448	+	+		HA-VHH-A (IP)_BO;HA-VHH-B (IP)_BO	5.5811	0	1.25489	617.376	2.69085	0.0332135	1.12779	22.1187	2.23554	0.0582822	-0.474049	-13.0579	P30040	ERP29_HUMAN	ERP29	Endoplasmic reticulum resident protein 29
14.3832	14.4704	14.7665	14.7942	14.5909	14.5952	13.9642	14.0549	14.0168	13.9	+	+		HA-VHH-A (IP)_BO;HA-VHH-B (IP)_BO	2.42391	0.0325203	0.77081	16.2452	2.22106	0.0424523	0.583488	12.8401	0.251356	0.548552	-0.0511465	-0.691786	P33552	CKS2_HUMAN	CKS2	Cyclin-dependent kinases regulatory subunit 2
16.8054	16.8072	17.0865	17.0631	17.0806	17.1313	16.5484	16.571	16.9715	16.8932	+	+		HA-VHH-A (IP)_BO;HA-VHH-B (IP)_BO	3.00275	0.0234607	0.515125	31.6993	2.59006	0.0410769	0.546247	19.6875	1.93059	0.0808107	0.372636	9.15054	P34932	HSP74_HUMAN	HSPA4	Heat shock 70 kDa protein 4
17.6082	17.6286	18.0422	18.1402	17.6546	17.6653	17.1457	17.0871	17.3188	17.3298	+	+		HA-VHH-A (IP)_BO;HA-VHH-B (IP)_BO	2.46673	0.0338296	0.974767	17.0706	2.52393	0.0388376	0.543572	18.2386	1.6994	0.0823517	0.207847	6.96814	P35232	PHB1_HUMAN	PHB1	Prohibitin 1
16.9817	17.4326	17.676	17.7841	17.8898	17.7348	16.6999	16.7441	16.9448	17.3701	+	+		HA-VHH-A (IP)_BO;HA-VHH-B (IP)_BO	2.47671	0.0346055	1.0081	17.269	2.26616	0.0413801	1.09031	13.5304	0.748204	0.242845	0.435505	2.03696	P35244	RFA3_HUMAN	RPA3	Replication protein A 14 kDa subunit
14.9891	14.9577	15.1049	15.3183	14.9517	14.8926	17.3943	17.3794	17.0136	16.8678	+	+		HA-VHH-A (IP)_BO;HA-VHH-B (IP)_BO	2.61796	0.0356685	-2.17525	-20.3326	3.81635	0.02176	-2.4647	-80.933	1.58627	0.0948155	-0.446182	-6.08918	P35443	TSP4_HUMAN	THBS4	Thrombospondin-4
15.9508	15.7566	16.0273	15.9803	15.7692	15.7704	15.5407	15.4973	15.4394	15.5936	+	+		HA-VHH-A (IP)_BO;HA-VHH-B (IP)_BO	2.36401	0.0364964	0.484839	15.1563	2.13009	0.0430234	0.250817	11.551	0.00962601	0.970267	-0.00248289	-0.0310083	P36639	8ODP_HUMAN	NUDT1	Oxidized purine nucleoside triphosphate hydrolase
16.0008	15.8264	15.853	16.1519	15.7169	15.9563	18.8721	18.7871	18.3339	18.381	+	+		HA-VHH-A (IP)_BO;HA-VHH-B (IP)_BO	2.52191	0.0346535	-2.82713	-18.1958	2.74572	0.0371824	-2.99298	-23.5654	1.98144	0.076833	-0.472098	-9.71182	P36955	PEDF_HUMAN	SERPINF1	Pigment epithelium-derived factor
15.5077	15.8187	15.9745	15.9881	16.0575	16.0832	15.7637	15.7925	15.8429	15.8693	+	+		HA-VHH-A (IP)_BO;HA-VHH-B (IP)_BO	2.21651	0.0409369	0.203181	12.7723	2.36397	0.0415647	0.292254	15.1556	1.24202	0.134777	0.0780334	3.99674	P38606	VATA_HUMAN	ATP6V1A	V-type proton ATPase catalytic subunit A
20.7035	20.7284	20.6507	20.6585	20.5473	20.5878	20.8127	20.7937	20.66	20.6949	+	+		HA-VHH-A (IP)_BO;HA-VHH-B (IP)_BO	2.32258	0.0348432	-0.14865	-14.4456	2.05094	0.0496183	-0.235663	-10.5331	1.61889	0.092061	-0.125776	-6.3314	P38919	IF4A3_HUMAN	EIF4A3	Eukaryotic initiation factor 4A-III
20.436	20.3682	20.4747	20.4742	20.4671	20.4872	20.3715	20.3711	20.3967	20.3689	+	+		HA-VHH-A (IP)_BO;HA-VHH-B (IP)_BO	5.04748	0	0.103183	333.991	2.04844	0.0499887	0.105844	10.5025	0.304889	0.491839	0.0114861	0.826171	P39019	RS19_HUMAN	RPS19	Small ribosomal subunit protein eS19
17.9421	17.9076	17.7725	17.7278	17.8429	17.8042	18.1269	18.1486	18.2657	18.2736	+	+		HA-VHH-A (IP)_BO;HA-VHH-B (IP)_BO	2.3891	0.0344828	-0.387617	-15.6033	2.30416	0.0397681	-0.314218	-14.1403	2.11917	0.06675	0.13188	11.405	P41091	IF2G_HUMAN	EIF2S3	Eukaryotic translation initiation factor 2 subunit 3
14.7616	15.3692	15.4121	15.4069	15.1544	15.2763	17.8386	17.8217	17.4845	17.3628	+	+		HA-VHH-A (IP)_BO;HA-VHH-B (IP)_BO	4.87472	0	-2.42057	-273.752	3.25765	0.0348	-2.61476	-42.525	1.65629	0.0851208	-0.406454	-6.62009	P51884	LUM_HUMAN	LUM	Lumican
15.9797	15.9177	15.7775	15.7578	15.8007	15.8309	16.1406	16.1743	16.0702	16.123	+	+		HA-VHH-A (IP)_BO;HA-VHH-B (IP)_BO	2.60224	0.0345241	-0.389822	-19.9666	2.3602	0.041175	-0.341645	-15.0896	0.718171	0.252022	-0.0609045	-1.94394	P51970	NDUA8_HUMAN	NDUFA8	NADH dehydrogenase [ubiquinone] 1 alpha subcomplex subunit 8
17.6373	17.7499	17.859	17.8439	17.9014	17.9051	17.552	17.5951	17.8409	17.9157	+	+		HA-VHH-A (IP)_BO;HA-VHH-B (IP)_BO	2.17502	0.0441582	0.277892	12.1709	2.36898	0.0418286	0.329673	15.2438	1.71024	0.0824557	0.304658	7.05827	P52209	6PGD_HUMAN	PGD	6-phosphogluconate dehydrogenase, decarboxylating
17.5867	17.6361	17.8214	17.795	17.8512	17.7781	17.4179	17.4039	17.8111	17.7321	+	+		HA-VHH-A (IP)_BO;HA-VHH-B (IP)_BO	2.85114	0.0210248	0.397246	26.6141	2.07672	0.0452756	0.403692	10.8547	1.9161	0.0805661	0.360672	8.99646	P55884	EIF3B_HUMAN	EIF3B	Eukaryotic translation initiation factor 3 subunit B
22.4035	22.0347	22.1131	22.1214	22.0333	22.0005	22.4153	22.3921	22.4568	22.4403	+	+		HA-VHH-A (IP)_BO;HA-VHH-B (IP)_BO	2.73371	0.0295065	-0.286441	-23.2409	2.56922	0.0393733	-0.386771	-19.2189	1.05583	0.16546	0.0448294	3.14559	P61353	RL27_HUMAN	RPL27	Large ribosomal subunit protein eL27
14.7733	14.879	15.987	16.0952	15.4554	15.4054	12.7117	13.2193	12.4083	13.0684	+	+		HA-VHH-A (IP)_BO;HA-VHH-B (IP)_BO	2.15227	0.0485479	3.07563	11.8531	1.97739	0.0499898	2.4649	9.66595	0.193774	0.61832	-0.227136	-0.545588	P61457	PHS_HUMAN	PCBD1	Pterin-4-alpha-carbinolamine dehydratase
17.016	17.137	17.0141	16.9625	17.0634	17.0088	17.5919	17.5384	17.386	17.3775	+	+		HA-VHH-A (IP)_BO;HA-VHH-B (IP)_BO	2.38486	0.0339623	-0.576888	-15.527	2.28567	0.0392948	-0.529106	-13.8402	1.67539	0.0837846	-0.183409	-6.77226	P62330	ARF6_HUMAN	ARF6	ADP-ribosylation factor 6
16.4749	16.4166	16.6571	16.6333	16.6187	16.6144	17.8728	17.7933	17.3017	17.2718	+	+		HA-VHH-A (IP)_BO;HA-VHH-B (IP)_BO	2.91438	0.0189818	-1.18783	-28.6282	2.97094	0.0485437	-1.21647	-30.5579	2.22291	0.0574018	-0.546266	-12.8677	P62495	ERF1_HUMAN	ETF1	Eukaryotic peptide chain release factor subunit 1
20.2655	20.369	20.2834	20.2505	20.1766	20.1989	20.8766	20.7993	20.4132	20.3335	+	+		HA-VHH-A (IP)_BO;HA-VHH-B (IP)_BO	2.26999	0.037119	-0.570966	-13.5907	2.4193	0.0396997	-0.650184	-16.1587	1.85455	0.0824276	-0.464612	-8.36925	P62937	PPIA_HUMAN	PPIA	Peptidyl-prolyl cis-trans isomerase A
14.328	14.1189	14.4196	14.1639	14.0832	14.1004	16.4665	16.6833	15.1133	15.2958	+	+		HA-VHH-A (IP)_BO;HA-VHH-B (IP)_BO	2.2719	0.0372387	-2.28312	-13.6208	2.71856	0.0347765	-2.48311	-22.8378	1.97794	0.0784098	-1.37031	-9.67208	P62942	FKB1A_HUMAN	FKBP1A	Peptidyl-prolyl cis-trans isomerase FKBP1A
20.4397	20.7282	20.0458	20.1267	19.7228	19.5547	21.0039	20.9364	20.1971	20.3072	+	+		HA-VHH-A (IP)_BO;HA-VHH-B (IP)_BO	2.45201	0.0328	-0.88393	-16.7824	2.3375	0.0417021	-1.33143	-14.6977	2.09734	0.0686139	-0.717987	-11.1187	P68371	TBB4B_HUMAN	TUBB4B	Tubulin beta-4B chain
19.8341	20.1921	20.2759	20.3192	20.2302	20.1513	22.1958	21.9957	21.7254	21.7301	+	+		HA-VHH-A (IP)_BO;HA-VHH-B (IP)_BO	2.49146	0.0355849	-1.7982	-17.5661	2.49876	0.0398017	-1.90504	-17.7151	1.17625	0.14646	-0.368022	-3.67733	P69905	HBA_HUMAN	HBA1	Hemoglobin subunit alpha
19.062	19.0401	19.0851	19.0678	18.9912	18.9796	18.7309	18.7061	18.6309	18.6273	+	+		HA-VHH-A (IP)_BO;HA-VHH-B (IP)_BO	2.74825	0.0278095	0.357905	23.6343	2.58082	0.0397395	0.266825	19.4785	1.71899	0.0823269	-0.0894089	-7.1319	P78347	GTF2I_HUMAN	GTF2I	General transcription factor II-I
17.4466	17.4763	16.8787	16.9199	17.1332	17.0166	17.7742	17.8156	17.5937	17.5434	+	+		HA-VHH-A (IP)_BO;HA-VHH-B (IP)_BO	2.9741	0.0226957	-0.895589	-30.6693	2.13649	0.0436724	-0.720004	-11.6374	1.697	0.0818027	-0.226352	-6.94832	P82970	HMGN5_HUMAN	HMGN5	High mobility group nucleosome-binding domain-containing protein 5
17.1777	17.0593	17.0811	17.1355	17.5821	17.8044	16.5481	16.4575	17.1141	16.8687	+	+		HA-VHH-A (IP)_BO;HA-VHH-B (IP)_BO	2.1233	0.0475812	0.605543	11.4601	1.99938	0.0521979	1.19045	9.91764	1.18864	0.143599	0.48865	3.73586	P84090	ERH_HUMAN	ERH	Enhancer of rudimentary homolog
18.483	18.5521	18.7	18.7462	18.6287	18.6424	18.4253	18.4459	18.497	18.4936	+	+		HA-VHH-A (IP)_BO;HA-VHH-B (IP)_BO	2.11718	0.0469664	0.287493	11.3787	2.42098	0.0401103	0.19995	16.1901	1.53583	0.101159	0.0597467	5.73146	Q00610	CLH1_HUMAN	CLTC	Clathrin heavy chain 1
14.9077	15.4006	15.4103	15.3956	16.109	15.9334	14.8095	14.8384	15.4159	15.7472	+	+		HA-VHH-A (IP)_BO;HA-VHH-B (IP)_BO	3.10644	0.02176	0.578966	35.7244	2.26118	0.0411582	1.19718	13.4523	1.34716	0.121802	0.757583	4.55552	Q01433	AMPD2_HUMAN	AMPD2	AMP deaminase 2
18.0993	18.0435	18.6742	18.7153	18.5731	18.553	17.3703	17.4315	17.1669	17.1653	+	+		HA-VHH-A (IP)_BO;HA-VHH-B (IP)_BO	3.0914	0.0209231	1.29385	35.1105	3.11521	0.0443	1.16217	36.0874	1.78057	0.0802788	-0.234808	-7.67064	Q01844	EWS_HUMAN	EWSR1	RNA-binding protein EWS
14.9326	14.6828	15.4226	15.2329	14.8266	14.9109	17.3432	17.2488	16.9776	17.1422	+	+		HA-VHH-A (IP)_BO;HA-VHH-B (IP)_BO	2.53966	0.0351759	-1.96825	-18.5733	3.16812	0.0499155	-2.42724	-38.3563	0.884044	0.197294	-0.236097	-2.48831	Q06033	ITIH3_HUMAN	ITIH3	Inter-alpha-trypsin inhibitor heavy chain H3
12.1696	12.2979	12.4445	12.4222	12.5252	12.569	13.6377	13.7998	13.566	13.4987	+	+		HA-VHH-A (IP)_BO;HA-VHH-B (IP)_BO	2.39512	0.0350195	-1.2854	-15.7125	2.29296	0.0399552	-1.17168	-13.9577	0.775758	0.234049	-0.18639	-2.12432	Q07954	LRP1_HUMAN	LRP1	Prolow-density lipoprotein receptor-related protein 1
16.8719	16.8224	16.8364	16.8199	16.8758	16.9011	16.6374	16.636	16.7354	16.773	+	+		HA-VHH-A (IP)_BO;HA-VHH-B (IP)_BO	2.7258	0.0287595	0.191414	23.0296	2.59794	0.0418824	0.251751	19.8677	1.60906	0.0918301	0.117475	6.25747	Q13085	ACACA_HUMAN	ACACA	Acetyl-CoA carboxylase 1
12.3762	12.2496	12.408	12.4017	11.8566	11.9825	12.9265	12.9149	12.5566	12.1832	+	+		HA-VHH-A (IP)_BO;HA-VHH-B (IP)_BO	3.78594	0.0236522	-0.51585	-78.148	2.40142	0.0407224	-1.00112	-15.8276	1.00726	0.172327	-0.550812	-2.94862	Q14494	NF2L1_HUMAN	NFE2L1	Endoplasmic reticulum membrane sensor NFE2L1
15.5441	15.1236	15.157	15.3292	15.6104	15.4415	17.9046	17.8133	17.5483	17.4775	+	+		HA-VHH-A (IP)_BO;HA-VHH-B (IP)_BO	2.85848	0.0215593	-2.61584	-26.8402	2.7726	0.0394133	-2.33305	-24.308	1.57291	0.0978408	-0.346066	-5.99249	Q14624	ITIH4_HUMAN	ITIH4	Inter-alpha-trypsin inhibitor heavy chain H4
18.5608	18.5746	18.4697	18.4819	18.533	18.5086	18.7133	18.741	18.676	18.6881	+	+		HA-VHH-A (IP)_BO;HA-VHH-B (IP)_BO	2.44413	0.0321021	-0.251369	-16.63	2.10306	0.0437521	-0.206352	-11.1931	1.01684	0.172474	-0.0451126	-2.98675	Q14683	SMC1A_HUMAN	SMC1A	Structural maintenance of chromosomes protein 1A
19.2742	19.3466	19.6109	19.6162	19.2881	19.3008	19.114	19.1335	18.9751	18.9704	+	+		HA-VHH-A (IP)_BO;HA-VHH-B (IP)_BO	3.36902	0.0126512	0.489758	48.347	2.33418	0.0414502	0.170681	14.6412	2.35696	0.0532932	-0.151051	-15.033	Q15061	WDR43_HUMAN	WDR43	WD repeat-containing protein 43
17.7583	17.7118	17.5734	17.5885	17.5272	17.4819	17.7924	17.8165	17.7052	17.6854	+	+		HA-VHH-A (IP)_BO;HA-VHH-B (IP)_BO	2.39595	0.0351562	-0.223508	-15.7277	2.14015	0.0440522	-0.299892	-11.687	1.70287	0.0820701	-0.109177	-6.99683	Q15149	PLEC_HUMAN	PLEC	Plectin
16.6116	16.5791	16.8346	16.8031	16.8914	16.8398	16.0049	15.9564	16.4286	16.2778	+	+		HA-VHH-A (IP)_BO;HA-VHH-B (IP)_BO	2.92618	0.019514	0.838244	29.0205	2.79685	0.0419291	0.884936	24.9979	1.37322	0.12208	0.37254	4.70397	Q15437	SC23B_HUMAN	SEC23B	Protein transport protein Sec23B
15.1158	15.0883	15.0384	15.0571	15.0805	15.0297	15.3196	15.3231	15.1198	15.2139	+	+		HA-VHH-A (IP)_BO;HA-VHH-B (IP)_BO	2.91793	0.019156	-0.273556	-28.7457	2.04537	0.0497079	-0.266228	-10.4649	1.08772	0.160055	-0.15448	-3.28018	Q15813	TBCE_HUMAN	TBCE	Tubulin-specific chaperone E
18.8489	18.7063	18.876	18.9555	18.7661	18.7384	17.659	17.66	17.4462	17.528	+	+		HA-VHH-A (IP)_BO;HA-VHH-B (IP)_BO	3.00003	0.0232	1.2563	31.6003	3.7921	0.0201481	1.09278	78.7038	1.28465	0.125877	-0.172391	-4.21579	Q16630	CPSF6_HUMAN	CPSF6	Cleavage and polyadenylation specificity factor subunit 6
16.1531	16.1692	15.9189	16.0567	15.9673	15.9983	17.0463	16.9936	16.8012	16.8328	+	+		HA-VHH-A (IP)_BO;HA-VHH-B (IP)_BO	2.29532	0.0352054	-1.03214	-13.996	3.06212	0.0407356	-1.03718	-33.945	1.65465	0.0845941	-0.202975	-6.60717	Q16740	CLPP_HUMAN	CLPP	ATP-dependent Clp protease proteolytic subunit, mitochondrial
17.869	17.6519	17.8535	17.895	17.6955	17.6944	17.5003	17.5151	17.4634	17.4677	+	+		HA-VHH-A (IP)_BO;HA-VHH-B (IP)_BO	2.44422	0.0322393	0.366552	16.6318	2.80833	0.0398248	0.187246	25.3313	1.49851	0.106596	-0.0421572	-5.47926	Q5BKZ1	ZN326_HUMAN	ZNF326	DBIRD complex subunit ZNF326
18.4253	18.4628	18.5153	18.4926	18.4231	18.365	17.7795	17.6906	17.462	17.524	+	+		HA-VHH-A (IP)_BO;HA-VHH-B (IP)_BO	2.45118	0.032658	0.768918	16.7663	2.19201	0.0412162	0.659012	12.4138	1.33142	0.124115	-0.242088	-4.46784	Q6UN15	FIP1_HUMAN	FIP1L1	Pre-mRNA 3'-end-processing factor FIP1
13.4942	14.1894	13.512	13.577	13.7086	13.7061	14.1658	14.2109	14.0115	13.9383	+	+		HA-VHH-A (IP)_BO;HA-VHH-B (IP)_BO	2.42596	0.0329218	-0.643829	-16.2838	2.65822	0.0348973	-0.481033	-21.3006	1.4173	0.115541	-0.213461	-4.96484	Q86VN1	VPS36_HUMAN	VPS36	Vacuolar protein-sorting-associated protein 36
14.1184	13.5099	13.352	13.3929	13.7915	13.6982	15.1799	15.0597	14.7493	14.5758	+	+		HA-VHH-A (IP)_BO;HA-VHH-B (IP)_BO	2.88025	0.021931	-1.74735	-27.5229	2.51587	0.0386723	-1.37497	-18.0693	1.3067	0.123711	-0.457235	-4.33307	Q86W34	AMZ2_HUMAN	AMZ2	Archaemetzincin-2
15.378	15.7467	15.6779	15.6753	15.737	15.7602	15.3684	15.3703	15.6649	15.7155	+	+		HA-VHH-A (IP)_BO;HA-VHH-B (IP)_BO	4.55389	0	0.307209	189.207	3.02788	0.0425532	0.379193	32.6315	2.21073	0.0597015	0.320816	12.6869	Q8IV48	ERI1_HUMAN	ERI1	3'-5' exoribonuclease 1
17.3889	17.2397	17.5178	17.5879	17.4626	17.5186	17.0557	17.098	16.9967	16.8447	+	+		HA-VHH-A (IP)_BO;HA-VHH-B (IP)_BO	2.13587	0.0484693	0.475971	11.629	2.14738	0.0448319	0.413695	11.7858	0.729932	0.247923	-0.156171	-1.98011	Q8IXH7	NELFD_HUMAN	NELFCD	Negative elongation factor C/D
15.9265	15.2934	15.1754	15.1987	15.5308	15.4261	16.2043	16.2174	15.6154	15.6981	+	+		HA-VHH-A (IP)_BO;HA-VHH-B (IP)_BO	3.76944	0.0226667	-1.02374	-76.6771	2.28783	0.0394033	-0.732384	-13.8749	2.24671	0.0595611	-0.554054	-13.2282	Q8N0V3	RBFA_HUMAN	RBFA	Putative ribosome-binding factor A, mitochondrial
13.6236	13.5598	13.5662	13.5681	13.6481	13.5704	14.0146	14.0516	14.2258	13.6995	+	+		HA-VHH-A (IP)_BO;HA-VHH-B (IP)_BO	2.80275	0.0230448	-0.465993	-25.1687	1.99425	0.0519227	-0.423907	-9.85833	0.0891711	0.776505	-0.0704746	-0.267144	Q8N3P4	VPS8_HUMAN	VPS8	Vacuolar protein sorting-associated protein 8 homolog
17.6243	17.6254	17.6192	17.6775	17.3623	17.4933	16.6266	16.6426	16.2643	16.4196	+	+		HA-VHH-A (IP)_BO;HA-VHH-B (IP)_BO	3.05132	0.0254634	1.01375	33.5253	2.16484	0.0407654	0.793198	12.0277	1.1911	0.143224	-0.292643	-3.74753	Q8N684	CPSF7_HUMAN	CPSF7	Cleavage and polyadenylation specificity factor subunit 7
14.5547	14.2971	14.7212	14.7144	14.7275	14.771	13.9848	14.0248	14.0307	14.141	+	+		HA-VHH-A (IP)_BO;HA-VHH-B (IP)_BO	3.09253	0.0211948	0.712982	35.1562	2.80434	0.0428406	0.74444	25.2151	0.520836	0.335684	0.0810184	1.38073	Q8NBP0	TTC13_HUMAN	TTC13	Tetratricopeptide repeat protein 13
14.5472	14.7949	14.6451	14.633	14.6612	14.5944	15.1039	15.1798	14.8107	14.8907	+	+		HA-VHH-A (IP)_BO;HA-VHH-B (IP)_BO	2.23654	0.0406667	-0.502793	-13.073	2.02009	0.0518696	-0.514053	-10.1606	1.46802	0.110482	-0.291176	-5.28078	Q8NFC6	BD1L1_HUMAN	BOD1L1	Biorientation of chromosomes in cell division protein 1-like 1
14.3863	14.8092	15.482	15.509	15.3305	15.3608	11.0569	11.6997	11.5432	11.139	+	+		HA-VHH-A (IP)_BO;HA-VHH-B (IP)_BO	2.21823	0.0410602	4.11718	12.7979	2.18614	0.0422075	3.96734	12.3294	NaN	1	0	NaN	Q8NHP8	PLBL2_HUMAN	PLBD2	Putative phospholipase B-like 2
13.8179	13.845	13.46	13.4249	14.3904	14.39	12.9504	12.9491	13.5683	13.8491	+	+		HA-VHH-A (IP)_BO;HA-VHH-B (IP)_BO	2.89753	0.0225133	0.492677	28.077	6.61933	0	1.44041	2040.17	1.48715	0.108464	0.758915	5.40456	Q8TBQ9	KISHA_HUMAN	TMEM167A	Protein kish-A
17.1626	17.0805	17.3043	17.2546	17.2215	17.1047	16.2121	16.2262	16.2173	16.1745	+	+		HA-VHH-A (IP)_BO;HA-VHH-B (IP)_BO	3.22666	0.027661	1.06035	41.0333	2.41368	0.0411351	0.943976	16.054	0.385437	0.424928	-0.0232277	-1.02891	Q8WUA2	PPIL4_HUMAN	PPIL4	Peptidyl-prolyl cis-trans isomerase-like 4
17.7071	17.6853	17.3305	17.3788	17.3849	17.4392	17.7364	17.7299	17.7632	17.7208	+	+		HA-VHH-A (IP)_BO;HA-VHH-B (IP)_BO	2.3857	0.0340909	-0.378552	-15.5421	2.14419	0.0443414	-0.321138	-11.7421	0.142696	0.687529	0.00883293	0.412555	Q8WWY3	PRP31_HUMAN	PRPF31	U4/U6 small nuclear ribonucleoprotein Prp31
16.8993	16.9874	16.5241	16.5295	16.7945	16.8333	17.1159	17.1176	16.9491	16.986	+	+		HA-VHH-A (IP)_BO;HA-VHH-B (IP)_BO	4.64119	0	-0.589952	-209.213	2.38757	0.0429186	-0.302809	-15.5758	1.82527	0.0804086	-0.149216	-8.0858	Q969G3	SMCE1_HUMAN	SMARCE1	SWI/SNF-related matrix-associated actin-dependent regulator of chromatin subfamily E member 1
18.8647	18.8553	18.9939	19.046	18.8651	18.8538	18.6622	18.6271	18.8472	18.7726	+	+		HA-VHH-A (IP)_BO;HA-VHH-B (IP)_BO	2.15883	0.0459448	0.375278	11.9439	2.13764	0.0437667	0.214787	11.6529	1.24436	0.134674	0.165254	4.00851	Q96KR1	ZFR_HUMAN	ZFR	Zinc finger RNA-binding protein
17.5416	17.6152	18.0545	18.0487	17.7623	17.7035	17.317	17.321	17.4213	17.3831	+	+		HA-VHH-A (IP)_BO;HA-VHH-B (IP)_BO	4.63051	0	0.732605	206.655	2.2972	0.0405227	0.413895	14.0267	1.30491	0.124475	0.0831976	4.32344	Q99623	PHB2_HUMAN	PHB2	Prohibitin-2
18.844	18.8388	18.5405	18.5445	18.5415	18.5563	18.8736	18.9348	18.7578	18.7377	+	+		HA-VHH-A (IP)_BO;HA-VHH-B (IP)_BO	2.14789	0.0492575	-0.361722	-11.7928	2.10989	0.0442088	-0.355302	-11.2825	1.39946	0.119861	-0.156502	-4.85779	Q99714	HCD2_HUMAN	HSD17B10	3-hydroxyacyl-CoA dehydrogenase type-2
17.4343	17.6028	17.4296	17.4491	17.4143	17.4276	17.6337	17.666	17.5654	17.5182	+	+		HA-VHH-A (IP)_BO;HA-VHH-B (IP)_BO	2.09909	0.0455539	-0.210482	-11.1414	2.2379	0.0438857	-0.228938	-13.0937	1.19707	0.143286	-0.10807	-3.77606	Q99798	ACON_HUMAN	ACO2	Aconitate hydratase, mitochondrial
15.7672	15.5103	15.4475	15.4253	15.3677	15.3086	15.7746	15.8374	15.529	15.5771	+	+		HA-VHH-A (IP)_BO;HA-VHH-B (IP)_BO	2.09576	0.0468	-0.369597	-11.0983	2.07694	0.0453649	-0.467831	-10.8575	1.62739	0.0892697	-0.252951	-6.39596	Q9BQ69	MACD1_HUMAN	MACROD1	ADP-ribose glycohydrolase MACROD1
14.1235	13.8284	14.7996	14.6873	14.2862	14.5648	11.2663	11.0441	13.0232	11.5901	+	+		HA-VHH-A (IP)_BO;HA-VHH-B (IP)_BO	2.92044	0.0193333	3.58825	28.8289	2.52955	0.0368276	3.27031	18.3574	NaN	1	0	NaN	Q9BRL6	SRSF8_HUMAN	SRSF8	Serine/arginine-rich splicing factor 8
14.8203	14.9736	15.5537	15.636	16.3295	16.3974	13.9698	14.0776	16.3173	16.6661	+	+		HA-VHH-A (IP)_BO;HA-VHH-B (IP)_BO	2.73131	0.0291282	1.57112	23.1766	3.1308	0.0454359	2.33971	36.7417	2.26551	0.0584416	2.46799	13.5202	Q9BRP8	PYM1_HUMAN	PYM1	Partner of Y14 and mago
16.528	16.5747	16.4464	16.4653	16.3215	16.327	16.7485	16.7347	16.5426	16.5114	+	+		HA-VHH-A (IP)_BO;HA-VHH-B (IP)_BO	2.77718	0.0256812	-0.285788	-24.4368	3.50016	0.0259048	-0.4174	-56.2311	2.20275	0.0605207	-0.214641	-12.5697	Q9BTC0	DIDO1_HUMAN	DIDO1	Death-inducer obliterator 1
17.1042	16.4816	16.8201	16.9015	17.2593	17.0951	16.287	16.3387	16.327	16.3675	+	+		HA-VHH-A (IP)_BO;HA-VHH-B (IP)_BO	2.11602	0.0467249	0.547895	11.3633	2.01012	0.0523165	0.864304	10.0429	0.392526	0.418036	0.0343962	1.0469	Q9BU02	THTPA_HUMAN	THTPA	Thiamine-triphosphatase
14.0404	14.2604	14.5998	14.6094	14.9264	14.9625	14.2512	14.2441	14.53	14.3538	+	+		HA-VHH-A (IP)_BO;HA-VHH-B (IP)_BO	3.55616	0.016	0.357	59.9774	3.15828	0.0478919	0.696838	37.9238	0.800142	0.22557	0.194233	2.20333	Q9BZF3	OSBL6_HUMAN	OSBPL6	Oxysterol-binding protein-related protein 6
10.6216	12.3492	12.0556	11.8518	11.7671	12.1731	15.1797	15.6984	14.4635	13.6671	+	+		HA-VHH-A (IP)_BO;HA-VHH-B (IP)_BO	2.19847	0.0398596	-3.4854	-12.5074	2.05088	0.0495238	-3.469	-10.5325	0.992542	0.173504	-1.37375	-2.89077	Q9HBH1	DEFM_HUMAN	PDF	Peptide deformylase, mitochondrial
16.3986	16.287	16.2575	16.2469	16.2032	16.2245	16.3417	16.3543	16.2607	16.2117	+	+		HA-VHH-A (IP)_BO;HA-VHH-B (IP)_BO	2.13884	0.0485989	-0.0957527	-11.6693	2.0757	0.0461647	-0.134129	-10.8418	1.32247	0.12393	-0.111763	-4.41862	Q9HCS7	SYF1_HUMAN	XAB2	Pre-mRNA-splicing factor SYF1
14.6831	14.83	15.0513	15.1103	15.2328	15.1967	14.4185	14.4385	14.5358	14.7144	+	+		HA-VHH-A (IP)_BO;HA-VHH-B (IP)_BO	2.64261	0.0335909	0.652291	20.9201	3.16169	0.0492222	0.786228	38.0734	0.795462	0.228265	0.196638	2.18804	Q9NP79	VTA1_HUMAN	VTA1	Vacuolar protein sorting-associated protein VTA1 homolog
12.8909	11.1843	11.4696	11.5939	12.1456	11.8457	15.3533	15.4097	14.3935	14.0537	+	+		HA-VHH-A (IP)_BO;HA-VHH-B (IP)_BO	3.50288	0.0151111	-3.84974	-56.4075	2.69368	0.0335909	-3.3859	-22.1912	1.66948	0.0852143	-1.15794	-6.7248	Q9NQH7	XPP3_HUMAN	XPNPEP3	Xaa-Pro aminopeptidase 3
14.5568	13.9489	13.7818	13.7578	13.9786	14.0414	14.6663	14.7827	15.576	15.1394	+	+		HA-VHH-A (IP)_BO;HA-VHH-B (IP)_BO	2.41468	0.0336892	-0.954696	-16.0725	2.07304	0.0458947	-0.71445	-10.8082	0.969632	0.177613	0.63321	2.80232	Q9NRG7	D39U1_HUMAN	SDR39U1	Epimerase family protein SDR39U1
13.4132	13.64	13.882	13.913	14.6101	14.6595	13.065	13.0477	13.8243	14.0956	+	+		HA-VHH-A (IP)_BO;HA-VHH-B (IP)_BO	3.35075	0.0120889	0.841207	47.3403	3.56087	0.0329697	1.57846	60.304	1.65976	0.0857616	0.90361	6.6475	Q9NTJ4	MA2C1_HUMAN	MAN2C1	Alpha-mannosidase 2C1
16.1384	16.187	16.4829	16.4779	16.4984	16.4533	16.2552	16.2516	16.1653	16.0936	+	+		HA-VHH-A (IP)_BO;HA-VHH-B (IP)_BO	3.73379	0.0209231	0.227026	73.5928	1.9926	0.0515602	0.222435	9.8394	1.12723	0.153047	-0.123926	-3.45301	Q9NUL5	SHFL_HUMAN	SHFL	Shiftless antiviral inhibitor of ribosomal frameshifting protein
13.2333	12.6723	13.6827	13.6255	13.5563	13.8259	11.2795	10.9242	13.3999	11.8154	+	+		HA-VHH-A (IP)_BO;HA-VHH-B (IP)_BO	2.30681	0.0343643	2.55226	14.1838	2.13451	0.043485	2.5892	11.6106	0.688644	0.26155	1.5058	1.85461	Q9NUQ9	CYRIB_HUMAN	CYRIB	CYFIP-related Rac1 interactor B
15.5663	15.491	15.2798	15.189	15.3408	15.3197	15.7297	15.7423	15.5188	15.2831	+	+		HA-VHH-A (IP)_BO;HA-VHH-B (IP)_BO	2.0835	0.0480777	-0.501657	-10.9409	3.03694	0.0385217	-0.4058	-32.9739	0.97926	0.176148	-0.335091	-2.83925	Q9NV56	MRGBP_HUMAN	MRGBP	MRG/MORF4L-binding protein
13.1666	12.7397	12.2328	12.2968	12.2307	12.3617	13.6138	13.4772	12.9805	12.148	+	+		HA-VHH-A (IP)_BO;HA-VHH-B (IP)_BO	2.46211	0.0336786	-1.28068	-16.9796	2.24518	0.0414908	-1.24931	-13.2048	0.837082	0.212221	-0.981264	-2.3262	Q9NWZ3	IRAK4_HUMAN	IRAK4	Interleukin-1 receptor-associated kinase 4
11.9157	14.267	14.1838	14.5648	14.5632	14.7752	11.6852	11.807	12.6218	10.6368	+	+		HA-VHH-A (IP)_BO;HA-VHH-B (IP)_BO	2.24114	0.0409193	2.62819	13.143	2.75846	0.0383896	2.92311	23.9145	NaN	1	0	NaN	Q9NXL9	MCM9_HUMAN	MCM9	DNA helicase MCM9
16.6807	16.8753	16.9153	16.9225	16.9097	16.9002	16.6592	16.699	16.6166	16.5669	+	+		HA-VHH-A (IP)_BO;HA-VHH-B (IP)_BO	2.15256	0.0486813	0.239782	11.8571	2.09147	0.0455434	0.225815	11.043	0.954401	0.181075	-0.0873938	-2.74457	Q9UBF2	COPG2_HUMAN	COPG2	Coatomer subunit gamma-2
17.9832	17.6899	17.549	17.5292	17.5917	17.5696	17.9648	17.9407	17.7449	17.6737	+	+		HA-VHH-A (IP)_BO;HA-VHH-B (IP)_BO	2.84969	0.0208525	-0.413628	-26.5696	2.71712	0.0345731	-0.372116	-22.8	1.63852	0.0853786	-0.243415	-6.48146	Q9Y3A2	UTP11_HUMAN	UTP11	Probable U3 small nucleolar RNA-associated protein 11
16.2131	15.6151	15.8738	15.7447	15.9184	15.9094	17.2153	17.2905	16.6649	17	+	+		HA-VHH-A (IP)_BO;HA-VHH-B (IP)_BO	2.57427	0.033801	-1.44364	-19.3315	3.0981	0.0416941	-1.33901	-35.3825	0.8728	0.200364	-0.420491	-2.44887	Q9Y421	FA32A_HUMAN	FAM32A	Protein FAM32A
16.232	16.2033	16.1441	16.0646	16.1589	16.1487	16.6738	16.7044	16.5495	16.547	+	+		HA-VHH-A (IP)_BO;HA-VHH-B (IP)_BO	2.27923	0.0357143	-0.584766	-13.7371	3.04437	0.0393778	-0.535307	-33.2575	1.93441	0.0809655	-0.140821	-9.19156	Q9Y490	TLN1_HUMAN	TLN1	Talin-1
11.5817	12.4445	12.7197	13.0931	21.5976	21.5292	11.4107	13.183	12.1973	11.3093		+		HA-VHH-B (IP)_BO	0.243945	0.522792	0.609567	0.673108	2.0441	0.0495224	9.26654	10.4494	NaN	1	0	NaN	A6NCN2	KR87P_HUMAN	KRT87P	Putative keratin-87 protein
15.2688	15.2256	15.1928	15.1167	15.146	15.0957	14.8592	14.8751	15.3275	15.0535		+		HA-VHH-B (IP)_BO	1.75019	0.084058	0.287589	7.40021	1.97383	0.0498212	0.253674	9.6257	0.846124	0.208756	0.323342	2.35689	O00186	STXB3_HUMAN	STXBP3	Syntaxin-binding protein 3
16.0727	16.0298	16.3823	16.2436	16.3486	16.4139	15.7503	15.692	16.1283	16.0751		+		HA-VHH-B (IP)_BO	1.80159	0.0797093	0.591777	7.86325	2.35961	0.0409193	0.660073	15.0791	1.97518	0.0776146	0.380537	9.64093	O00505	IMA4_HUMAN	KPNA3	Importin subunit alpha-4
14.9179	14.738	14.9272	15.0131	15.0087	15.0541	14.4398	14.5226	14.8029	14.7726		+		HA-VHH-B (IP)_BO	1.83699	0.0716556	0.488932	8.1981	2.1382	0.0438615	0.550218	11.6606	1.69805	0.0822413	0.306544	6.95693	O14531	DPYL4_HUMAN	DPYSL4	Dihydropyrimidinase-related protein 4
15.3732	15.6582	14.9567	15.1802	15.727	15.7338	15.4497	15.4624	15.3656	15.7353		+		HA-VHH-B (IP)_BO	1.12971	0.141015	-0.387608	-3.4641	3.16114	0.0485479	0.274339	38.0491	0.180019	0.638918	0.094357	0.510163	O14545	TRAD1_HUMAN	TRAFD1	TRAF-type zinc finger domain-containing protein 1
17.4191	17.4256	17.4769	17.488	17.518	17.5084	17.3764	17.3917	17.7347	17.6826		+		HA-VHH-B (IP)_BO	2.04223	0.0522787	0.098403	10.4267	2.31566	0.0402346	0.129174	14.3301	2.15914	0.0649188	0.324612	11.9482	O14818	PSA7_HUMAN	PSMA7	Proteasome subunit alpha type-7
15.9508	16.1773	16.1549	16.1256	16.3778	16.382	15.9239	15.9808	16.212	16.2437		+		HA-VHH-B (IP)_BO	1.55483	0.0963597	0.187901	5.86389	2.35343	0.0406667	0.427583	14.9716	1.86334	0.0812639	0.275509	8.45613	O14925	TIM23_HUMAN	TIMM23	Mitochondrial import inner membrane translocase subunit Tim23
15.6727	15.6702	15.6915	15.7263	15.4977	15.5121	15.8348	15.9046	15.7539	15.9205		+		HA-VHH-B (IP)_BO	1.26704	0.119117	-0.160815	-4.12411	2.02695	0.0507009	-0.364825	-10.2423	0.123115	0.715661	-0.0325336	-0.360237	O15020	SPTN2_HUMAN	SPTBN2	Spectrin beta chain, non-erythrocytic 2
11.5191	12.0304	11.9001	11.8285	12.249	12.1698	11.6273	11.7066	12.323	12.212		+		HA-VHH-B (IP)_BO	1.17959	0.133581	0.19732	3.69305	1.97823	0.0500746	0.542462	9.67546	1.8977	0.0820659	0.600569	8.80429	O15040	TCPR2_HUMAN	TECPR2	Tectonin beta-propeller repeat-containing protein 2
14.9433	15.2838	15.1037	14.972	14.8885	14.8933	15.4332	15.374	14.9497	15.1047		+		HA-VHH-B (IP)_BO	1.43397	0.0999402	-0.365798	-5.06674	2.47639	0.0377725	-0.512681	-17.2625	1.34369	0.122664	-0.376379	-4.53607	O15090	ZN536_HUMAN	ZNF536	Zinc finger protein 536
18.2891	18.2611	18.2503	18.1618	18.1807	18.1942	18.3362	18.339	18.2303	18.2608		+		HA-VHH-B (IP)_BO	1.01279	0.159312	-0.131571	-2.97057	2.68037	0.0324835	-0.15012	-21.8526	1.57514	0.0964634	-0.0920115	-6.00852	O15226	NKRF_HUMAN	NKRF	NF-kappa-B-repressing factor
15.1434	15.5463	15.1872	15.3498	15.5257	15.5931	15.0793	15.1413	15.3461	15.4539		+		HA-VHH-B (IP)_BO	0.67612	0.233955	0.158155	1.81732	1.98897	0.0510259	0.449094	9.7977	1.36479	0.122528	0.289703	4.65551	O15357	SHIP2_HUMAN	INPPL1	Phosphatidylinositol 3,4,5-trisphosphate 5-phosphatase 2
17.9768	17.4651	18.0003	17.861	17.8503	17.8233	17.4125	17.4141	17.8178	17.9349		+		HA-VHH-B (IP)_BO	1.75367	0.0829621	0.517369	7.43073	2.99395	0.04456	0.423532	31.3796	1.80611	0.0793082	0.463078	7.90529	O15372	EIF3H_HUMAN	EIF3H	Eukaryotic translation initiation factor 3 subunit H
17.7079	17.9245	17.7465	17.8015	17.7552	17.7239	17.9361	17.943	17.8082	17.7861		+		HA-VHH-B (IP)_BO	1.57087	0.0959912	-0.165555	-5.97785	2.19724	0.041512	-0.199999	-12.4895	2.18197	0.0624464	-0.142418	-12.2698	O15446	RPA34_HUMAN	POLR1G	DNA-directed RNA polymerase I subunit RPA34
17.3066	17.2819	17.7219	17.3644	17.5106	17.5346	17.2393	17.2703	17.5377	17.5876		+		HA-VHH-B (IP)_BO	0.603514	0.263031	0.288407	1.60766	2.27519	0.0420603	0.267848	13.6729	2.04744	0.0699418	0.307907	10.4902	O43572	AKA10_HUMAN	AKAP10	A-kinase anchor protein 10, mitochondrial
14.63	14.3504	14.4508	14.6749	14.5197	14.5075	14.8743	14.8591	14.706	14.9376		+		HA-VHH-B (IP)_BO	0.944033	0.173668	-0.303838	-2.70574	3.12127	0.0448608	-0.353069	-36.3404	0.133055	0.702201	-0.0448842	-0.386907	O43708	MAAI_HUMAN	GSTZ1	Maleylacetoacetate isomerase
18.5298	18.5279	18.5785	18.6036	18.7718	18.8373	18.4617	18.4824	18.8046	18.7681		+		HA-VHH-B (IP)_BO	1.73996	0.085067	0.119029	7.31119	1.97862	0.0501596	0.332538	9.67979	2.35457	0.0530936	0.314323	14.9913	O43776	SYNC_HUMAN	NARS1	Asparagine--tRNA ligase, cytoplasmic
16.8928	17.0165	17.0393	17.0038	17.0765	17.0712	17.1921	17.1747	17.198	17.1626		+		HA-VHH-B (IP)_BO	1.83735	0.0717745	-0.161906	-8.20155	2.16759	0.0410459	-0.109588	-12.0663	0.0512842	0.856975	-0.00312328	-0.158502	O43795	MYO1B_HUMAN	MYO1B	Unconventional myosin-Ib
15.5087	15.7429	15.6592	15.6416	15.5842	15.5487	15.9563	16.0187	15.6205	15.7033		+		HA-VHH-B (IP)_BO	2.04075	0.0520447	-0.337097	-10.4086	2.14449	0.0444386	-0.421075	-11.7462	1.61234	0.0918382	-0.325623	-6.28207	O60281	ZN292_HUMAN	ZNF292	Zinc finger protein 292
16.8318	16.8022	16.8638	16.8963	16.8761	16.8793	16.96	16.9485	16.8268	16.8836		+		HA-VHH-B (IP)_BO	1.30222	0.114524	-0.0741987	-4.309	2.22362	0.0428832	-0.0765619	-12.8782	1.11935	0.153973	-0.0990744	-3.41797	O60287	NPA1P_HUMAN	URB1	Nucleolar pre-ribosomal-associated protein 1
16.7921	16.7746	16.9401	16.7673	16.826	16.7696	17.0939	17.0886	16.8483	16.9436		+		HA-VHH-B (IP)_BO	0.95532	0.171292	-0.237531	-2.74804	2.03733	0.0491556	-0.293459	-10.3672	1.26117	0.13163	-0.195277	-4.09391	O60341	KDM1A_HUMAN	KDM1A	Lysine-specific histone demethylase 1A
12.7334	13.0037	13.1798	12.976	13.3361	13.2974	12.9982	13.0268	13.2204	13.3616		+		HA-VHH-B (IP)_BO	0.229162	0.540547	0.0654187	0.635751	2.2087	0.0413105	0.304243	12.6569	1.21566	0.140925	0.278471	3.86609	O60551	NMT2_HUMAN	NMT2	Glycylpeptide N-tetradecanoyltransferase 2
16.3985	16.3889	16.3208	15.2428	15.8611	15.8286	16.2626	16.2548	15.6995	15.9873		+		HA-VHH-B (IP)_BO	0.328273	0.433442	-0.476943	-0.884817	2.7901	0.0410556	-0.413856	-24.8039	0.991199	0.174166	-0.415367	-2.88553	O60675	MAFK_HUMAN	MAFK	Transcription factor MafK
17.21	17.2004	17.2602	17.3243	17.359	17.3348	17.188	17.1749	17.3957	17.2805		+		HA-VHH-B (IP)_BO	1.11203	0.143314	0.110828	3.38569	2.16534	0.0408584	0.165453	12.0347	0.942783	0.18434	0.156673	2.70109	O60701	UGDH_HUMAN	UGDH	UDP-glucose 6-dehydrogenase
14.8824	14.7623	14.939	14.9662	15.7264	15.6917	14.7542	14.807	15.3879	15.5126		+		HA-VHH-B (IP)_BO	1.54419	0.0978947	0.172033	5.78941	2.9368	0.0496	0.928479	29.3781	1.99667	0.0752269	0.669691	9.88629	O60879	DIAP2_HUMAN	DIAPH2	Protein diaphanous homolog 2
17.0296	16.8529	17.0197	16.9924	17.1268	17.1213	16.8386	16.8864	16.8914	16.8771		+		HA-VHH-B (IP)_BO	1.45744	0.101463	0.1436	5.21339	2.0776	0.0454545	0.261581	10.8658	0.322764	0.476611	0.0217485	0.870993	O75436	VP26A_HUMAN	VPS26A	Vacuolar protein sorting-associated protein 26A
15.6458	15.3517	15.0523	15.2198	14.7574	14.754	15.6779	15.7626	15.4104	15.4736		+		HA-VHH-B (IP)_BO	1.6048	0.0953853	-0.584178	-6.22567	2.71503	0.0343721	-0.964575	-22.7451	1.46543	0.110272	-0.278204	-5.26424	O75940	SPF30_HUMAN	SMNDC1	Survival of motor neuron-related-splicing factor 30
16.7492	16.7382	17.0053	16.9528	16.8638	16.8681	17.1741	17.1479	16.9496	17.0096		+		HA-VHH-B (IP)_BO	1.60046	0.0954703	-0.181922	-6.19346	2.6936	0.0334011	-0.295024	-22.1892	1.50849	0.105932	-0.181385	-5.54569	O75955	FLOT1_HUMAN	FLOT1	Flotillin-1
13.9771	14.4872	14.4271	13.9852	13.5641	13.5548	14.511	14.4961	14.0364	14.4943		+		HA-VHH-B (IP)_BO	0.507599	0.31412	-0.297416	-1.34539	4.06399	0.0453333	-0.94409	-107.638	0.38974	0.420904	-0.238192	-1.03982	O75976	CBPD_HUMAN	CPD	Carboxypeptidase D
12.9257	12.8837	12.9721	11.5457	14.2855	14.3781	11.4785	11.3901	12.0803	11.3407		+		HA-VHH-B (IP)_BO	NaN	1	0	NaN	3.31163	0.0291321	2.89745	45.2537	NaN	1	0	NaN	O76009	KT33A_HUMAN	KRT33A	Keratin, type I cuticular Ha3-I
12.3305	12.9946	15.4766	14.4728	21.6262	21.5364	10.5645	11.8778	12.1186	11.8865		+		HA-VHH-B (IP)_BO	1.3447	0.110396	3.75355	4.54171	2.39668	0.0405867	10.3602	15.741	NaN	1	0	NaN	O76013	KRT36_HUMAN	KRT36	Keratin, type I cuticular Ha6
17.6744	17.7631	17.688	17.6044	17.6479	17.6702	18.2344	18.1637	18.0441	18.0776		+		HA-VHH-B (IP)_BO	2.0152	0.0507923	-0.55291	-10.1027	2.33042	0.0413253	-0.540045	-14.5775	1.14575	0.149617	-0.138244	-3.53643	O76031	CLPX_HUMAN	CLPX	ATP-dependent clpX-like chaperone, mitochondrial
17.7295	17.7406	17.904	17.8876	17.7716	17.7629	17.8789	17.883	17.8926	17.879		+		HA-VHH-B (IP)_BO	0.656803	0.243179	0.0148373	1.76048	2.74711	0.0374177	-0.113698	-23.6032	0.247048	0.553723	0.00486565	0.680932	O94776	MTA2_HUMAN	MTA2	Metastasis-associated protein MTA2
12.4577	12.2942	13.1181	12.9604	13.7074	13.7283	12.035	12.3466	13.0973	13.1054		+		HA-VHH-B (IP)_BO	1.39985	0.103461	0.848468	4.86011	1.98753	0.0508503	1.52708	9.78126	1.55194	0.0989652	0.910583	5.84356	O94885	SASH1_HUMAN	SASH1	SAM and SH3 domain-containing protein 1
14.6802	14.6502	14.8414	14.9191	15.0972	15.1245	14.382	14.2825	14.5682	14.6821		+		HA-VHH-B (IP)_BO	1.88526	0.0646067	0.548008	8.67677	2.36005	0.0410467	0.778605	15.0869	1.21693	0.140376	0.292919	3.8723	O95487	SC24B_HUMAN	SEC24B	Protein transport protein Sec24B
10.8501	16.0626	15.8293	12.8779	16.1921	15.7969	11.3683	11.8491	13.4495	13.5694		+		HA-VHH-B (IP)_BO	0.682367	0.231776	2.74492	1.83587	2.3013	0.0411066	4.3858	14.0934	1.7806	0.0804006	1.90075	7.67099	O95503	CBX6_HUMAN	CBX6	Chromobox protein homolog 6
18.3103	18.3337	18.2123	18.2359	18.1905	18.1915	18.3612	18.343	18.3498	18.3312		+		HA-VHH-B (IP)_BO	1.8779	0.0639302	-0.128022	-8.60206	2.4973	0.0394754	-0.161076	-17.6852	0.32966	0.469413	-0.0115547	-0.888299	O95757	HS74L_HUMAN	HSPA4L	Heat shock 70 kDa protein 4L
17.6238	17.5487	17.75	17.7192	18.0685	18.0917	17.6859	17.6143	18.0239	17.9788		+		HA-VHH-B (IP)_BO	0.789632	0.201417	0.0845137	2.16908	2.1212	0.0423933	0.430037	11.4321	1.84766	0.0807568	0.35129	8.30162	O95793	STAU1_HUMAN	STAU1	Double-stranded RNA-binding protein Staufen homolog 1
15.7713	15.8322	15.7649	15.9046	16.3048	16.2934	15.3849	15.4392	16.1712	16.2878		+		HA-VHH-B (IP)_BO	1.52258	0.0969006	0.422714	5.64072	3.01043	0.0459381	0.887059	31.9815	2.21209	0.0598802	0.817444	12.7069	P00390	GSHR_HUMAN	GSR	Glutathione reductase, mitochondrial
11.7436	12.2951	12.148	10.4195	10.7545	11.9294	17.5887	17.2473	11.1996	15.6049		+		HA-VHH-B (IP)_BO	1.69883	0.0862933	-6.13426	-6.9634	2.00063	0.0522903	-6.07607	-9.93215	0.676253	0.26281	-4.01579	-1.81771	P01701	LV151_HUMAN	IGLV1-51	Immunoglobulin lambda variable 1-51
13.4458	11.4655	11.4491	12.1029	11.5816	11.8111	15.4414	16.0077	15.464	15.4443		+		HA-VHH-B (IP)_BO	1.92867	0.0609311	-3.94855	-9.12995	2.24384	0.0412742	-4.02814	-13.1843	0.355924	0.448773	-0.270391	-0.954334	P01861	IGHG4_HUMAN	IGHG4	Immunoglobulin heavy constant gamma 4
11.6442	15.2845	15.511	15.8858	14.6908	15.1052	17.5864	17.9519	16.8313	16.8787		+		HA-VHH-B (IP)_BO	1.80662	0.0770016	-2.07078	-7.91007	2.03928	0.0493383	-2.87117	-10.3908	1.41651	0.115536	-0.91416	-4.96006	P02765	FETUA_HUMAN	AHSG	Alpha-2-HS-glycoprotein
14.3604	14.542	15.223	14.9704	14.8555	14.8576	12.3647	11.8122	11.0574	12.3366		+		HA-VHH-B (IP)_BO	1.99817	0.0537261	3.00823	9.90362	2.00819	0.0529462	2.76811	10.0203	0.200122	0.608875	-0.391443	-0.561856	P04066	FUCO_HUMAN	FUCA1	Tissue alpha-L-fucosidase
12.6162	11.0912	14.7477	13.0529	11.0546	10.847	16.2729	15.8655	12.4141	14.6799		+		HA-VHH-B (IP)_BO	0.884148	0.182276	-2.16894	-2.48868	2.70141	0.033977	-5.11842	-22.39	0.796445	0.227123	-2.52223	-2.19124	P05166	PCCB_HUMAN	PCCB	Propionyl-CoA carboxylase beta chain, mitochondrial
11.3092	13.5112	13.4757	14.0302	13.1198	13.516	15.591	15.4738	15.2728	15.4506		+		HA-VHH-B (IP)_BO	1.61188	0.0935342	-1.77943	-6.27861	2.06604	0.0454517	-2.21447	-10.7204	0.601693	0.290424	-0.170685	-1.60253	P05546	HEP2_HUMAN	SERPIND1	Heparin cofactor 2
11.9337	11.4626	12.2972	11.8203	11.7842	11.5848	13.2567	13.5219	11.8834	12.3093		+		HA-VHH-B (IP)_BO	1.40261	0.103052	-1.33056	-4.87651	2.02974	0.0499779	-1.70478	-10.2757	1.44797	0.111515	-1.2929	-5.15378	P07358	CO8B_HUMAN	C8B	Complement component C8 beta chain
18.483	18.4427	18.5957	18.5979	18.8338	18.8084	18.3125	18.3826	18.7002	18.6865		+		HA-VHH-B (IP)_BO	1.71603	0.0865425	0.249306	7.1069	2.21156	0.0416158	0.473558	12.699	1.97859	0.0776345	0.345813	9.67947	P07814	SYEP_HUMAN	EPRS1	Bifunctional glutamate/proline--tRNA ligase
22.5958	22.4184	22.5129	22.4605	22.4767	22.4981	22.2721	22.24	22.3758	22.4145		+		HA-VHH-B (IP)_BO	1.76162	0.0822874	0.230617	7.5009	2.16287	0.0417091	0.231318	12.0002	1.50585	0.105614	0.139098	5.52804	P07900	HS90A_HUMAN	HSP90AA1	Heat shock protein HSP 90-alpha
21.4203	21.3309	21.3826	21.2993	21.4269	21.4408	21.23	21.2148	21.3536	21.3246		+		HA-VHH-B (IP)_BO	0.968724	0.166282	0.118587	2.79885	2.6239	0.0406091	0.211492	20.4726	1.71784	0.0820994	0.11675	7.12217	P09914	IFIT1_HUMAN	IFIT1	Interferon-induced protein with tetratricopeptide repeats 1
12.0752	13.1132	14.335	12.7885	11.9899	12.3684	14.8701	14.978	14.3044	14.5012		+		HA-VHH-B (IP)_BO	0.655768	0.243725	-1.36224	-1.75745	2.2923	0.0398436	-2.74483	-13.9471	1.36281	0.122221	-0.521211	-4.64421	P0CG13	CTF8_HUMAN	CHTF8	Chromosome transmission fidelity protein 8 homolog
13.8074	13.8421	14.1255	14.6327	14.3668	14.578	11.7611	11.5986	12.1322	11.9407		+		HA-VHH-B (IP)_BO	2.01807	0.0512311	2.69926	10.1367	2.64403	0.0368421	2.79257	20.9544	NaN	1	0	NaN	P10253	LYAG_HUMAN	GAA	Lysosomal alpha-glucosidase
21.1902	21.1661	21.1057	21.0947	20.9912	20.9841	21.2461	21.2183	21.0079	20.9885		+		HA-VHH-B (IP)_BO	1.89977	0.0609765	-0.13199	-8.82576	2.46562	0.0383574	-0.244553	-17.0488	2.28438	0.0556254	-0.234018	-13.8195	P11387	TOP1_HUMAN	TOP1	DNA topoisomerase 1
13.2611	13.7367	13.3553	13.8399	13.7383	13.666	15.1015	15.1606	15.1232	15.0659		+		HA-VHH-B (IP)_BO	1.61225	0.0938605	-1.53346	-6.28138	2.97214	0.0490196	-1.42892	-30.6	0.32911	0.470028	-0.0365014	-0.886918	P11474	ERR1_HUMAN	ESRRA	Steroid hormone receptor ERR1
13.3919	12.5057	13.0977	12.7897	12.6816	12.8287	14.1748	14.0524	14.0282	13.6593		+		HA-VHH-B (IP)_BO	1.71046	0.0851429	-1.1699	-7.06014	2.30736	0.04	-1.35845	-14.1929	0.523827	0.331731	-0.269865	-1.38875	P11717	MPRI_HUMAN	IGF2R	Cation-independent mannose-6-phosphate receptor
16.1978	16.1749	16.3156	16.3642	16.8304	16.6901	15.6903	15.8399	16.6485	16.5555		+		HA-VHH-B (IP)_BO	1.73948	0.084825	0.574785	7.307	1.98081	0.0503305	0.995116	9.70464	1.96257	0.0768353	0.836896	9.49971	P12081	HARS1_HUMAN	HARS1	Histidine--tRNA ligase, cytoplasmic
17.3457	17.8689	18.2032	17.9662	17.2155	17.4246	18.9097	18.7256	17.9116	18.0957		+		HA-VHH-B (IP)_BO	1.404	0.102392	-0.732968	-4.88479	2.06859	0.0455397	-1.49761	-10.7522	1.60858	0.0917248	-0.81405	-6.25392	P12236	ADT3_HUMAN	SLC25A6	ADP/ATP translocase 3
19.3709	19.4322	19.3933	19.4744	19.6821	19.7522	19.2293	19.2819	19.3861	19.4731		+		HA-VHH-B (IP)_BO	1.1792	0.133417	0.178272	3.69118	2.05069	0.0494297	0.461589	10.5301	1.12082	0.153243	0.174028	3.42451	P12268	IMDH2_HUMAN	IMPDH2	Inosine-5'-monophosphate dehydrogenase 2
17.7314	17.9683	18.1009	18.2389	18.1908	18.3045	17.5928	17.6475	17.9709	18.024		+		HA-VHH-B (IP)_BO	1.75095	0.0843023	0.54973	7.40683	2.0019	0.052476	0.627511	9.94695	1.99788	0.0753853	0.377258	9.90027	P12532	KCRU_HUMAN	CKMT1A	Creatine kinase U-type, mitochondrial
20.7964	20.6784	20.6731	20.6581	20.5331	20.5191	20.6983	20.7036	20.6901	20.6581		+		HA-VHH-B (IP)_BO	1.32947	0.110762	-0.0353479	-4.45709	2.73594	0.0362699	-0.174855	-23.3008	0.62049	0.283674	-0.0268726	-1.65573	P12956	XRCC6_HUMAN	XRCC6	X-ray repair cross-complementing protein 6
21.4204	21.4647	21.4148	21.4576	21.4446	21.4532	21.3142	21.3215	21.4247	21.3948		+		HA-VHH-B (IP)_BO	1.49334	0.100495	0.118353	5.44515	2.73586	0.0360488	0.131043	23.2988	1.56987	0.0984061	0.0918598	5.97069	P13639	EF2_HUMAN	EEF2	Elongation factor 2
16.0918	16.1139	15.3471	15.4633	14.3168	14.2721	16.3073	16.4636	16.9747	17.1149		+		HA-VHH-B (IP)_BO	2.01225	0.052783	-0.980226	-10.0679	2.82199	0.0410226	-2.09099	-25.7338	1.6124	0.092051	0.659327	6.28254	P13646	K1C13_HUMAN	KRT13	Keratin, type I cytoskeletal 13
11.0696	13.0731	13.3979	14.4634	13.5046	13.2479	15.5663	15.6779	15.3698	15.516		+		HA-VHH-B (IP)_BO	1.05872	0.150591	-1.69144	-3.15763	2.41328	0.0409966	-2.24584	-16.0465	0.719649	0.251766	-0.179205	-1.94847	P15169	CBPN_HUMAN	CPN1	Carboxypeptidase N catalytic chain
17.9834	18.0554	18.2199	18.3109	18.3851	18.3641	18.0001	18.0456	18.093	17.9779		+		HA-VHH-B (IP)_BO	1.38393	0.105164	0.242516	4.76621	2.29751	0.0407543	0.351749	14.0316	0.0667069	0.822923	0.0125971	0.203433	P16152	CBR1_HUMAN	CBR1	Carbonyl reductase [NADPH] 1
12.3904	12.2544	11.0279	12.8272	11.9478	11.9097	13.684	13.5699	10.9306	11.566		+		HA-VHH-B (IP)_BO	0.698827	0.228724	-1.69939	-1.88519	2.90227	0.0466325	-1.69821	-28.2311	1.74654	0.0819158	-2.37867	-7.36836	P16949	STMN1_HUMAN	STMN1	Stathmin
11.9119	11.7035	12.3227	12.0765	14.6886	14.8112	11.487	11.6791	10.7409	11.5412		+		HA-VHH-B (IP)_BO	NaN	1	0	NaN	2.88881	0.0458487	3.1669	27.7962	NaN	1	0	NaN	P17931	LEG3_HUMAN	LGALS3	Galectin-3
21.2563	21.2556	21.0866	21.1052	21.0035	21.0224	21.3317	21.3865	21.1216	21.1487		+		HA-VHH-B (IP)_BO	1.92535	0.0624444	-0.263209	-9.0945	2.15887	0.0415204	-0.346164	-11.9444	1.74174	0.0818736	-0.223964	-7.32662	P19338	NUCL_HUMAN	NCL	Nucleolin
20.41	20.3465	20.3097	20.2898	20.555	20.5399	20.4079	20.4197	20.5828	20.6143		+		HA-VHH-B (IP)_BO	1.9943	0.0530656	-0.114002	-9.85894	2.29171	0.0396222	0.13367	13.9376	2.08659	0.0687689	0.18474	10.9803	P20592	MX2_HUMAN	MX2	Interferon-induced GTP-binding protein Mx2
18.6763	18.6604	18.6996	18.7163	18.6218	18.6468	18.8257	18.8009	18.8155	18.8097		+		HA-VHH-B (IP)_BO	1.71184	0.0854885	-0.105337	-7.07172	2.02273	0.0510691	-0.179001	-10.1919	0.0167923	0.947588	-0.000680923	-0.0536764	P21333	FLNA_HUMAN	FLNA	Filamin-A
15.3054	15.3423	15.3131	15.4315	15.8201	15.795	15.2036	15.2602	15.5863	15.6174		+		HA-VHH-B (IP)_BO	0.781022	0.203793	0.140412	2.14124	2.54132	0.0379733	0.575653	18.6089	2.12379	0.0672756	0.369959	11.4666	P22059	OSBP1_HUMAN	OSBP	Oxysterol-binding protein 1
18.3451	18.4516	18.4581	18.5086	18.7506	18.83	18.3343	18.3315	18.7042	18.6569		+		HA-VHH-B (IP)_BO	1.56714	0.0955721	0.150412	5.95115	2.12677	0.0427511	0.45739	11.5064	2.33561	0.0549065	0.347593	14.6655	P22234	PUR6_HUMAN	PAICS	Bifunctional phosphoribosylaminoimidazole carboxylase/phosphoribosylaminoimidazole succinocarboxamide synthetase
15.9996	15.7892	15.9794	16.0751	15.8905	15.8443	15.4956	15.5182	15.4715	15.3488		+		HA-VHH-B (IP)_BO	2.05465	0.0528372	0.520295	10.5788	2.29663	0.0404079	0.360449	14.0174	0.583506	0.300767	-0.0967808	-1.55169	P23193	TCEA1_HUMAN	TCEA1	Transcription elongation factor A protein 1
19.7057	19.6867	19.5218	19.5957	19.5494	19.5301	19.7338	19.7476	19.4846	19.5303		+		HA-VHH-B (IP)_BO	1.39687	0.104235	-0.181928	-4.84239	2.46068	0.0377828	-0.20099	-16.9517	1.98837	0.0765	-0.233259	-9.79078	P23246	SFPQ_HUMAN	SFPQ	Splicing factor, proline- and glutamine-rich
17.8618	17.7856	17.7183	17.6892	17.65	17.6251	17.7786	17.769	17.6674	17.7026		+		HA-VHH-B (IP)_BO	1.35078	0.110765	-0.0700445	-4.57589	2.02312	0.0511621	-0.136235	-10.1966	1.40132	0.119568	-0.0888309	-4.86883	P23919	KTHY_HUMAN	DTYMK	Thymidylate kinase
15.8322	16.026	16.121	15.9675	16.1623	16.158	15.7991	15.7667	15.9894	16.003		+		HA-VHH-B (IP)_BO	1.09973	0.145235	0.261324	3.332	2.72855	0.0354012	0.37721	23.1029	2.1742	0.0617307	0.213288	12.1593	P25098	ARBK1_HUMAN	GRK2	Beta-adrenergic receptor kinase 1
19.4016	19.5984	19.5418	19.5741	19.8	19.7908	19.4016	19.432	19.8615	19.8155		+		HA-VHH-B (IP)_BO	1.62369	0.0912246	0.141125	6.36779	2.75593	0.0381419	0.378629	23.8447	2.37193	0.0502901	0.421704	15.296	P26368	U2AF2_HUMAN	U2AF2	Splicing factor U2AF 65 kDa subunit
13.8531	14.6342	14.3879	14.4654	14.4656	14.4728	14.4111	14.409	14.259	14.5663		+		HA-VHH-B (IP)_BO	0.148452	0.648913	0.0165944	0.427774	2.39111	0.0415526	0.0591125	15.6397	0.00521246	0.983497	0.00259304	0.0168733	P27695	APEX1_HUMAN	APEX1	DNA repair nuclease/redox regulator APEX1
18.8109	18.8227	18.9154	18.844	19.0766	19.0254	18.6748	18.6351	18.8817	18.8938		+		HA-VHH-B (IP)_BO	1.50191	0.0993581	0.224759	5.50183	2.17924	0.0417156	0.395999	12.2308	2.10633	0.0657688	0.232797	11.2358	P27708	PYR1_HUMAN	CAD	Multifunctional protein CAD
15.9867	15.6646	16.2097	16.0818	16.1773	16.1094	15.7494	15.7629	16.1753	16.286		+		HA-VHH-B (IP)_BO	1.58235	0.0955388	0.389587	6.06067	2.10316	0.0438427	0.387208	11.1944	1.86881	0.0813193	0.474523	8.51069	P28065	PSB9_HUMAN	PSMB9	Proteasome subunit beta type-9
18.5393	18.4443	18.552	18.6695	18.8068	18.7821	18.3787	18.4283	18.7386	18.7757		+		HA-VHH-B (IP)_BO	1.08032	0.145754	0.207254	3.24858	2.30357	0.0396532	0.390958	14.1307	2.12053	0.0669243	0.353642	11.4232	P28838	AMPL_HUMAN	LAP3	Cytosol aminopeptidase
16.2367	12.9331	16.1473	15.5866	11.4445	11.0963	16.2417	15.9704	11.6869	16.3064		+		HA-VHH-B (IP)_BO	0.281569	0.479934	-0.239104	-0.767702	2.6826	0.0328444	-4.83565	-21.909	0.338969	0.462289	-2.10939	-0.911678	P29466	CASP1_HUMAN	CASP1	Caspase-1
16.0638	15.7807	15.8617	16.1675	15.5972	15.5295	17.7062	17.9922	16.8821	16.8687		+		HA-VHH-B (IP)_BO	1.89387	0.0604301	-1.83458	-8.76488	2.38653	0.0426408	-2.28582	-15.5569	1.67914	0.0825459	-0.973754	-6.80249	P30405	PPIF_HUMAN	PPIF	Peptidyl-prolyl cis-trans isomerase F, mitochondrial
14.7419	14.8822	15.2135	15.2604	15.4947	15.4134	14.7716	14.8623	15.5182	15.3984		+		HA-VHH-B (IP)_BO	1.83994	0.0722538	0.419991	8.2266	2.04479	0.049615	0.637102	10.4578	1.87148	0.0807901	0.641376	8.53743	P30520	PURA2_HUMAN	ADSS2	Adenylosuccinate synthetase isozyme 2
21.4617	21.4048	21.3574	21.224	21.2363	21.2336	21.4975	21.5187	21.3673	21.4157		+		HA-VHH-B (IP)_BO	1.07278	0.147966	-0.217344	-3.21659	2.81624	0.0407164	-0.273127	-25.5635	1.32062	0.123802	-0.116563	-4.40852	P31943	HNRH1_HUMAN	HNRNPH1	Heterogeneous nuclear ribonucleoprotein H
14.042	14.4131	14.2887	14.4553	14.6752	14.7269	13.6743	13.7188	14.7609	14.4781		+		HA-VHH-B (IP)_BO	1.79864	0.0801887	0.675406	7.83594	2.9382	0.0462963	1.00446	29.4256	1.63414	0.0865139	0.922883	6.44769	P32929	CGL_HUMAN	CTH	Cystathionine gamma-lyase
15.1774	14.9722	15.1936	15.1695	15.6998	15.665	15.0591	15.0166	15.3222	15.3423		+		HA-VHH-B (IP)_BO	1.55638	0.0966702	0.143666	5.87482	2.74212	0.0367205	0.644496	23.4675	2.19933	0.0599883	0.294338	12.5198	P33981	TTK_HUMAN	TTK	Dual specificity protein kinase TTK
14.9514	14.9036	15.076	15.0729	15.269	15.2305	14.9568	14.9267	15.1065	15.1512		+		HA-VHH-B (IP)_BO	1.8933	0.060322	0.132741	8.75903	2.20464	0.0421165	0.307983	12.5974	1.69637	0.0814768	0.18713	6.94313	P35573	GDE_HUMAN	AGL	Glycogen debranching enzyme
22.1029	22.1189	22.0777	22.1422	22.0728	22.0835	21.9389	21.9172	22.0947	22.0749		+		HA-VHH-B (IP)_BO	1.47859	0.101745	0.181868	5.34883	2.18989	0.0424076	0.150087	12.3832	2.06175	0.0689559	0.156716	10.6668	P36578	RL4_HUMAN	RPL4	Large ribosomal subunit protein uL4
14.1953	13.8503	14.3701	14.2555	14.8292	14.8102	13.9551	13.9485	14.1115	14.1338		+		HA-VHH-B (IP)_BO	1.61357	0.0934389	0.361001	6.2913	3.87218	0.0259048	0.867936	86.3066	2.33754	0.0555055	0.170876	14.6984	P36954	RPB9_HUMAN	POLR2I	DNA-directed RNA polymerase II subunit RPB9
15.2246	15.2	15.3954	15.3323	15.4173	15.3608	15.0611	15.0277	15.3449	15.0427		+		HA-VHH-B (IP)_BO	1.91103	0.0616453	0.319417	8.94307	2.04854	0.050083	0.344631	10.5036	0.367228	0.439559	0.149421	0.982841	P36959	GMPR1_HUMAN	GMPR	GMP reductase 1
16.6629	16.5727	16.6254	16.4864	16.3995	16.382	16.6571	16.6105	16.4293	16.4286		+		HA-VHH-B (IP)_BO	0.398668	0.376693	-0.0778875	-1.06251	1.98636	0.0507629	-0.243037	-9.76784	1.89616	0.0825985	-0.204812	-8.7884	P39880	CUX1_HUMAN	CUX1	Homeobox protein cut-like 1
20.9203	20.8809	21.0372	20.9401	21.0106	21.0095	21.0607	21.0575	21.2135	21.2554		+		HA-VHH-B (IP)_BO	0.547134	0.290557	-0.0705004	-1.4517	2.93666	0.0491532	-0.0490608	-29.3733	1.85205	0.081863	0.175343	8.34466	P40429	RL13A_HUMAN	RPL13A	Large ribosomal subunit protein uL13
15.117	14.9593	14.8927	14.9424	14.8723	14.8771	15.0516	15.0366	15.0755	15.0067		+		HA-VHH-B (IP)_BO	1.40275	0.10314	-0.126533	-4.87736	2.66931	0.032306	-0.169439	-21.5754	0.0271469	0.915324	-0.00302124	-0.0858513	P42126	ECI1_HUMAN	ECI1	Enoyl-CoA delta isomerase 1, mitochondrial
20.6452	20.5923	20.6612	20.7819	20.7086	20.7663	20.4003	20.3876	20.5486	20.5814		+		HA-VHH-B (IP)_BO	1.486	0.100999	0.327557	5.39702	2.1359	0.0435785	0.343472	11.6294	1.98218	0.0769917	0.171001	9.72026	P42677	RS27_HUMAN	RPS27	Small ribosomal subunit protein eS27
19.5701	19.4064	19.3367	19.3016	19.289	19.2941	19.5349	19.5106	19.4609	19.4765		+		HA-VHH-B (IP)_BO	1.96635	0.0567701	-0.203611	-9.54187	2.54378	0.0381429	-0.231222	-18.662	1.19178	0.143508	-0.0540886	-3.7508	P43243	MATR3_HUMAN	MATR3	Matrin-3
17.3849	17.3049	17.3569	17.2609	17.3536	17.3427	17.1292	17.1546	17.2171	17.3076		+		HA-VHH-B (IP)_BO	1.10679	0.144268	0.167046	3.36273	2.35166	0.0405415	0.206245	14.9408	0.904813	0.192156	0.120463	2.56223	P43897	EFTS_HUMAN	TSFM	Elongation factor Ts, mitochondrial
21.4452	20.7244	20.9192	20.8152	20.8615	20.9173	21.5885	21.5049	21.3104	21.236		+		HA-VHH-B (IP)_BO	2.02208	0.0515652	-0.679521	-10.1842	2.23711	0.043772	-0.657287	-13.0816	1.40502	0.119587	-0.273506	-4.89089	P46781	RS9_HUMAN	RPS9	Small ribosomal subunit protein uS4
16.4209	16.4997	16.3837	16.2136	16.2211	16.2079	16.6242	16.5992	16.6433	16.3062		+		HA-VHH-B (IP)_BO	1.16865	0.13599	-0.313	-3.6418	2.89858	0.0462373	-0.397205	-28.111	0.298475	0.497203	-0.136919	-0.810091	P48059	LIMS1_HUMAN	LIMS1	LIM and senescent cell antigen-like-containing domain protein 1
12.0667	12.0012	13.1019	11.7792	13.3359	13.3715	12.6862	12.7809	12.8243	13.0514		+		HA-VHH-B (IP)_BO	0.153819	0.640595	-0.293002	-0.441905	2.18159	0.041911	0.620168	12.2643	0.622225	0.283558	0.204277	1.66068	P48163	MAOX_HUMAN	ME1	NADP-dependent malic enzyme
16.4514	16.4233	16.4185	16.4954	16.6808	16.6775	16.6052	16.5908	16.6547	16.7139		+		HA-VHH-B (IP)_BO	1.16054	0.136377	-0.141031	-3.6042	2.0861	0.044998	0.0811653	10.974	0.976712	0.176536	0.0862818	2.82944	P49189	AL9A1_HUMAN	ALDH9A1	4-trimethylaminobutyraldehyde dehydrogenase
18.7795	18.686	18.9598	18.9123	19.072	19.022	18.4576	18.3689	18.7483	18.6976		+		HA-VHH-B (IP)_BO	2.03969	0.0529464	0.522818	10.3957	2.19475	0.0413143	0.633779	12.4534	1.58266	0.0948999	0.309734	6.06293	P49368	TCPG_HUMAN	CCT3	T-complex protein 1 subunit gamma
15.5317	15.4399	15.8128	15.6026	16.2413	16.2646	15.2616	15.4129	16.2916	16.3264		+		HA-VHH-B (IP)_BO	0.984892	0.161756	0.37048	2.86102	2.16051	0.0416145	0.915706	11.9673	2.19961	0.0601647	0.971798	12.524	P49589	SYCC_HUMAN	CARS1	Cysteine--tRNA ligase, cytoplasmic
18.379	18.2009	18.2351	18.2025	18.3439	18.3273	18.1107	18.0866	18.1605	18.1243		+		HA-VHH-B (IP)_BO	1.5646	0.0951565	0.120191	5.93304	2.4226	0.0403889	0.236917	16.2205	0.741383	0.246439	0.0437746	2.01564	P49591	SYSC_HUMAN	SARS1	Serine--tRNA ligase, cytoplasmic
15.3534	15.2756	15.4742	15.6545	15.5144	15.4968	15.2438	15.2756	15.2741	15.465		+		HA-VHH-B (IP)_BO	1.09867	0.144914	0.304571	3.32738	2.26563	0.0412688	0.245886	13.522	0.427018	0.389807	0.109824	1.13497	P49821	NDUV1_HUMAN	NDUFV1	NADH dehydrogenase [ubiquinone] flavoprotein 1, mitochondrial
14.5641	14.7267	14.4016	14.5588	14.5947	14.6148	14.8574	14.8187	14.8068	14.8928		+		HA-VHH-B (IP)_BO	1.32308	0.111946	-0.357875	-4.42195	2.06364	0.0462342	-0.23331	-10.6903	0.082966	0.787709	0.0117774	0.249733	P50851	LRBA_HUMAN	LRBA	Lipopolysaccharide-responsive and beige-like anchor protein
15.6395	15.6743	15.7592	15.6829	15.5916	15.5983	15.6846	15.6941	15.7688	15.7239		+		HA-VHH-B (IP)_BO	0.303816	0.456716	0.0316544	0.82348	2.42071	0.0399725	-0.0944114	-16.1851	0.882414	0.196887	0.0569544	2.48256	P51116	FXR2_HUMAN	FXR2	RNA-binding protein FXR2
14.9778	14.7867	14.8876	14.8038	15.2827	15.3605	14.3692	14.5265	14.7298	14.526		+		HA-VHH-B (IP)_BO	1.33049	0.111099	0.397829	4.46269	2.00265	0.0525694	0.873736	9.95561	0.527295	0.330527	0.180034	1.39807	P51955	NEK2_HUMAN	NEK2	Serine/threonine-protein kinase Nek2
16.3636	16.3216	16.5938	16.4623	16.3446	16.3991	15.978	15.9257	16.12	16.1408		+		HA-VHH-B (IP)_BO	1.83138	0.0708347	0.576204	8.14411	2.09757	0.0460082	0.419957	11.1217	1.62042	0.0919623	0.178551	6.34298	P51965	UB2E1_HUMAN	UBE2E1	Ubiquitin-conjugating enzyme E2 E1
15.3492	15.3105	15.3472	15.6241	14.9273	14.9163	15.493	15.4291	15.71	15.6834		+		HA-VHH-B (IP)_BO	0.0562857	0.836147	0.024601	0.17319	2.44541	0.0365507	-0.539249	-16.6547	1.68093	0.0826528	0.235633	6.81694	P52294	IMA5_HUMAN	KPNA1	Importin subunit alpha-5
15.5101	15.4692	15.9783	15.8786	16.2466	16.2288	15.5017	15.5914	16.1108	16.149		+		HA-VHH-B (IP)_BO	1.53021	0.0981953	0.381909	5.69281	2.3614	0.0413041	0.691179	15.1105	2.16025	0.0651011	0.583345	11.9636	P53985	MOT1_HUMAN	SLC16A1	Monocarboxylate transporter 1
12.4484	13.3811	10.7568	12.0878	10.9393	10.9556	13.9957	13.7471	14.2952	14.1184		+		HA-VHH-B (IP)_BO	1.16342	0.135861	-2.44906	-3.61753	2.74253	0.03695	-2.92396	-23.4789	0.798993	0.226172	0.335423	2.19957	P54725	RD23A_HUMAN	RAD23A	UV excision repair protein RAD23 homolog A
16.1696	16.3036	16.159	16.1125	16.1438	16.1536	16.3962	16.4165	16.3004	16.245		+		HA-VHH-B (IP)_BO	2.06256	0.0532084	-0.270616	-10.6769	2.7212	0.0351905	-0.25765	-22.9078	1.34329	0.122564	-0.133686	-4.53385	P54727	RD23B_HUMAN	RAD23B	UV excision repair protein RAD23 homolog B
11.7434	12.3327	11.9261	12.1272	11.3611	11.1642	12.7601	12.7948	12.586	13.2597		+		HA-VHH-B (IP)_BO	1.74516	0.0841149	-0.750828	-7.3563	2.36368	0.041434	-1.51484	-15.1505	0.149657	0.679016	0.145366	0.430951	P55285	CADH6_HUMAN	CDH6	Cadherin-6
18.0878	18.0802	18.3076	18.4132	18.467	18.4444	18.0108	18.0138	18.1399	18.198		+		HA-VHH-B (IP)_BO	1.65241	0.0902349	0.34815	6.58959	3.17868	0.0521176	0.443415	38.8262	1.48363	0.107938	0.156687	5.3816	P56134	ATPK_HUMAN	ATP5MF	ATP synthase F(0) complex subunit f, mitochondrial
15.3822	14.9156	14.6416	15.1105	14.9995	14.9817	16.1044	16.1208	15.9435	16.0013		+		HA-VHH-B (IP)_BO	1.46654	0.100926	-1.23654	-5.27127	3.93315	0.032	-1.12198	-92.5837	1.36643	0.122099	-0.140197	-4.66493	P56385	ATP5I_HUMAN	ATP5ME	ATP synthase F(0) complex subunit e, mitochondrial
14.1676	14.3133	13.9446	13.8633	13.383	13.4687	14.1668	14.1261	14.0457	13.9478		+		HA-VHH-B (IP)_BO	1.47707	0.101695	-0.242518	-5.33898	2.36581	0.0416962	-0.720635	-15.188	0.975056	0.176863	-0.149723	-2.82308	P56945	BCAR1_HUMAN	BCAR1	Breast cancer anti-estrogen resistance protein 1
14.7078	14.5302	14.9136	14.7386	14.8524	14.884	14.4553	14.4917	14.3074	14.125		+		HA-VHH-B (IP)_BO	1.23126	0.121817	0.352568	3.94294	2.43015	0.0352727	0.394672	16.363	0.960431	0.180449	-0.257341	-2.76733	P60983	GMFB_HUMAN	GMFB	Glia maturation factor beta
17.4918	17.5878	17.5931	17.6311	17.6549	17.6908	17.4437	17.4491	17.6103	17.6438		+		HA-VHH-B (IP)_BO	1.88223	0.0642667	0.165751	8.6459	2.1974	0.0416115	0.226479	12.4918	2.06049	0.0684793	0.180671	10.6512	P61221	ABCE1_HUMAN	ABCE1	ATP-binding cassette sub-family E member 1
14.684	14.4531	14.536	14.7235	14.8263	14.8623	14.4661	14.4307	14.6108	14.7009		+		HA-VHH-B (IP)_BO	0.703818	0.227209	0.181361	1.90026	2.39532	0.0404518	0.395913	15.7161	1.29808	0.124926	0.207463	4.28691	P61764	STXB1_HUMAN	STXBP1	Syntaxin-binding protein 1
21.1412	21.2499	21.184	21.1994	21.1264	21.1348	21.3716	21.4064	21.4062	21.4025		+		HA-VHH-B (IP)_BO	2.03746	0.0528285	-0.197286	-10.3688	2.32158	0.0407122	-0.258408	-14.4289	0.324994	0.474505	0.0153484	0.876588	P62277	RS13_HUMAN	RPS13	Small ribosomal subunit protein uS15
17.4393	17.6201	17.7658	17.9815	17.5451	17.5838	16.6658	16.7803	17.0229	17.03		+		HA-VHH-B (IP)_BO	1.95575	0.0578796	1.15065	9.42419	2.29091	0.0395125	0.841436	13.9246	1.46928	0.110258	0.30342	5.28884	P62306	RUXF_HUMAN	SNRPF	Small nuclear ribonucleoprotein F
22.9886	22.9163	22.9468	22.9225	22.8234	22.7746	23.0571	23.0568	22.9056	22.9475		+		HA-VHH-B (IP)_BO	2.0137	0.0528955	-0.122351	-10.085	2.05496	0.0488413	-0.257958	-10.5827	1.6051	0.092968	-0.13047	-6.22797	P62750	RL23A_HUMAN	RPL23A	Large ribosomal subunit protein uL23
24.798	24.9151	24.6217	24.5992	24.0243	24.0038	25.2654	25.072	23.8519	24.1102		+		HA-VHH-B (IP)_BO	1.53617	0.098639	-0.558266	-5.73379	2.1536	0.0430962	-1.15466	-11.8715	1.74565	0.0815607	-1.18762	-7.36058	P62805	H4_HUMAN	H4C1	Histone H4
16.9671	17.1405	17.1832	17.1388	16.9988	16.988	17.3873	17.4735	17.1433	17.1734		+		HA-VHH-B (IP)_BO	1.5102	0.0986056	-0.269415	-5.55717	2.01188	0.0524108	-0.437053	-10.0636	1.56863	0.0981928	-0.272125	-5.96186	P62834	RAP1A_HUMAN	RAP1A	Ras-related protein Rap-1A
16.8886	16.7396	16.7391	16.8891	17.4582	17.3876	16.6903	16.7288	16.9778	17.0847		+		HA-VHH-B (IP)_BO	0.50956	0.313184	0.104595	1.35061	2.50053	0.0399668	0.713379	17.7515	1.52572	0.102549	0.321761	5.66212	P62875	RPAB5_HUMAN	POLR2L	DNA-directed RNA polymerases I, II, and III subunit RPABC5
19.3676	19.2962	19.4148	19.5841	19.3847	19.3422	18.8708	18.8987	19.0661	19.007		+		HA-VHH-B (IP)_BO	1.72319	0.0846094	0.614749	7.16749	2.55134	0.0384865	0.478731	18.8257	1.36229	0.121915	0.151827	4.64119	P63244	RACK1_HUMAN	RACK1	Small ribosomal subunit protein RACK1
12.1219	11.0027	18.4442	11.3851	21.5129	21.2043	12.7217	12.6758	12.2285	13.3736		+		HA-VHH-B (IP)_BO	0.226022	0.54382	2.21588	0.627797	3.48882	0.0241778	8.65986	55.5013	NaN	1	0	NaN	P78385	KRT83_HUMAN	KRT83	Keratin, type II cuticular Hb3
15.5079	15.6011	15.6237	15.6877	15.4607	15.4659	15.3781	15.3895	15.3252	15.4378		+		HA-VHH-B (IP)_BO	1.85537	0.0677279	0.271927	8.37725	2.21237	0.0417185	0.0795269	12.7111	0.0126079	0.962316	-0.00229216	-0.0404822	P78406	RAE1L_HUMAN	RAE1	mRNA export factor RAE1
15.9067	16.165	16.2185	16.3149	16.5117	16.4526	15.9607	15.9113	16.3143	16.408		+		HA-VHH-B (IP)_BO	1.58884	0.0950842	0.330716	6.10797	2.30697	0.0398837	0.546195	14.1864	1.81948	0.0815294	0.425191	8.03081	P82675	RT05_HUMAN	MRPS5	Small ribosomal subunit protein uS5m
16.2482	16.3143	16.3578	16.167	16.1214	16.0968	16.4248	16.4632	16.0588	16.1694		+		HA-VHH-B (IP)_BO	0.692388	0.22892	-0.181597	-1.86582	2.33725	0.0415758	-0.334896	-14.6935	1.52154	0.104155	-0.329835	-5.63367	P82979	SARNP_HUMAN	SARNP	SAP domain-containing ribonucleoprotein
13.8956	10.902	13.8341	12.9732	11.4086	11.6996	14.0091	14.4663	13.9073	13.7049		+		HA-VHH-B (IP)_BO	0.639856	0.249567	-0.834058	-1.71126	1.9982	0.0521058	-2.68358	-9.904	0.645156	0.27449	-0.431618	-1.72659	P83369	LSM11_HUMAN	LSM11	U7 snRNA-associated Sm-like protein LSm11
18.8877	18.9251	18.953	19.0832	18.8549	18.9366	17.8057	17.9893	18.3132	18.3352		+		HA-VHH-B (IP)_BO	2.00258	0.0542893	1.12061	9.95478	2.00067	0.052383	0.99824	9.93267	1.35753	0.12186	0.426738	4.61408	Q01081	U2AF1_HUMAN	U2AF1	Splicing factor U2AF 35 kDa subunit
16.5774	16.8439	17.4186	17.0205	17.1528	17.1694	19.1434	19.0795	19.273	19.2087		+		HA-VHH-B (IP)_BO	1.95209	0.0572131	-1.89189	-9.38395	3.54378	0.0310857	-1.95032	-59.1282	0.983576	0.175016	0.129407	2.85592	Q01105	SET_HUMAN	SET	Protein SET
17.3953	17.3727	17.539	17.4139	17.2722	17.2937	17.4566	17.4431	17.4319	17.4184		+		HA-VHH-B (IP)_BO	0.146483	0.653433	0.0265837	0.422574	2.24108	0.0425833	-0.166885	-13.1421	0.910745	0.190641	-0.0247068	-2.5836	Q01581	HMCS1_HUMAN	HMGCS1	Hydroxymethylglutaryl-CoA synthase, cytoplasmic
12.8795	13.1708	12.8906	12.4808	12.8657	12.7274	14.5733	14.8207	14.2271	14.3383		+		HA-VHH-B (IP)_BO	1.8581	0.0670664	-2.01129	-8.40419	2.25842	0.0409387	-1.9004	-13.4093	1.03376	0.169256	-0.414249	-3.05494	Q03692	COAA1_HUMAN	COL10A1	Collagen alpha-1(X) chain
17.0905	17.1021	17.147	17.2593	17.4101	17.3503	16.8353	16.9145	17.3311	17.3112		+		HA-VHH-B (IP)_BO	1.38614	0.1047	0.328232	4.77918	2.02257	0.0509764	0.505306	10.1901	2.08346	0.0708571	0.44625	10.9402	Q06203	PUR1_HUMAN	PPAT	Amidophosphoribosyltransferase
21.514	21.6334	21.4741	21.5497	21.4299	21.4299	21.701	21.6528	21.4367	21.4869		+		HA-VHH-B (IP)_BO	1.17644	0.133741	-0.165011	-3.67819	2.02628	0.0506081	-0.247002	-10.2343	1.59833	0.0933574	-0.21512	-6.17771	Q07955	SRSF1_HUMAN	SRSF1	Serine/arginine-rich splicing factor 1
16.6293	16.4202	16.7803	16.8239	16.5165	16.4444	17.0473	17.1341	16.5089	16.4836		+		HA-VHH-B (IP)_BO	1.56571	0.0952601	-0.28857	-5.94098	2.07364	0.0459844	-0.610236	-10.8158	2.24125	0.0588235	-0.594409	-13.1446	Q08431	MFGM_HUMAN	MFGE8	Lactadherin
14.1657	14.4463	15.2781	14.9496	15.0174	15.0865	14.5206	14.4658	15.1855	15.0891		+		HA-VHH-B (IP)_BO	1.18683	0.13194	0.620609	3.72722	2.20898	0.0414118	0.558734	12.661	2.13502	0.066573	0.644101	11.6175	Q08AD1	CAMP2_HUMAN	CAMSAP2	Calmodulin-regulated spectrin-associated protein 2
18.9058	19.0765	18.8346	18.7418	18.8766	18.8829	19.0273	19.0426	18.929	18.9669		+		HA-VHH-B (IP)_BO	1.46226	0.100962	-0.246724	-5.24398	2.55018	0.0383139	-0.155172	-18.8005	1.29222	0.124889	-0.0869989	-4.25577	Q09028	RBBP4_HUMAN	RBBP4	Histone-binding protein RBBP4
14.99	15.035	15.0318	14.9324	14.8194	14.7885	15.0828	15.12	14.8339	14.9308		+		HA-VHH-B (IP)_BO	0.813618	0.196354	-0.119308	-2.2477	2.18387	0.0420094	-0.297473	-12.2969	1.28597	0.126345	-0.219079	-4.22275	Q12772	SRBP2_HUMAN	SREBF2	Sterol regulatory element-binding protein 2
20.3589	20.302	20.419	20.4728	20.5322	20.5009	20.3007	20.2743	20.4048	20.4322		+		HA-VHH-B (IP)_BO	1.46843	0.10149	0.158354	5.28338	2.10165	0.0445103	0.229051	11.1747	1.69011	0.0819423	0.130985	6.89168	Q12906	ILF3_HUMAN	ILF3	Interleukin enhancer-binding factor 3
13.4427	13.4311	13.6721	13.4801	14.1952	14.1619	13.1308	12.9562	13.6781	13.8062		+		HA-VHH-B (IP)_BO	1.2634	0.118941	0.53263	4.10536	2.21672	0.0421347	1.13507	12.7754	1.63484	0.0868281	0.69863	6.45308	Q13011	ECH1_HUMAN	ECH1	Delta(3,5)-Delta(2,4)-dienoyl-CoA isomerase, mitochondrial
15.3256	15.0319	15.1872	14.9054	14.9641	14.919	15.5384	15.5487	15.7647	15.5164		+		HA-VHH-B (IP)_BO	1.14368	0.139119	-0.497245	-3.52702	2.83194	0.0413333	-0.602028	-26.031	0.286804	0.510276	0.0970325	0.78083	Q13103	SPP24_HUMAN	SPP2	Secreted phosphoprotein 24
16.4642	16.4984	16.6084	16.8642	16.6738	16.7421	16.1814	16.2194	15.7692	15.696		+		HA-VHH-B (IP)_BO	1.27098	0.119145	0.535949	4.14447	2.23151	0.0432123	0.507593	12.9969	2.11456	0.0657231	-0.467746	-11.344	Q13162	PRDX4_HUMAN	PRDX4	Peroxiredoxin-4
18.4012	18.4379	18.2918	18.3332	18.1387	18.171	18.6399	18.5942	18.3805	18.3531		+		HA-VHH-B (IP)_BO	1.99576	0.0533938	-0.304507	-9.87583	2.43779	0.0360286	-0.462154	-16.5084	1.95261	0.0795897	-0.25021	-9.38962	Q13185	CBX3_HUMAN	CBX3	Chromobox protein homolog 3
15.8286	15.9661	16.0516	15.9501	15.9302	15.9626	16.1336	16.1252	16.2156	16.1609		+		HA-VHH-B (IP)_BO	0.893859	0.179883	-0.128531	-2.52307	2.08406	0.0447302	-0.182997	-10.948	0.776369	0.234145	0.0588722	2.12628	Q13356	PPIL2_HUMAN	PPIL2	RING-type E3 ubiquitin-protein ligase PPIL2
12.7259	12.7441	12.6427	12.3075	13.0826	13.1585	11.9935	11.9488	12.438	12.5783		+		HA-VHH-B (IP)_BO	1.01547	0.157776	0.503948	2.98128	2.83419	0.0416489	1.1494	26.0985	1.73803	0.0817561	0.537013	7.2945	Q13424	SNTA1_HUMAN	SNTA1	Alpha-1-syntrophin
15.5691	15.0022	14.2392	14.7948	12.2444	11.8012	15.0816	14.8004	13.3639	12.1088		+		HA-VHH-B (IP)_BO	0.513712	0.309876	-0.423997	-1.36168	2.09744	0.0459145	-2.9182	-11.12	1.12158	0.153428	-2.20465	-3.42786	Q13454	TUSC3_HUMAN	TUSC3	Dolichyl-diphosphooligosaccharide--protein glycosyltransferase subunit TUSC3
13.4761	13.5858	13.4537	13.5908	13.7131	13.7465	13.2047	13.1138	13.6272	13.2756		+		HA-VHH-B (IP)_BO	1.32138	0.112018	0.362962	4.41269	2.14704	0.0447329	0.57054	11.7811	0.60396	0.288454	0.292173	1.60892	Q13574	DGKZ_HUMAN	DGKZ	Diacylglycerol kinase zeta
14.3893	14.3483	14.4331	14.4741	14.7992	14.8416	14.2136	14.3017	14.7082	14.638		+		HA-VHH-B (IP)_BO	1.24915	0.120284	0.195963	4.03268	2.1274	0.0428414	0.562749	11.5149	1.74746	0.0822741	0.415481	7.37633	Q13625	ASPP2_HUMAN	TP53BP2	Apoptosis-stimulating of p53 protein 2
14.2597	13.5674	13.3794	13.071	13.5172	13.4304	15.2458	15.0337	14.7387	14.7885		+		HA-VHH-B (IP)_BO	2.02602	0.0517904	-1.91457	-10.2312	2.32809	0.0410778	-1.66598	-14.5382	1.12729	0.153139	-0.376183	-3.45326	Q13772	NCOA4_HUMAN	NCOA4	Nuclear receptor coactivator 4
18.6618	18.7428	18.5532	18.6367	18.3738	18.3879	18.7514	18.7472	18.5184	18.5839		+		HA-VHH-B (IP)_BO	1.17926	0.133499	-0.15437	-3.69148	3.39767	0.0321667	-0.36845	-49.9692	1.57931	0.0957807	-0.198152	-6.03862	Q14137	BOP1_HUMAN	BOP1	Ribosome biogenesis protein BOP1
14.9726	15.2441	15.1944	15.2974	15.3757	15.3699	14.9452	15.0151	15.2192	15.1772		+		HA-VHH-B (IP)_BO	1.2945	0.116388	0.265753	4.26783	2.1025	0.0436619	0.392622	11.1857	1.47811	0.11025	0.218046	5.34575	Q14147	DHX34_HUMAN	DHX34	Probable ATP-dependent RNA helicase DHX34
16.1011	15.9573	16.1909	16.2992	16.3775	16.362	16.0169	16.0398	16.2488	16.3714		+		HA-VHH-B (IP)_BO	1.22546	0.123255	0.216706	3.91422	2.786	0.0407724	0.341417	24.6869	1.34058	0.122779	0.281741	4.51866	Q14194	DPYL1_HUMAN	CRMP1	Dihydropyrimidinase-related protein 1
15.7887	15.8509	15.9614	15.8921	15.8835	15.8397	16.312	16.3478	15.9965	16.0346		+		HA-VHH-B (IP)_BO	2.03449	0.0524779	-0.403127	-10.3328	2.44028	0.0361577	-0.46829	-16.556	2.16414	0.0637521	-0.314334	-12.018	Q14254	FLOT2_HUMAN	FLOT2	Flotillin-2
19.684	19.6593	19.7362	19.7107	19.7321	19.7387	19.6324	19.6228	19.8605	19.8949		+		HA-VHH-B (IP)_BO	1.70599	0.0854121	0.0958595	7.02278	2.53901	0.0376388	0.107771	18.5593	2.2951	0.0563797	0.250114	13.9924	Q14258	TRI25_HUMAN	TRIM25	E3 ubiquitin/ISG15 ligase TRIM25
16.4901	16.5177	16.5789	16.5215	16.4628	16.4544	16.6658	16.6947	16.6169	16.6277		+		HA-VHH-B (IP)_BO	1.25241	0.120607	-0.130076	-4.04923	2.3419	0.0418293	-0.221655	-14.7728	1.19454	0.143586	-0.0579395	-3.76398	Q14315	FLNC_HUMAN	FLNC	Filamin-C
10.5668	12.4514	12.5055	12.9881	18.4389	19.5208	12.4726	11.5539	10.8977	12.2122		+		HA-VHH-B (IP)_BO	0.533103	0.299877	0.733523	1.41371	1.99067	0.0512028	6.96656	9.81718	NaN	1	0	NaN	Q14525	KT33B_HUMAN	KRT33B	Keratin, type I cuticular Ha3-II
10.9596	12.191	12.2925	12.7014	17.788	17.6457	12.7307	11.8941	11.7448	12.0711		+		HA-VHH-B (IP)_BO	NaN	1	0	NaN	2.21416	0.0420299	5.40447	12.7375	NaN	1	0	NaN	Q14532	K1H2_HUMAN	KRT32	Keratin, type I cuticular Ha2
14.3066	14.1216	14.2977	14.5775	14.4959	14.4461	14.1342	14.1312	14.5345	14.1409		+		HA-VHH-B (IP)_BO	0.792661	0.200822	0.30487	2.17892	2.26836	0.0416043	0.338305	13.565	0.390344	0.420546	0.204958	1.04136	Q14678	KANK1_HUMAN	KANK1	KN motif and ankyrin repeat domain-containing protein 1
17.8491	17.8997	17.8768	17.8989	17.7351	17.7483	17.9356	17.93	17.8549	17.9106		+		HA-VHH-B (IP)_BO	1.23168	0.121978	-0.0449142	-3.94505	2.85043	0.0429606	-0.191107	-26.5921	0.666289	0.265756	-0.0500326	-1.78829	Q14684	RRP1B_HUMAN	RRP1B	Ribosomal RNA processing protein 1 homolog B
14.9628	15.0185	14.9591	15.0487	14.6305	14.6252	15.1524	15.2057	14.7042	14.9705		+		HA-VHH-B (IP)_BO	1.10651	0.14433	-0.175148	-3.36152	2.62935	0.0392917	-0.55116	-20.602	0.892168	0.195622	-0.341699	-2.51705	Q14686	NCOA6_HUMAN	NCOA6	Nuclear receptor coactivator 6
14.882	14.9486	14.9409	14.8087	15.103	15.0833	15.3359	15.3212	15.2421	15.0303		+		HA-VHH-B (IP)_BO	1.68182	0.087969	-0.453766	-6.82419	2.56784	0.0390137	-0.235395	-19.1885	0.674269	0.263508	-0.19237	-1.81183	Q14919	NC2A_HUMAN	DRAP1	Dr1-associated corepressor
13.2498	13.2972	13.5933	13.889	13.3726	13.4089	14.2533	14.2763	13.8913	13.9617		+		HA-VHH-B (IP)_BO	1.14475	0.139015	-0.523686	-3.53187	3.21906	0.0490159	-0.874102	-40.6756	1.92902	0.0806565	-0.338302	-9.13369	Q15063	POSTN_HUMAN	POSTN	Periostin
19.5867	19.6553	19.5458	19.6174	19.5616	19.555	19.6519	19.6497	19.5989	19.6182		+		HA-VHH-B (IP)_BO	0.714143	0.224747	-0.069191	-1.93164	2.85602	0.0443577	-0.0924768	-26.7642	1.30854	0.123864	-0.0422144	-4.34299	Q15181	IPYR_HUMAN	PPA1	Inorganic pyrophosphatase
11.4878	16.5299	11.575	16.5617	21.4486	21.3696	16.4357	16.4691	15.7183	11.9423		+		HA-VHH-B (IP)_BO	0.356653	0.410243	-2.3841	-0.95617	4.12579	0	4.95666	115.577	0.523836	0.331827	-2.62213	-1.38878	Q15323	K1H1_HUMAN	KRT31	Keratin, type I cuticular Ha1
14.7791	14.8722	14.6344	14.7283	14.8112	14.8402	15.009	15.025	14.712	14.8507		+		HA-VHH-B (IP)_BO	1.70886	0.0850283	-0.335686	-7.04677	2.1312	0.0431149	-0.191293	-11.566	1.10967	0.156205	-0.235662	-3.37533	Q15326	ZMY11_HUMAN	ZMYND11	Zinc finger MYND domain-containing protein 11
13.2279	13.1916	13.0262	12.9999	14.0879	14.0556	13.3307	13.2156	13.316	13.0316		+		HA-VHH-B (IP)_BO	1.31967	0.112568	-0.260106	-4.40335	2.2548	0.0406138	0.798546	13.3531	0.233863	0.56835	-0.099369	-0.647646	Q15532	SSXT_HUMAN	SS18	Protein SSXT
12.8882	13.8475	10.9343	11.8374	11.1767	11.3266	14.1815	14.3655	13.8233	13.2751		+		HA-VHH-B (IP)_BO	1.61028	0.0937367	-2.88768	-6.2666	2.81304	0.0401176	-3.02188	-25.4693	0.888731	0.196144	-0.724304	-2.50487	Q15699	ALX1_HUMAN	ALX1	ALX homeobox protein 1
16.3196	16.3915	16.5993	16.4506	16.5529	16.5669	16.303	16.339	16.3852	16.3403		+		HA-VHH-B (IP)_BO	0.93341	0.17344	0.203909	2.66635	2.18875	0.0423073	0.238826	12.3667	0.545918	0.321318	0.0417051	1.4484	Q16543	CDC37_HUMAN	CDC37	Hsp90 co-chaperone Cdc37
17.3549	17.3191	17.5096	17.4418	17.3963	17.4071	17.1177	17.0825	17.3524	17.2788		+		HA-VHH-B (IP)_BO	1.99287	0.0537796	0.375621	9.84253	2.43217	0.0353965	0.301657	16.4014	1.46817	0.110588	0.215532	5.28175	Q16555	DPYL2_HUMAN	DPYSL2	Dihydropyrimidinase-related protein 2
18.0739	18.2662	17.9428	18.0808	18.0276	18.0656	18.4157	18.4014	18.2085	18.25		+		HA-VHH-B (IP)_BO	1.53393	0.0985368	-0.396759	-5.71838	2.50356	0.0378667	-0.361953	-17.8139	1.83515	0.0808442	-0.179339	-8.18037	Q16698	DECR_HUMAN	DECR1	2,4-dienoyl-CoA reductase [(3E)-enoyl-CoA-producing], mitochondrial
18.7831	18.7192	18.6521	18.7431	18.6919	18.6894	18.7506	18.7615	18.7104	18.6758		+		HA-VHH-B (IP)_BO	0.481016	0.327722	-0.0584316	-1.27513	2.14202	0.0441481	-0.0653715	-11.7126	1.13008	0.152357	-0.0629406	-3.46574	Q16891	MIC60_HUMAN	IMMT	MICOS complex subunit MIC60
15.0793	15.1572	15.1446	14.9637	15.3555	15.3859	15.2213	15.2202	15.1874	15.4674		+		HA-VHH-B (IP)_BO	0.684214	0.231448	-0.166587	-1.84138	1.99238	0.0514704	0.149933	9.83684	0.279133	0.519725	0.106644	0.761591	Q32P44	EMAL3_HUMAN	EML3	Echinoderm microtubule-associated protein-like 3
16.5586	16.5529	16.6334	16.6473	16.7309	16.7655	16.5405	16.5115	16.6482	16.657		+		HA-VHH-B (IP)_BO	1.71632	0.0867802	0.114369	7.10937	1.99321	0.0516503	0.222235	9.84644	1.8531	0.0820034	0.126629	8.35492	Q460N5	PAR14_HUMAN	PARP14	Protein mono-ADP-ribosyltransferase PARP14
13.9225	14.0928	14.1742	14.3646	14.5916	14.5565	14.04	14.1161	14.2854	14.5134		+		HA-VHH-B (IP)_BO	0.692668	0.228741	0.19133	1.86666	2.15144	0.0438222	0.495996	11.8417	0.93515	0.185812	0.321323	2.67278	Q504Q3	PAN2_HUMAN	PAN2	PAN2-PAN3 deadenylation complex catalytic subunit PAN2
15.6362	15.6961	15.4997	15.3531	15.2927	15.3014	15.7547	15.7046	15.3225	15.3877		+		HA-VHH-B (IP)_BO	1.2254	0.123175	-0.303197	-3.91393	2.46328	0.0382121	-0.432516	-17.0026	1.92718	0.0810626	-0.374518	-9.11408	Q5HYI8	RABL3_HUMAN	RABL3	Rab-like protein 3
17.2558	16.9769	17.0161	16.9257	16.9188	16.982	17.3678	17.3385	17.2391	17.214		+		HA-VHH-B (IP)_BO	1.82125	0.0731502	-0.382268	-8.04763	2.13192	0.0432991	-0.402756	-11.5757	1.64963	0.0837647	-0.126617	-6.5678	Q5SY16	NOL9_HUMAN	NOL9	Polynucleotide 5'-hydroxyl-kinase NOL9
14.3037	13.7091	13.892	14.0128	14.3716	14.3798	13.9831	13.9359	14.0329	14.1201		+		HA-VHH-B (IP)_BO	0.0350769	0.89165	-0.00713682	-0.110063	2.48225	0.0382222	0.4162	17.38	0.847237	0.207735	0.116968	2.36068	Q5VZK9	CARL1_HUMAN	CARMIL1	F-actin-uncapping protein LRRC16A
13.1074	13.404	13.5987	13.5375	13.5514	13.5485	13.1589	13.2124	13.5369	13.5787		+		HA-VHH-B (IP)_BO	1.95477	0.0576557	0.382524	9.41338	2.27039	0.0418311	0.364334	13.5969	2.08527	0.0697087	0.372179	10.9633	Q5XUX1	FBXW9_HUMAN	FBXW9	F-box/WD repeat-containing protein 9
18.5858	18.5314	18.6375	18.6199	18.9837	18.9557	18.476	18.5155	18.764	18.7791		+		HA-VHH-B (IP)_BO	1.59386	0.0954376	0.132978	6.14476	2.58433	0.0403019	0.47398	19.5576	2.23417	0.0579268	0.275808	13.0371	Q63HN8	RN213_HUMAN	RNF213	E3 ubiquitin-protein ligase RNF213
14.1116	14.5097	14.0511	11.6054	13.762	13.7959	14.7047	14.8372	14.1224	14.3833		+		HA-VHH-B (IP)_BO	0.595936	0.26889	-1.94267	-1.58637	2.32625	0.0409552	-0.991998	-14.5072	1.14671	0.14952	-0.51806	-3.54082	Q6DCA0	AMERL_HUMAN	AMMECR1L	AMMECR1-like protein
12.8895	13.0668	13.329	13.4054	13.0571	12.9739	13.4663	13.4865	13.7285	12.9802		+		HA-VHH-B (IP)_BO	0.959646	0.169112	-0.109258	-2.76436	2.0702	0.0457165	-0.460902	-10.7725	0.11058	0.737642	-0.122109	-0.326249	Q6IPR3	TYW3_HUMAN	TYW3	tRNA wybutosine-synthesizing protein 3 homolog
13.9736	13.5255	13.733	13.377	13.7938	13.7246	14.2112	14.1582	13.9728	14.1283		+		HA-VHH-B (IP)_BO	1.13746	0.140443	-0.629718	-3.49888	1.9854	0.0506758	-0.425468	-9.75692	0.612554	0.286091	-0.134171	-1.63319	Q6IQ32	ADNP2_HUMAN	ADNP2	Activity-dependent neuroprotector homeobox protein 2
15.247	14.3057	14.0506	14.4003	14.4547	14.393	15.2008	15.2052	14.7252	15.0856		+		HA-VHH-B (IP)_BO	1.51497	0.097456	-0.977514	-5.58922	2.80308	0.0425324	-0.779109	-25.1782	0.618922	0.284477	-0.297587	-1.65127	Q6P1L8	RM14_HUMAN	MRPL14	Large ribosomal subunit protein uL14m
15.7747	15.1873	15.3346	15.5954	15.4335	15.4596	15.9293	15.8703	15.661	15.4329		+		HA-VHH-B (IP)_BO	1.08127	0.145577	-0.43483	-3.25263	2.29868	0.0409885	-0.453284	-14.0507	1.0189	0.172719	-0.352866	-2.99498	Q6P1Q0	LTMD1_HUMAN	LETMD1	LETM1 domain-containing protein 1
14.4338	14.7234	14.5036	14.7107	14.6836	14.6686	14.4749	14.4443	14.5665	14.6098		+		HA-VHH-B (IP)_BO	0.531646	0.30032	0.147578	1.40978	2.211	0.0415135	0.216534	12.6908	1.39765	0.120603	0.128597	4.847	Q6P1R4	DUS1L_HUMAN	DUS1L	tRNA-dihydrouridine(16/17) synthase [NAD(P)(+)]-like
13.8032	12.4548	13.1796	12.7409	12.4759	12.36	13.2309	13.2276	13.1971	13.1925		+		HA-VHH-B (IP)_BO	0.462362	0.336616	-0.269037	-1.22635	2.29527	0.0400674	-0.811297	-13.9952	2.18111	0.0622659	-0.0344644	-12.2574	Q6UVJ0	SAS6_HUMAN	SASS6	Spindle assembly abnormal protein 6 homolog
15.0599	15.1883	15.0918	15.2281	15.0874	15.1329	15.5778	15.5965	15.4093	15.1924		+		HA-VHH-B (IP)_BO	1.60285	0.0957984	-0.427171	-6.2112	2.57763	0.0395556	-0.477002	-19.4067	0.923525	0.187308	-0.286265	-2.63004	Q6UX04	CWC27_HUMAN	CWC27	Spliceosome-associated protein CWC27 homolog
15.9746	15.7552	15.6151	15.5455	15.6364	15.6371	15.7831	15.8074	15.7369	15.6636		+		HA-VHH-B (IP)_BO	1.54937	0.0965005	-0.214925	-5.82552	2.23537	0.0436589	-0.158498	-13.0552	0.876803	0.199414	-0.0949907	-2.46286	Q6W2J9	BCOR_HUMAN	BCOR	BCL-6 corepressor
14.2851	14.305	15.1531	14.8935	16.1362	16.1252	14.0916	13.74	15.2752	15.3082		+		HA-VHH-B (IP)_BO	1.43406	0.100028	1.10752	5.06733	2.20418	0.0420145	2.21491	12.5906	1.79374	0.0804822	1.37589	7.79078	Q6ZQX7	LIAT1_HUMAN	LIAT1	Protein LIAT1
15.4019	15.39	15.3748	15.795	15.3087	15.4577	16.3744	16.2916	15.7387	15.9926		+		HA-VHH-B (IP)_BO	1.13634	0.140037	-0.748161	-3.49384	2.0992	0.0443279	-0.949847	-11.1428	1.13773	0.151606	-0.4674	-3.5001	Q7L9L4;Q9H8S9	MOB1A_HUMAN;MOB1B_HUMAN	MOB1A;MOB1B	MOB kinase activator 1B
17.0386	17.0127	17.2321	17.3911	17.3341	17.3172	16.9627	16.9045	17.2089	17.1813		+		HA-VHH-B (IP)_BO	1.33075	0.111184	0.378012	4.46415	2.22807	0.0429924	0.392083	12.945	1.82905	0.080942	0.261518	8.12186	Q7Z2Z2	EFL1_HUMAN	EFL1	Elongation factor-like GTPase 1
16.4935	16.6183	16.9058	17.001	17.3968	17.3601	15.5317	15.7955	16.6965	16.7078		+		HA-VHH-B (IP)_BO	1.93493	0.0587669	1.28978	9.19724	2.22355	0.0427747	1.71481	12.8772	1.80196	0.0806385	1.03854	7.86667	Q7Z739	YTHD3_HUMAN	YTHDF3	YTH domain-containing family protein 3
11.28	10.863	11.6832	11.5237	15.6846	15.7347	12.0797	11.8764	11.4836	11.3555		+		HA-VHH-B (IP)_BO	NaN	1	0	NaN	3.10456	0.0421905	3.73165	35.647	NaN	1	0	NaN	Q86SJ6	DSG4_HUMAN	DSG4	Desmoglein-4
13.9508	13.7987	13.6967	13.7062	13.2726	13.2422	13.7589	13.8042	13.5729	13.5978		+		HA-VHH-B (IP)_BO	1.12957	0.140935	-0.0801063	-3.46346	2.5692	0.0391927	-0.524126	-19.2186	1.77198	0.081497	-0.196162	-7.59325	Q86U28	ISCA2_HUMAN	ISCA2	Iron-sulfur cluster assembly 2 homolog, mitochondrial
14.762	15.0059	14.7699	14.5588	14.673	14.6878	14.9737	14.9225	14.7882	14.607		+		HA-VHH-B (IP)_BO	0.918672	0.175983	-0.283728	-2.61234	2.01003	0.0522226	-0.267612	-10.0418	0.931923	0.18665	-0.250473	-2.66087	Q86UP3	ZFHX4_HUMAN	ZFHX4	Zinc finger homeobox protein 4
15.8439	15.9329	16.0356	16.075	15.8962	15.8847	16.0648	16.053	16.0259	16.0531		+		HA-VHH-B (IP)_BO	0.0568332	0.834001	-0.00359058	-0.17479	2.62489	0.0410256	-0.168453	-20.4961	0.49209	0.354295	-0.0193539	-1.30429	Q86UV5	UBP48_HUMAN	USP48	Ubiquitin carboxyl-terminal hydrolase 48
17.0387	17.0294	17.2785	17.1849	17.4047	17.3715	16.7755	16.7664	17.0559	17.1211		+		HA-VHH-B (IP)_BO	1.98893	0.0533441	0.460753	9.79722	3.10971	0.0426988	0.617191	35.8592	1.97565	0.0777724	0.317562	9.64622	Q86VP6	CAND1_HUMAN	CAND1	Cullin-associated NEDD8-dissociated protein 1
11.6651	12.9844	12.7204	12.952	13.2367	13.094	11.2863	11.4351	11.1432	12.5464		+		HA-VHH-B (IP)_BO	2.06631	0.0528836	1.47553	10.7237	2.4888	0.0388387	1.80466	17.5122	NaN	1	0	NaN	Q86YB8	ERO1B_HUMAN	ERO1B	ERO1-like protein beta
13.9841	14.1445	14.234	14.0316	14.3345	14.3939	13.656	13.742	14.0421	13.9629		+		HA-VHH-B (IP)_BO	1.23178	0.122058	0.433805	3.94552	2.21383	0.0419256	0.665238	12.7327	1.45413	0.109569	0.30358	5.19252	Q86YS7	C2CD5_HUMAN	C2CD5	C2 domain-containing protein 5
14.9565	14.8405	15.1053	14.9893	14.8038	14.796	14.9392	14.9168	14.7515	15.0435		+		HA-VHH-B (IP)_BO	0.742191	0.215581	0.119291	2.01816	2.07147	0.0458054	-0.128149	-10.7884	0.0683973	0.819195	-0.0304999	-0.208296	Q8IV38	ANKY2_HUMAN	ANKMY2	Ankyrin repeat and MYND domain-containing protein 2
13.2344	13.1668	13.427	12.9313	13.4029	13.2564	11.6051	11.7433	11.7892	11.1769		+		HA-VHH-B (IP)_BO	1.55273	0.0966318	1.505	5.84915	2.43414	0.035773	1.65543	16.4388	NaN	1	0	NaN	Q8IWE5	PKHM2_HUMAN	PLEKHM2	Pleckstrin homology domain-containing family M member 2
13.9618	14.0342	14.2455	14.4151	14.4233	14.3559	13.931	13.8957	14.0782	14.2487		+		HA-VHH-B (IP)_BO	1.39206	0.1042	0.416945	4.81395	2.199	0.0417115	0.476291	12.515	0.987903	0.174067	0.25008	2.8727	Q8IWR0	Z3H7A_HUMAN	ZC3H7A	Zinc finger CCCH domain-containing protein 7A
16.5134	16.7649	16.7547	16.9315	16.8402	16.8113	16.5176	16.5288	16.6005	16.5013		+		HA-VHH-B (IP)_BO	1.16176	0.136296	0.319864	3.60986	2.58198	0.0399252	0.302507	19.5046	0.197266	0.613806	0.0276871	0.554542	Q8IX12	CCAR1_HUMAN	CCAR1	Cell division cycle and apoptosis regulator protein 1
18.4013	18.39	18.3612	18.3985	18.1686	18.1758	18.4082	18.4594	18.2732	18.3775		+		HA-VHH-B (IP)_BO	0.637919	0.250357	-0.0539579	-1.70567	2.01741	0.0517758	-0.261645	-10.1288	0.69294	0.259679	-0.108431	-1.86748	Q8IXT5	RB12B_HUMAN	RBM12B	RNA-binding protein 12B
17.5709	17.5116	17.5959	17.6435	17.924	17.9103	17.4771	17.536	17.7995	17.7705		+		HA-VHH-B (IP)_BO	1.01645	0.157706	0.113144	2.98519	2.26841	0.0417174	0.410611	13.5657	1.86533	0.0814052	0.27844	8.47594	Q8IY21	DDX60_HUMAN	DDX60	Probable ATP-dependent RNA helicase DDX60
11.5245	12.3014	10.3593	11.1223	15.0618	14.6007	11.6115	12.0121	15.7161	11.2439		+		HA-VHH-B (IP)_BO	NaN	1	0	NaN	1.99667	0.0520141	3.01946	9.88625	0.271743	0.528314	1.66817	0.743043	Q8IYX8	CE57L_HUMAN	CEP57L1	Centrosomal protein CEP57L1
16.8325	16.9388	17.1212	17.1082	17.7017	17.6946	16.9296	16.8003	17.2659	17.2463		+		HA-VHH-B (IP)_BO	1.21068	0.126272	0.249728	3.84179	2.22255	0.0426667	0.83318	12.8622	1.57097	0.098124	0.391136	5.97855	Q8IZH2	XRN1_HUMAN	XRN1	5'-3' exoribonuclease 1
12.7968	14.7756	14.8858	14.363	14.6154	14.4613	15.3443	15.3623	13.8023	14.7873		+		HA-VHH-B (IP)_BO	0.965577	0.167117	-0.728888	-2.78686	2.04867	0.0501777	-0.814926	-10.5053	0.783408	0.231448	-1.05849	-2.14893	Q8N1A6	CD033_HUMAN	C4orf33	UPF0462 protein C4orf33
16.5052	16.4542	16.5395	16.5544	16.689	16.7246	16.4618	16.4686	16.5855	16.6038		+		HA-VHH-B (IP)_BO	2.00672	0.0534852	0.081727	10.0031	2.25247	0.0405066	0.241597	13.317	2.24967	0.0599369	0.129435	13.2738	Q8N3C0	ASCC3_HUMAN	ASCC3	Activating signal cointegrator 1 complex subunit 3
14.8544	14.8496	14.6456	14.5027	14.7568	14.7637	14.9382	14.9593	14.8943	15.0049		+		HA-VHH-B (IP)_BO	1.45304	0.101621	-0.37452	-5.18563	2.46179	0.0379248	-0.188428	-16.9734	0.00487814	0.984501	0.000889778	0.015797	Q8N3Y1	FBXW8_HUMAN	FBXW8	F-box/WD repeat-containing protein 8
15.9642	15.6782	15.7052	15.49	15.3764	15.3172	15.8612	15.8794	16.0633	15.9099		+		HA-VHH-B (IP)_BO	0.894238	0.180185	-0.272695	-2.52441	2.45753	0.037363	-0.523496	-16.89	0.566634	0.308776	0.1163	1.50503	Q8N983	RM43_HUMAN	MRPL43	Large ribosomal subunit protein mL43
13.7105	13.9927	14.0436	13.8304	13.5761	13.5994	13.8577	13.8264	14.1742	13.6415		+		HA-VHH-B (IP)_BO	0.327043	0.434652	0.0949917	0.88173	2.23278	0.0434344	-0.254296	-13.0159	0.0818105	0.78919	0.065763	0.246476	Q8N988	ZN557_HUMAN	ZNF557	Zinc finger protein 557
15.5389	15.6427	15.2734	15.4798	15.5857	15.5836	15.7208	15.6996	15.6678	15.6917		+		HA-VHH-B (IP)_BO	1.07264	0.147887	-0.333625	-3.21602	2.14508	0.0445363	-0.125572	-11.7543	0.704054	0.255338	-0.0304403	-1.90098	Q8NBX0	SCPDL_HUMAN	SCCPDH	Saccharopine dehydrogenase-like oxidoreductase
15.7477	15.9545	15.7111	15.4718	15.2607	15.2923	15.9132	15.9204	15.7166	15.9085		+		HA-VHH-B (IP)_BO	0.947294	0.173874	-0.325361	-2.71792	3.19495	0.055375	-0.640283	-39.5611	0.407869	0.402918	-0.104273	-1.08596	Q8NDD1	FSAF1_HUMAN	FSAF1	40S small subunit processome assembly factor 1
15.3792	14.6213	14.8409	14.9259	14.6101	14.607	15.0099	15.0353	14.8728	14.5746		+		HA-VHH-B (IP)_BO	1.05435	0.151691	-0.139195	-3.13945	3.01866	0.0416667	-0.414083	-32.2861	0.735603	0.247301	-0.298892	-1.99766	Q8NDX5	PHC3_HUMAN	PHC3	Polyhomeotic-like protein 3
13.2741	13.5356	13.4454	12.9285	13.1296	13.1331	13.5502	13.6071	12.851	13.5089		+		HA-VHH-B (IP)_BO	0.567222	0.282476	-0.391753	-1.50665	2.39417	0.0401848	-0.447317	-15.6953	0.455184	0.37154	-0.39876	-1.20769	Q8NE62	CHDH_HUMAN	CHDH	Choline dehydrogenase, mitochondrial
15.553	15.5374	16.0387	15.8013	15.9073	15.9093	15.486	15.4776	15.9031	15.5779		+		HA-VHH-B (IP)_BO	1.17875	0.133335	0.438159	3.68907	3.98823	0.034	0.426491	98.6466	0.597367	0.292897	0.258681	1.59039	Q8TAT6	NPL4_HUMAN	NPLOC4	Nuclear protein localization protein 4 homolog
12.526	12.6711	12.7172	11.8928	12.2498	12.2054	12.6295	12.6265	13.0138	12.6856		+		HA-VHH-B (IP)_BO	0.287874	0.474523	-0.322996	-0.783515	2.51119	0.0381849	-0.400393	-17.9717	0.509821	0.3418	0.221721	1.35131	Q8TD26	CHD6_HUMAN	CHD6	Chromodomain-helicase-DNA-binding protein 6
17.0769	17.135	17.1258	17.0746	16.9182	16.9169	17.1875	17.148	17.02	17.0166		+		HA-VHH-B (IP)_BO	0.765163	0.208814	-0.0675688	-2.0905	2.2087	0.0412098	-0.250155	-12.6569	1.76578	0.0808915	-0.149429	-7.53789	Q8TEX9	IPO4_HUMAN	IPO4	Importin-4
12.9311	12.7905	12.4972	12.0303	11.6674	11.5223	13.067	13.0485	12.9071	10.6611		+		HA-VHH-B (IP)_BO	1.11504	0.143865	-0.794009	-3.39896	2.60357	0.04272	-1.46289	-19.9973	0.426696	0.389523	-1.27369	-1.13414	Q8TEY7	UBP33_HUMAN	USP33	Ubiquitin carboxyl-terminal hydrolase 33
11.6461	11.1162	12.1076	10.9541	17.1325	17.1369	11.618	11.3665	12.9438	12.2141		+		HA-VHH-B (IP)_BO	NaN	1	0	NaN	3.30403	0.0285926	5.64246	44.8592	NaN	1	0	NaN	Q8TF66	LRC15_HUMAN	LRRC15	Leucine-rich repeat-containing protein 15
16.5879	16.6162	16.4356	16.6328	16.3705	16.335	16.7587	16.7081	16.3751	16.3872		+		HA-VHH-B (IP)_BO	0.72259	0.22144	-0.199257	-1.95749	2.1852	0.0421082	-0.380688	-12.3159	2.2673	0.0586319	-0.352276	-13.5483	Q8TF68	ZN384_HUMAN	ZNF384	Zinc finger protein 384
15.8089	16.0945	16.0301	16.2496	16.0182	16.094	15.6639	15.6814	15.9719	15.937		+		HA-VHH-B (IP)_BO	1.28989	0.117445	0.467199	4.24343	1.9933	0.0517408	0.383457	9.84738	2.31986	0.0533706	0.281791	14.4002	Q8WUX1	S38A5_HUMAN	SLC38A5	Sodium-coupled neutral amino acid transporter 5
18.5437	18.547	18.4338	18.3888	18.2401	18.2014	18.7512	18.7043	18.5164	18.5447		+		HA-VHH-B (IP)_BO	1.98366	0.0538998	-0.316514	-9.73709	2.44638	0.0366836	-0.506999	-16.6734	1.72748	0.0814382	-0.19724	-7.20395	Q8WWK9	CKAP2_HUMAN	CKAP2	Cytoskeleton-associated protein 2
16.6874	16.7888	16.6964	16.7742	16.5324	16.5692	16.787	16.777	16.6002	16.6438		+		HA-VHH-B (IP)_BO	0.448256	0.343277	-0.046669	-1.18973	2.17317	0.041235	-0.2312	-12.1449	1.72254	0.0827855	-0.16	-7.16194	Q8WWQ0	PHIP_HUMAN	PHIP	PH-interacting protein
19.3761	19.3461	19.3144	19.2647	19.2374	19.2351	19.3467	19.3307	19.2565	19.2459		+		HA-VHH-B (IP)_BO	0.698343	0.228753	-0.0491695	-1.88373	2.20819	0.042219	-0.102447	-12.6494	1.92703	0.0807561	-0.087491	-9.11248	Q92598	HS105_HUMAN	HSPH1	Heat shock protein 105 kDa
16.0238	16.172	16.2135	16.3134	16.2542	16.254	16.4553	16.4938	16.8213	16.7238		+		HA-VHH-B (IP)_BO	1.23159	0.121898	-0.211091	-3.9446	2.12221	0.0425714	-0.220449	-11.4455	1.52917	0.101838	0.298035	5.68567	Q92688	AN32B_HUMAN	ANP32B	Acidic leucine-rich nuclear phosphoprotein 32 family member B
11.6117	12.555	13.552	13.017	22.0675	22.084	12.3087	11.7213	11.5251	12.1542		+		HA-VHH-B (IP)_BO	1.06775	0.148739	1.26952	3.19541	3.0696	0.0412093	10.0608	34.239	NaN	1	0	NaN	Q92764	KRT35_HUMAN	KRT35	Keratin, type I cuticular Ha5
13.6214	13.5773	13.7553	13.3627	13.0107	13.0375	13.3014	13.2669	13.3806	13.179		+		HA-VHH-B (IP)_BO	0.526151	0.302748	0.274902	1.39499	2.15542	0.0421704	-0.259987	-11.8967	0.0131021	0.959506	-0.00429964	-0.0420465	Q92871	PMM1_HUMAN	PMM1	Phosphomannomutase 1
15.4393	15.4148	15.3631	15.4583	15.7518	15.7773	15.3779	15.4456	15.8064	15.8856		+		HA-VHH-B (IP)_BO	0.00552662	0.980526	-0.00104475	-0.017884	1.98446	0.0505026	0.352781	9.74622	1.85052	0.0813061	0.434239	8.32962	Q96A65	EXOC4_HUMAN	EXOC4	Exocyst complex component 4
14.8672	14.448	14.1916	14.4876	14.2816	14.2805	14.7599	14.8219	14.6918	14.7616		+		HA-VHH-B (IP)_BO	1.0162	0.157628	-0.451288	-2.98418	2.43371	0.0356466	-0.509912	-16.4305	0.518633	0.337843	-0.064218	-1.37483	Q96E11	RRFM_HUMAN	MRRF	Ribosome-recycling factor, mitochondrial
19.1538	19.2869	19.1592	19.1221	18.9698	19.0194	19.3126	19.3556	19.123	19.084		+		HA-VHH-B (IP)_BO	1.68082	0.0877419	-0.193463	-6.81605	2.03599	0.0490647	-0.33955	-10.351	1.81026	0.0804466	-0.230607	-7.94406	Q96GQ7	DDX27_HUMAN	DDX27	Probable ATP-dependent RNA helicase DDX27
14.9002	14.9146	15.0021	14.7784	15.1494	15.1822	14.7547	14.8003	15.4241	15.0858		+		HA-VHH-B (IP)_BO	0.369322	0.401923	0.112777	0.988129	2.28472	0.0391868	0.388324	13.8249	0.968355	0.177711	0.477444	2.79744	Q96LI5	CNO6L_HUMAN	CNOT6L	CCR4-NOT transcription complex subunit 6-like
17.4032	17.5413	17.4399	17.4604	17.3824	17.3962	17.5583	17.5364	17.4075	17.4312		+		HA-VHH-B (IP)_BO	1.63977	0.092452	-0.0972052	-6.49106	2.17708	0.0416186	-0.158087	-12.2002	1.80978	0.0798101	-0.128035	-7.93959	Q96ME7	ZN512_HUMAN	ZNF512	Zinc finger protein 512
13.2596	13.6631	13.6367	13.9535	13.9727	13.9475	13.5812	13.6277	14.0693	14.0085		+		HA-VHH-B (IP)_BO	0.448773	0.343163	0.190681	1.19106	2.26046	0.0410481	0.355685	13.4412	2.11498	0.065892	0.434431	11.3496	Q96PX9	PKH4B_HUMAN	PLEKHG4B	Pleckstrin homology domain-containing family G member 4B
15.6966	15.6617	15.5454	15.3304	15.3264	15.2585	15.8644	15.9418	15.6342	15.6401		+		HA-VHH-B (IP)_BO	1.25686	0.120438	-0.465179	-4.07185	2.15265	0.043	-0.610641	-11.8583	1.68564	0.0821097	-0.265931	-6.85521	Q96S55	WRIP1_HUMAN	WRNIP1	ATPase WRNIP1
16.5338	16.6517	16.6153	16.6189	16.4463	16.4463	16.677	16.7169	16.4804	16.4642		+		HA-VHH-B (IP)_BO	1.24123	0.120334	-0.0798521	-3.99276	2.2038	0.041913	-0.250628	-12.5851	2.04354	0.071	-0.224627	-10.4426	Q96T58	MINT_HUMAN	SPEN	Msx2-interacting protein
11.6579	12.0892	11.8414	11.5825	13.2149	12.9388	11.4072	11.2695	12.1019	12.3588		+		HA-VHH-B (IP)_BO	0.90093	0.178277	0.37363	2.5483	2.10879	0.0441167	1.73851	11.2681	1.59076	0.0939464	0.891997	6.12203	Q99417	MYCBP_HUMAN	MYCBP	c-Myc-binding protein
14.7681	14.4944	15.0635	14.7404	14.7751	14.7824	14.738	14.7406	14.6427	14.5606		+		HA-VHH-B (IP)_BO	0.376711	0.39664	0.162662	1.00681	2.02489	0.0505155	0.0395231	10.2177	1.10407	0.155299	-0.137579	-3.35087	Q99497	PARK7_HUMAN	PARK7	Parkinson disease protein 7
17.6311	17.6046	17.718	17.5653	17.8723	17.9016	17.5778	17.5432	18.1062	18.0467		+		HA-VHH-B (IP)_BO	0.388597	0.38565	0.0811882	1.03692	2.31868	0.0405917	0.326491	14.3805	2.35407	0.0526989	0.515965	14.9827	Q99613	EIF3C_HUMAN	EIF3C	Eukaryotic translation initiation factor 3 subunit C
11.3888	11.6579	11.5978	11.7774	11.0095	11.1136	12.052	12.2261	11.463	11.855		+		HA-VHH-B (IP)_BO	1.16186	0.136378	-0.451475	-3.6103	2.05841	0.0480613	-1.07754	-10.6253	0.810781	0.222302	-0.480083	-2.23832	Q99747	SNAG_HUMAN	NAPG	Gamma-soluble NSF attachment protein
18.4455	18.48	18.5401	18.5487	18.7351	18.7483	18.4149	18.4431	18.6914	18.714		+		HA-VHH-B (IP)_BO	1.79705	0.0796875	0.115404	7.82126	2.60609	0.0429347	0.31269	20.0557	2.36304	0.0516364	0.273688	15.1393	Q99832	TCPH_HUMAN	CCT7	T-complex protein 1 subunit eta
14.3406	14.5534	14.4361	14.4981	15.0235	14.9832	14.214	14.2844	14.9353	14.7694		+		HA-VHH-B (IP)_BO	1.36282	0.110849	0.217877	4.64427	2.54082	0.0378053	0.754183	18.5983	1.6658	0.0854721	0.603141	6.6954	Q9BPZ7	SIN1_HUMAN	MAPKAP1	Target of rapamycin complex 2 subunit MAPKAP1
18.026	18.1198	17.9754	18.0225	17.9543	17.9914	18.2167	18.2433	18.1378	18.1204		+		HA-VHH-B (IP)_BO	1.87289	0.0645009	-0.231014	-8.55158	2.10774	0.0440249	-0.257106	-11.2543	1.62	0.0924947	-0.100863	-6.33981	Q9BQ39	DDX50_HUMAN	DDX50	ATP-dependent RNA helicase DDX50
14.4932	13.744	11.6816	12.2407	11.743	11.9219	14.7246	14.5741	14.5073	14.2828		+		HA-VHH-B (IP)_BO	1.94301	0.0584592	-2.68817	-9.28463	2.76531	0.0391523	-2.81687	-24.1044	0.697684	0.257687	-0.254307	-1.88174	Q9BQC6	RT63_HUMAN	MRPL57	Large ribosomal subunit protein mL63
16.986	17.0184	16.9621	16.8541	16.9823	16.9464	16.7343	16.7444	16.5899	16.5005		+		HA-VHH-B (IP)_BO	1.04725	0.153048	0.168774	3.11014	2.16855	0.0411402	0.225064	12.0797	1.30318	0.124095	-0.194117	-4.31419	Q9BS26	ERP44_HUMAN	ERP44	Endoplasmic reticulum resident protein 44
15.5134	15.6985	15.5944	15.497	15.2895	15.3018	15.6812	15.6971	15.8138	15.6554		+		HA-VHH-B (IP)_BO	0.997011	0.161813	-0.143446	-2.90825	3.18467	0.053697	-0.393456	-39.0953	0.20382	0.602815	0.0454583	0.571311	Q9BSV6	SEN34_HUMAN	TSEN34	tRNA-splicing endonuclease subunit Sen34
14.8292	14.5888	14.9193	14.7658	14.8211	14.826	15.1804	15.1421	14.9913	14.8257		+		HA-VHH-B (IP)_BO	1.24819	0.120123	-0.318616	-4.02782	2.48789	0.0386827	-0.337641	-17.4937	1.01322	0.171827	-0.252696	-2.9723	Q9BT22	ALG1_HUMAN	ALG1	Chitobiosyldiphosphodolichol beta-mannosyltransferase
15.0221	14.9799	14.5	14.7636	14.7013	14.6417	15.2852	15.2104	14.9351	14.7032		+		HA-VHH-B (IP)_BO	1.33662	0.110485	-0.615995	-4.49666	2.16693	0.0409519	-0.576283	-12.057	1.14177	0.150735	-0.428688	-3.51836	Q9BV86	NTM1A_HUMAN	NTMT1	N-terminal Xaa-Pro-Lys N-methyltransferase 1
20.2256	20.2289	20.0674	20.0162	20.083	20.1025	20.2832	20.2569	20.1657	20.1604		+		HA-VHH-B (IP)_BO	1.80921	0.0761543	-0.228215	-7.93426	2.07525	0.0460744	-0.177275	-10.836	1.81409	0.0818831	-0.106994	-7.97998	Q9BVP2	GNL3_HUMAN	GNL3	Guanine nucleotide-binding protein-like 3
15.1883	14.8256	14.6761	14.8961	14.8619	14.7255	13.9313	14.0034	14.0242	13.4986		+		HA-VHH-B (IP)_BO	1.71218	0.0857205	0.818736	7.07453	2.06546	0.0464123	0.826304	10.7131	0.285068	0.51163	-0.205966	-0.776478	Q9BW83	IFT27_HUMAN	IFT27	Intraflagellar transport protein 27 homolog
15.6519	15.4727	15.6591	15.1391	14.9671	14.7086	16.2919	16.2348	16.5993	16.0776		+		HA-VHH-B (IP)_BO	1.09339	0.145783	-0.864293	-3.30455	2.06984	0.0456279	-1.42552	-10.768	0.0959875	0.762935	0.0750685	0.286119	Q9BWC9	CC106_HUMAN	CCDC106	Coiled-coil domain-containing protein 106
14.1482	14.5818	14.4569	14.5115	14.3297	14.3704	14.6207	14.5977	14.7241	14.5901		+		HA-VHH-B (IP)_BO	1.2849	0.118847	-0.124998	-4.21714	2.09463	0.0457282	-0.259128	-11.0836	0.256723	0.542723	0.0479345	0.705295	Q9BX70	BTBD2_HUMAN	BTBD2	BTB/POZ domain-containing protein 2
16.0418	16.1373	16.1954	16.161	15.6249	15.6551	16.3656	16.4144	16.1973	16.3502		+		HA-VHH-B (IP)_BO	1.71359	0.0860708	-0.21174	-7.08639	2.83464	0.0419692	-0.749962	-26.1122	0.545927	0.321413	-0.116248	-1.44843	Q9BY32	ITPA_HUMAN	ITPA	Inosine triphosphate pyrophosphatase
20.0429	20.018	19.9833	19.9606	19.9091	19.8963	20.0297	20.0491	19.946	19.9426		+		HA-VHH-B (IP)_BO	1.34133	0.110573	-0.0674438	-4.52286	2.14589	0.0446344	-0.136686	-11.7654	1.97669	0.0780898	-0.0951033	-9.65794	Q9BZE4	GTPB4_HUMAN	GTPBP4	GTP-binding protein 4
15.2129	15.17	16.2492	16.2118	17.4439	17.5453	15.0927	14.8128	15.9314	15.967		+		HA-VHH-B (IP)_BO	1.92127	0.062214	1.27775	9.05113	2.46716	0.0385038	2.5418	17.0792	1.71098	0.0818251	0.996432	7.06451	Q9BZF1	OSBL8_HUMAN	OSBPL8	Oxysterol-binding protein-related protein 8
17.2005	17.1573	17.1355	17.0757	17.0011	17.0009	17.1495	17.1651	16.9672	16.9365		+		HA-VHH-B (IP)_BO	0.62665	0.255603	-0.0516977	-1.67332	2.60324	0.0425075	-0.156284	-19.9898	2.15686	0.0647374	-0.20541	-11.9166	Q9BZJ0	CRNL1_HUMAN	CRNKL1	Crooked neck-like protein 1
17.8001	17.7706	17.7936	17.7804	17.8986	17.8809	17.7645	17.7659	17.9571	17.995		+		HA-VHH-B (IP)_BO	1.09221	0.144829	0.0217962	3.29949	2.29738	0.0406382	0.124571	14.0294	2.09796	0.0687841	0.210817	11.1268	Q9C0C9	UBE2O_HUMAN	UBE2O	(E3-independent) E2 ubiquitin-conjugating enzyme
15.863	15.9417	15.9499	15.7504	15.7442	15.7471	15.9173	15.939	15.8307	15.8408		+		HA-VHH-B (IP)_BO	0.285552	0.476449	-0.0780239	-0.777691	2.44437	0.0364188	-0.1825	-16.6347	1.78403	0.0800732	-0.0923786	-7.70204	Q9GZZ1	NAA50_HUMAN	NAA50	N-alpha-acetyltransferase 50
14.6591	14.7029	15.1195	15.0888	15.3071	15.3135	14.7331	14.6087	14.9349	15.092		+		HA-VHH-B (IP)_BO	1.67398	0.0884615	0.433239	6.76089	2.02869	0.0508877	0.639378	10.2631	1.11933	0.153882	0.342504	3.41791	Q9H061	T126A_HUMAN	TMEM126A	Transmembrane protein 126A
11.3684	11.869	11.3256	10.9049	11.7913	11.8537	11.3341	11.3828	12.1074	11.5125		+		HA-VHH-B (IP)_BO	0.432381	0.352731	-0.243265	-1.14876	2.14276	0.0442445	0.464045	11.7226	0.569419	0.307492	0.451481	1.5127	Q9H1H9	KI13A_HUMAN	KIF13A	Kinesin-like protein KIF13A
16.5139	16.6703	16.3817	16.3503	16.1737	16.2387	16.8194	16.7248	16.4819	16.5078		+		HA-VHH-B (IP)_BO	1.83145	0.0709508	-0.406086	-8.14483	1.99413	0.0518316	-0.565867	-9.85703	1.52443	0.103468	-0.277259	-5.65332	Q9H2W6	RM46_HUMAN	MRPL46	Large ribosomal subunit protein mL46
16.0272	15.9493	16.1491	16.1302	16.3316	16.353	15.8765	15.955	16.2899	16.2864		+		HA-VHH-B (IP)_BO	1.50775	0.0985584	0.223905	5.54079	2.04648	0.0498011	0.426555	10.4785	1.95984	0.0771315	0.372391	9.46947	Q9H6S0	YTDC2_HUMAN	YTHDC2	3'-5' RNA helicase YTHDC2
14.599	14.7246	14.8573	15.0644	15.6276	15.5857	14.3303	14.4606	15.2826	15.2088		+		HA-VHH-B (IP)_BO	1.35882	0.111295	0.565424	4.62143	2.49787	0.0396379	1.21115	17.697	2.11545	0.0660619	0.850215	11.3558	Q9H9A5	CNO10_HUMAN	CNOT10	CCR4-NOT transcription complex subunit 10
15.2608	15.5494	15.4007	15.5189	15.7535	15.7159	15.2291	15.2849	15.4416	15.417		+		HA-VHH-B (IP)_BO	1.04521	0.15337	0.202746	3.10172	2.30767	0.040117	0.47767	14.198	1.52355	0.103151	0.172316	5.64731	Q9H9Y6	RPA2_HUMAN	POLR1B	DNA-directed RNA polymerase I subunit RPA2
15.4656	15.4898	15.7326	15.5449	15.9235	15.9715	15.4587	15.4089	15.8775	16.0066		+		HA-VHH-B (IP)_BO	0.771733	0.204991	0.204999	2.11144	2.34637	0.0419572	0.513731	14.8496	1.74412	0.0813256	0.508269	7.34725	Q9HC35	EMAL4_HUMAN	EML4	Echinoderm microtubule-associated protein-like 4
18.013	18.0349	18.122	18.1296	18.2877	18.2676	18.0864	18.0907	18.2696	18.3248		+		HA-VHH-B (IP)_BO	1.87055	0.0643889	0.0372868	8.52809	2.5305	0.036987	0.189073	18.3776	1.76476	0.0807715	0.208673	7.52882	Q9HCE1	MOV10_HUMAN	MOV10	Helicase MOV-10
11.0662	12.9198	11.9855	13.7148	13.4748	13.369	11.4213	11.5031	13.492	10.805		+		HA-VHH-B (IP)_BO	0.602023	0.264509	1.38797	1.60346	2.93464	0.0487143	1.9597	29.3051	0.1802	0.638884	0.686343	0.51063	Q9HCM1	RESF1_HUMAN	RESF1	Retroelement silencing factor 1
13.2574	13.3735	12.979	13.1845	12.704	12.5837	13.5222	13.5132	13.0923	12.5579		+		HA-VHH-B (IP)_BO	1.28893	0.118385	-0.435917	-4.23835	2.32505	0.0408333	-0.873875	-14.487	0.913028	0.190187	-0.692592	-2.59185	Q9HCN3	PGAP6_HUMAN	PGAP6	Post-GPI attachment to proteins factor 6
16.7375	16.6746	16.6771	16.7045	16.594	16.5984	16.8244	16.8628	16.6427	16.5778		+		HA-VHH-B (IP)_BO	1.63911	0.0923398	-0.152806	-6.48598	2.22003	0.04224	-0.247417	-12.8247	1.60073	0.0932639	-0.233341	-6.19551	Q9HD20	AT131_HUMAN	ATP13A1	Endoplasmic reticulum transmembrane helix translocase
17.1131	17.1233	17.1036	17.0134	16.9768	16.9739	17.2636	17.2114	16.936	17.0138		+		HA-VHH-B (IP)_BO	1.12254	0.141889	-0.178999	-3.43214	2.00766	0.0528515	-0.262175	-10.014	1.51685	0.104658	-0.262564	-5.60189	Q9NP66	HM20A_HUMAN	HMG20A	High mobility group protein 20A
12.8151	12.0671	12.1566	12.6467	11.3602	11.7072	14.0536	14.2452	13.4784	13.5395		+		HA-VHH-B (IP)_BO	1.65909	0.0909073	-1.74772	-6.64221	2.24464	0.0413822	-2.61565	-13.1966	1.62387	0.0917536	-0.640413	-6.36918	Q9NPH3	IL1AP_HUMAN	IL1RAP	Interleukin-1 receptor accessory protein
15.2575	14.6947	14.5484	14.807	14.8141	14.8878	15.4489	15.3631	15.0278	14.9843		+		HA-VHH-B (IP)_BO	1.47836	0.101648	-0.728318	-5.34732	1.99041	0.0511142	-0.555025	-9.81423	1.84896	0.0810305	-0.399945	-8.31437	Q9NPJ3	ACO13_HUMAN	ACOT13	Acyl-coenzyme A thioesterase 13
14.9612	14.7119	14.9517	15.0183	14.4465	14.4492	15.1784	15.3031	15.1529	14.9114		+		HA-VHH-B (IP)_BO	1.16388	0.136024	-0.255802	-3.61965	2.2128	0.0418218	-0.792912	-12.7174	0.577454	0.304069	-0.208605	-1.53489	Q9NQV6	PRD10_HUMAN	PRDM10	PR domain zinc finger protein 10
15.0915	14.9847	15.2746	15.3268	15.4544	15.421	15.1241	15.0732	15.2218	15.2892		+		HA-VHH-B (IP)_BO	1.50823	0.0983118	0.202044	5.54398	2.0984	0.0451697	0.339066	11.1324	1.18388	0.144486	0.156873	3.71327	Q9NQW7	XPP1_HUMAN	XPNPEP1	Xaa-Pro aminopeptidase 1
13.5994	13.8269	14.298	13.6129	14.4639	14.5844	13.4915	13.4812	13.7805	14.0779		+		HA-VHH-B (IP)_BO	0.51654	0.308024	0.469128	1.36923	2.47169	0.0391008	1.03781	17.1689	1.0145	0.172128	0.442872	2.9774	Q9NQY0	BIN3_HUMAN	BIN3	Bridging integrator 3
21.4282	21.3569	21.2613	21.3395	21.2646	21.2877	21.4823	21.4739	21.34	21.3693		+		HA-VHH-B (IP)_BO	1.34021	0.110498	-0.177732	-4.5166	2.43617	0.0359004	-0.201982	-16.4774	1.82538	0.0805413	-0.123483	-8.08678	Q9NR30	DDX21_HUMAN	DDX21	Nucleolar RNA helicase 2
13.7389	13.7957	12.9537	13.6504	13.986	13.8538	13.2658	13.2736	13.5133	13.3558		+		HA-VHH-B (IP)_BO	0.0294669	0.909832	0.0323892	0.0929719	1.99087	0.0512917	0.650192	9.8195	0.765165	0.238529	0.164872	2.0905	Q9NS86	LANC2_HUMAN	LANCL2	LanC-like protein 2
11.8816	10.8412	11.4849	12.0666	22.8932	22.8381	12.7566	11.6885	11.7676	12.5098		+		HA-VHH-B (IP)_BO	NaN	1	0	NaN	2.59945	0.0420887	10.6431	19.9023	NaN	1	0	NaN	Q9NSB4	KRT82_HUMAN	KRT82	Keratin, type II cuticular Hb2
16.2106	16.059	16.2738	16.2091	16.5432	16.5412	16.0222	16.079	16.3015	16.2583		+		HA-VHH-B (IP)_BO	1.32529	0.111855	0.190906	4.43411	2.47855	0.0380711	0.491656	17.3058	1.63161	0.0880577	0.229348	6.42821	Q9NUL3	STAU2_HUMAN	STAU2	Double-stranded RNA-binding protein Staufen homolog 2
16.7863	16.8651	16.9608	16.7871	17.0461	17.0209	16.7326	16.7791	16.9719	16.9525		+		HA-VHH-B (IP)_BO	0.495664	0.320953	0.118133	1.31373	2.04876	0.0502727	0.27767	10.5064	1.83691	0.0809799	0.206355	8.19734	Q9NUQ6	SPS2L_HUMAN	SPATS2L	SPATS2-like protein
13.7507	13.8147	13.7645	13.8205	14.0633	14.0962	13.8354	13.859	14.1142	14.0247		+		HA-VHH-B (IP)_BO	0.670254	0.237102	-0.0546761	-1.79997	2.12509	0.0426611	0.232518	11.484	1.38974	0.120686	0.222242	4.80031	Q9NUQ7	UFSP2_HUMAN	UFSP2	Ufm1-specific protease 2
14.8653	14.5193	15.0574	14.8631	15.4422	15.5224	14.7968	14.882	14.9853	14.6789		+		HA-VHH-B (IP)_BO	0.428652	0.353889	0.120854	1.13917	2.08768	0.045088	0.642893	10.9943	0.0142608	0.954394	-0.00726843	-0.0457078	Q9NWZ8	GEMI8_HUMAN	GEMIN8	Gem-associated protein 8
15.1947	15.2559	15.2008	14.8571	14.6664	14.7417	16.1505	16.1817	15.5211	15.6927		+		HA-VHH-B (IP)_BO	1.65247	0.0903465	-1.13714	-6.59009	3.10998	0.0432195	-1.46209	-35.8706	1.62963	0.0881818	-0.559215	-6.41311	Q9NYL4	FKB11_HUMAN	FKBP11	Peptidyl-prolyl cis-trans isomerase FKBP11
15.5066	15.3212	15.0022	15.1739	15.0653	14.9813	15.562	15.5897	15.2016	15.3675		+		HA-VHH-B (IP)_BO	1.51816	0.0975952	-0.487836	-5.61079	2.19702	0.0414129	-0.552577	-12.4862	1.12984	0.152265	-0.291304	-3.46466	Q9P0W2	HM20B_HUMAN	HMG20B	SWI/SNF-related matrix-associated actin-dependent regulator of chromatin subfamily E member 1-related
16.5074	16.5379	16.614	16.2165	16.5837	16.747	11.8433	12.5943	12.6962	16.2614		+		HA-VHH-B (IP)_BO	1.99592	0.0535041	4.19644	9.87758	2.13161	0.0432068	4.44653	11.5715	0.467813	0.364166	2.25996	1.24056	Q9P209	CEP72_HUMAN	CEP72	Centrosomal protein of 72 kDa
17.4608	17.383	17.5058	17.4062	17.4105	17.4208	17.4756	17.4754	17.4582	17.4278		+		HA-VHH-B (IP)_BO	0.134364	0.670646	-0.0194397	-0.3904	2.13851	0.0439566	-0.0598259	-11.6648	0.780456	0.231925	-0.0325232	-2.13942	Q9UBU9	NXF1_HUMAN	NXF1	Nuclear RNA export factor 1
16.6329	16.8829	17.0239	17.1312	16.6676	16.6771	16.7858	16.7989	17.128	17.0434		+		HA-VHH-B (IP)_BO	1.46726	0.101207	0.285238	5.2759	2.34731	0.0420859	-0.119954	-14.8657	1.68517	0.0820026	0.293386	6.85135	Q9UDW1	QCR9_HUMAN	UQCR10	Cytochrome b-c1 complex subunit 9
16.3986	16.3132	16.2864	16.2107	16.1149	16.0903	16.3579	16.3839	16.1255	16.0166		+		HA-VHH-B (IP)_BO	1.03427	0.154406	-0.122375	-3.05701	2.35383	0.0407926	-0.268297	-14.9786	1.47915	0.109519	-0.299839	-5.35249	Q9UGU0	TCF20_HUMAN	TCF20	Transcription factor 20
11.3512	10.9805	11.8862	12.6622	11.8973	11.5247	13.7815	13.7599	13.079	12.9626		+		HA-VHH-B (IP)_BO	1.21345	0.126116	-1.49647	-3.85528	2.09085	0.0454516	-2.05968	-11.0349	2.20921	0.0595238	-0.749888	-12.6644	Q9UK55	ZPI_HUMAN	SERPINA10	Protein Z-dependent protease inhibitor
16.1541	16.2132	16.3631	16.265	16.1376	16.1461	16.3508	16.3751	16.3012	16.318		+		HA-VHH-B (IP)_BO	0.361138	0.406714	-0.0488968	-0.967476	2.47328	0.0392529	-0.221102	-17.2005	1.16275	0.147815	-0.0533752	-3.61442	Q9UKL0	RCOR1_HUMAN	RCOR1	REST corepressor 1
16.1118	16.0227	16.0198	16.0658	16.1337	16.1584	15.8725	15.8406	16.1068	16.0911		+		HA-VHH-B (IP)_BO	1.6604	0.0911357	0.186206	6.65253	2.31603	0.0403529	0.289483	14.3364	2.27183	0.0575213	0.242386	13.6198	Q9UKN8	TF3C4_HUMAN	GTF3C4	General transcription factor 3C polypeptide 4
16.5168	16.5077	16.3741	16.4925	16.2053	16.1889	16.5215	16.5683	16.3966	16.2922		+		HA-VHH-B (IP)_BO	0.654513	0.244029	-0.111573	-1.75379	2.29757	0.0408711	-0.34776	-14.0325	1.13862	0.152161	-0.200443	-3.50414	Q9ULI0	ATD2B_HUMAN	ATAD2B	ATPase family AAA domain-containing protein 2B
15.1243	15.2563	15.3364	15.2181	14.892	14.9163	15.282	15.215	14.9717	14.9364		+		HA-VHH-B (IP)_BO	0.146644	0.653187	0.028749	0.423	1.977	0.0499054	-0.344351	-9.66148	1.79178	0.0802342	-0.294435	-7.77287	Q9ULV3	CIZ1_HUMAN	CIZ1	Cip1-interacting zinc finger protein
14.256	13.9698	14.1788	14.1129	14.3563	14.3885	14.0769	14.0645	14.3321	14.267		+		HA-VHH-B (IP)_BO	0.811294	0.196361	0.07512	2.24001	2.48601	0.038528	0.301686	17.4558	1.69226	0.0825926	0.228841	6.90933	Q9UPY3	DICER_HUMAN	DICER1	Endoribonuclease Dicer
18.5685	18.6964	18.7788	18.8573	18.8501	18.8461	18.6723	18.6718	18.8961	18.8492		+		HA-VHH-B (IP)_BO	1.18446	0.131326	0.145956	3.71599	3.87352	0.0272	0.176024	86.4406	1.87367	0.0813641	0.200565	8.55943	Q9UQ80	PA2G4_HUMAN	PA2G4	Proliferation-associated protein 2G4
18.743	18.7327	18.6797	18.6548	18.776	18.7686	18.6296	18.6337	18.7409	18.7791		+		HA-VHH-B (IP)_BO	0.974708	0.164694	0.0355825	2.82175	3.04336	0.0389451	0.140703	33.2191	1.66384	0.0851479	0.128354	6.67984	Q9Y230	RUVB2_HUMAN	RUVBL2	RuvB-like 2
12.22	14.4674	14.5761	13.3656	12.8023	12.9149	14.7606	14.4745	14.6228	14.4349		+		HA-VHH-B (IP)_BO	0.389752	0.385121	-0.646735	-1.03985	2.12183	0.0424822	-1.75895	-11.4404	0.183133	0.634475	-0.088695	-0.518206	Q9Y2D9	ZN652_HUMAN	ZNF652	Zinc finger protein 652
17.3311	17.3323	17.4461	17.3708	17.2698	17.2176	17.5903	17.6458	17.3076	17.4442		+		HA-VHH-B (IP)_BO	1.33463	0.111345	-0.209641	-4.48562	1.99216	0.0513809	-0.374371	-9.8343	1.08873	0.160069	-0.242205	-3.2845	Q9Y2P8	RCL1_HUMAN	RCL1	RNA 3'-terminal phosphate cyclase-like protein
16.1648	16.3792	16.3735	16.3279	16.2916	16.3167	16.5056	16.5149	16.4427	16.455		+		HA-VHH-B (IP)_BO	1.68474	0.087013	-0.159526	-6.84791	2.37646	0.0420958	-0.206102	-15.3765	1.80994	0.0800635	-0.0613508	-7.9411	Q9Y314	NOSIP_HUMAN	NOSIP	Nitric oxide synthase-interacting protein
14.4358	14.4283	14.7737	14.6901	14.6776	14.6829	14.3359	14.3385	14.6179	14.3406		+		HA-VHH-B (IP)_BO	1.95652	0.0581053	0.394656	9.43276	4.13508	0	0.343008	116.82	0.383542	0.427748	0.142016	1.0241	Q9Y4E8	UBP15_HUMAN	USP15	Ubiquitin carboxyl-terminal hydrolase 15
17.7498	17.5285	17.3972	17.2264	17.2995	17.3196	17.5519	17.5724	17.4123	17.5307		+		HA-VHH-B (IP)_BO	0.9976	0.161749	-0.250331	-2.91056	2.49237	0.0391545	-0.25265	-17.5847	0.568036	0.308028	-0.0906401	-1.50889	Q9Y4P3	TBL2_HUMAN	TBL2	Transducin beta-like protein 2
16.0716	16.0972	16.2528	16.3372	16.988	16.9175	15.9022	16.0638	17.0996	17.118		+		HA-VHH-B (IP)_BO	1.12037	0.141842	0.311978	3.42248	2.08836	0.0452691	0.969736	11.0029	2.28587	0.0558121	1.12578	13.8434	Q9Y520	PRC2C_HUMAN	PRRC2C	Protein PRRC2C
15.5777	15.6517	15.5233	15.4966	15.8249	15.7925	15.6087	15.615	15.7822	15.6512		+		HA-VHH-B (IP)_BO	1.75327	0.0836332	-0.101916	-7.42724	2.15851	0.0414266	0.196857	11.9394	0.600302	0.291145	0.104863	1.59863	Q9Y575	ASB3_HUMAN	ASB3	Ankyrin repeat and SOCS box protein 3
18.7833	18.7673	18.7045	18.7774	18.6573	18.6921	18.8951	18.8788	18.6215	18.6606		+		HA-VHH-B (IP)_BO	1.22343	0.122854	-0.146013	-3.90419	2.09082	0.0453602	-0.212278	-11.0346	2.13366	0.0662151	-0.245942	-11.5991	Q9Y5J1	UTP18_HUMAN	UTP18	U3 small nucleolar RNA-associated protein 18 homolog
17.1029	17.2027	17.1678	17.2162	16.9839	16.9919	17.1705	17.173	17.0278	17.0665		+		HA-VHH-B (IP)_BO	0.308354	0.450582	0.0202408	0.834857	3.29148	0.0270877	-0.183834	-44.2155	1.63076	0.0884994	-0.12462	-6.42176	Q9Y5M8	SRPRB_HUMAN	SRPRB	Signal recognition particle receptor subunit beta
12.8061	11.5874	11.1964	12.8574	12.6921	12.5449	11.3344	11.2024	12.3355	12.8811		+		HA-VHH-B (IP)_BO	0.33845	0.425142	0.758454	0.910373	2.27395	0.0419454	1.35008	13.6532	1.38521	0.120663	1.33987	4.7737	Q9Y5W7	SNX14_HUMAN	SNX14	Sorting nexin-14
11.4983	11.5624	10.85	15.087	15.7506	15.7975	10.8435	11.6101	11.5216	11.9136		+		HA-VHH-B (IP)_BO	0.298042	0.463451	1.74172	0.809006	2.15132	0.0437251	4.54725	11.8399	NaN	1	0	NaN	Q9Y5Y6	ST14_HUMAN	ST14	Suppressor of tumorigenicity 14 protein
17.6666	18.2189	17.6922	18.0143	17.8631	17.8658	18.1842	18.1784	17.9856	18.0361		+		HA-VHH-B (IP)_BO	0.748198	0.213502	-0.328091	-2.03695	3.99558	0.0362667	-0.316876	-99.4847	1.66592	0.0856896	-0.170477	-6.69638	Q9Y6C9	MTCH2_HUMAN	MTCH2	Mitochondrial carrier homolog 2
15.5855	15.4038	15.5411	15.5285	15.6767	15.7278	15.3016	15.3479	15.5691	15.5066		+		HA-VHH-B (IP)_BO	1.89198	0.0625907	0.210019	8.74545	2.08407	0.0448191	0.377503	10.9481	1.4986	0.106701	0.213063	5.47985	Q9Y6N5	SQOR_HUMAN	SQOR	Sulfide:quinone oxidoreductase, mitochondrial
10.9216	16.4763	16.3917	12.8375	11.2931	11.3346	16.6445	16.6562	16.4633	15.9626		+		HA-VHH-B (IP)_BO	0.431146	0.353717	-2.03577	-1.14558	4.78618	0	-5.3365	-247.221	0.652097	0.271068	-0.437438	-1.74675	Q9Y6Z7	COL10_HUMAN	COLEC10	Collectin-10
14.2098	13.819	13.6854	13.6893	14.1692	14.0508	14.5043	14.4361	14.7649	14.5324	+			HA-VHH-A (IP)_BO	2.72122	0.0285786	-0.782894	-22.9081	1.46666	0.0699176	-0.360252	-5.27207	0.554975	0.315193	0.178436	1.47307	A6NDG6	PGP_HUMAN	PGP	Glycerol-3-phosphate phosphatase
14.9314	14.7691	14.9854	14.9931	14.8251	15.0751	15.1159	15.1146	14.9557	15.1804	+			HA-VHH-A (IP)_BO	3.02557	0.024	-0.125994	-32.5443	0.49859	0.255451	-0.165157	-1.32147	0.145617	0.683439	-0.0472236	-0.420287	A6NKF1	SAC31_HUMAN	SAC3D1	SAC3 domain-containing protein 1
18.517	18.5444	18.9183	18.8684	18.8662	19.2733	18.3933	18.3255	19.0389	18.8636	+			HA-VHH-A (IP)_BO	2.21083	0.0403314	0.533939	12.6883	1.12497	0.0986561	0.710351	3.44293	1.61419	0.0923721	0.591823	6.29598	E9PAV3	NACAM_HUMAN	NACA	Nascent polypeptide-associated complex subunit alpha, muscle-specific form
12.8327	12.9065	12.7691	12.5125	13.8428	14.2774	14.5812	14.6956	14.0137	13.9717	+			HA-VHH-A (IP)_BO	2.30901	0.0344828	-1.99759	-14.2201	0.908101	0.130453	-0.578322	-2.57406	2.05621	0.0712164	-0.645728	-10.5981	O14681	EI24_HUMAN	EI24	Etoposide-induced protein 2.4 homolog
13.9279	13.404	12.9962	13.0344	13.3938	13.5005	13.6218	13.6678	13.605	13.6533	+			HA-VHH-A (IP)_BO	2.6482	0.033977	-0.629437	-21.0556	1.11591	0.10046	-0.197615	-3.40277	0.164127	0.658406	-0.0156336	-0.468896	O14732	IMPA2_HUMAN	IMPA2	Inositol monophosphatase 2
21.3888	21.4693	21.4657	21.479	21.3573	21.3008	21.3213	21.3255	21.4959	21.5367	+			HA-VHH-A (IP)_BO	2.65846	0.0319064	0.148998	21.3066	0.0657183	0.782324	0.00568295	0.200584	1.95327	0.079747	0.192924	9.39684	O14950;P19105	ML12A_HUMAN;ML12B_HUMAN	MYL12A;MYL12B	Myosin regulatory light chain 12B
15.4928	15.5963	15.6068	15.6151	15.7154	15.909	15.882	15.894	15.7067	15.8364	+			HA-VHH-A (IP)_BO	3.15662	0.0236522	-0.277065	-37.8513	0.287196	0.417414	-0.0758204	-0.781814	0.666354	0.265847	-0.116449	-1.78848	O15305	PMM2_HUMAN	PMM2	Phosphomannomutase 2
15.9777	16.0679	16.0594	16.0625	15.8784	16.0598	16.2433	16.2188	16.0542	15.9995	+			HA-VHH-A (IP)_BO	2.2832	0.034282	-0.170117	-13.8005	0.985355	0.117948	-0.261987	-2.86281	1.68118	0.0827601	-0.204216	-6.819	O15525	MAFG_HUMAN	MAFG	Transcription factor MafG
17.8998	17.6743	17.8768	17.8823	17.8195	17.6889	17.3491	17.2975	17.3398	17.3748	+			HA-VHH-A (IP)_BO	2.66261	0.0320941	0.556261	21.4091	1.59236	0.0686952	0.430909	6.13378	0.40933	0.401015	0.0340099	1.08969	O43290	SNUT1_HUMAN	SART1	U4/U6.U5 tri-snRNP-associated protein 1
12.0886	11.7744	14.3117	14.4018	11.7087	12.4125	12.0582	11.9282	11.5455	10.3407	+			HA-VHH-A (IP)_BO	2.95148	0.0215258	2.36356	29.8797	0.061461	0.793509	0.0673776	0.188268	0.647455	0.273862	-1.05012	-1.73326	O43790	KRT86_HUMAN	KRT86	Keratin, type II cuticular Hb6
13.5586	13.9026	13.9184	13.869	13.5885	13.787	13.3865	13.4021	13.5824	13.4869	+			HA-VHH-A (IP)_BO	2.57228	0.0364583	0.499391	19.2872	1.00716	0.114597	0.293476	2.94825	0.995524	0.172361	0.140367	2.90242	O75175	CNOT3_HUMAN	CNOT3	CCR4-NOT transcription complex subunit 3
14.0478	13.7482	13.5223	13.5208	11.0752	13.9967	14.1039	14.1218	13.9276	14.2291	+			HA-VHH-A (IP)_BO	3.63534	0.0175484	-0.591304	-65.7046	0.405317	0.317283	-1.57687	-1.07945	0.0754723	0.802277	-0.0345116	-0.228521	O75342	LX12B_HUMAN	ALOX12B	Arachidonate 12-lipoxygenase, 12R-type
17.1828	17.506	16.5604	16.6258	17.2897	17.3882	17.4048	17.3613	17.4665	17.5686	+			HA-VHH-A (IP)_BO	2.60845	0.035087	-0.789965	-20.1105	0.302499	0.403112	-0.0441351	-0.82018	0.865748	0.204766	0.134482	2.42434	O75531	BAF_HUMAN	BANF1	Barrier-to-autointegration factor
12.9235	12.0667	13.2266	13.3425	12.944	13.267	12.2169	12.2433	11.8088	12.1296	+			HA-VHH-A (IP)_BO	2.50011	0.0362692	1.05446	17.7429	1.48684	0.0699373	0.875414	5.40249	0.608352	0.286982	-0.260946	-1.6213	O75820	ZN189_HUMAN	ZNF189	Zinc finger protein 189
18.8555	18.8837	18.9759	18.9805	18.8621	18.8721	18.8158	18.8216	18.8154	18.756	+			HA-VHH-A (IP)_BO	3.26869	0.0197818	0.159478	43.0697	1.85792	0.06128	0.0483675	8.4024	0.41624	0.397915	-0.0330238	-1.10734	O94906	PRP6_HUMAN	PRPF6	Pre-mRNA-processing factor 6
14.6503	14.4754	14.8028	14.7987	14.5569	14.5046	14.3877	14.4241	14.3808	14.4869	+			HA-VHH-A (IP)_BO	2.668	0.0324762	0.394874	21.5426	1.22604	0.0880091	0.124836	3.91707	0.175524	0.643117	0.0279608	0.498529	O95140	MFN2_HUMAN	MFN2	Mitofusin-2
13.501	12.3331	13.3381	13.3528	13.0265	13.2797	12.4763	12.4639	12.6572	12.7997	+			HA-VHH-A (IP)_BO	3.91587	0.032	0.875353	90.7605	1.48497	0.0705565	0.683019	5.39033	1.16261	0.147721	0.258375	3.61377	O95372	LYPA2_HUMAN	LYPLA2	Acyl-protein thioesterase 2
15.6527	15.8399	15.976	16.0508	15.9951	16.242	15.2042	15.2723	15.376	15.2273	+			HA-VHH-A (IP)_BO	2.37336	0.0373134	0.77514	15.3213	1.68771	0.0659348	0.880293	6.87212	0.284674	0.512025	0.0634298	0.77549	O95639	CPSF4_HUMAN	CPSF4	Cleavage and polyadenylation specificity factor subunit 4
15.1305	15.5532	15.215	14.7264	11.696	14.5859	18.3905	18.1254	17.6838	17.6021	+			HA-VHH-A (IP)_BO	2.15027	0.0481522	-3.28727	-11.8255	1.14358	0.0948537	-5.11702	-3.52655	1.32513	0.123825	-0.615008	-4.43322	P01008	ANT3_HUMAN	SERPINC1	Antithrombin-III
12.4398	11.7984	11.6678	11.9225	13.9236	12.8777	15.7899	15.6379	15.284	15.3833	+			HA-VHH-A (IP)_BO	2.84481	0.0205161	-3.91878	-26.4205	1.31496	0.080399	-2.31327	-4.37771	1.27975	0.127077	-0.38028	-4.19012	P01031	CO5_HUMAN	C5	Complement C5
11.7372	11.4716	12.2332	12.3084	12.9497	12.0271	15.4687	15.7855	14.6495	14.7199	+			HA-VHH-A (IP)_BO	2.62984	0.0332135	-3.35632	-20.6137	1.63245	0.068391	-3.13869	-6.4347	1.54674	0.0991209	-0.942409	-5.80716	P01706	LV211_HUMAN	IGLV2-11	Immunoglobulin lambda variable 2-11
11.8048	12.7622	12.9231	12.8457	13.317	13.6876	14.7745	14.6772	13.7716	14.3784	+			HA-VHH-A (IP)_BO	2.94413	0.0204706	-1.84143	-29.6276	1.62617	0.0688032	-1.22359	-6.38665	0.773857	0.234819	-0.650894	-2.11823	P02452	CO1A1_HUMAN	COL1A1	Collagen alpha-1(I) chain
19.4286	19.4653	18.489	18.531	19.3034	19.1879	19.2469	19.3623	18.9369	18.9985	+			HA-VHH-A (IP)_BO	2.22817	0.0401707	-0.794589	-12.9465	0.263667	0.445348	-0.0589714	-0.722757	1.44797	0.111618	-0.336937	-5.15381	P02533	K1C14_HUMAN	KRT14	Keratin, type I cytoskeletal 14
18.3566	18.351	17.3678	17.3327	18.6514	18.5257	18.3778	18.3391	18.0754	18.0785	+			HA-VHH-A (IP)_BO	3.17282	0.0243582	-1.00823	-38.5647	1.13763	0.0962853	0.230092	3.49966	2.32532	0.0539364	-0.281515	-14.4915	P02538	K2C6A_HUMAN	KRT6A	Keratin, type II cytoskeletal 6A
16.5658	16.8906	16.7139	16.7406	16.6122	16.0422	17.8814	17.7495	17.3834	17.3351	+			HA-VHH-A (IP)_BO	2.42023	0.0339598	-1.08824	-16.1762	1.4374	0.0701502	-1.48827	-5.08792	1.64038	0.0851352	-0.456242	-6.49579	P04114	APOB_HUMAN	APOB	Apolipoprotein B-100
23.4624	23.2576	22.5961	22.4872	23.3405	23.3022	23.1554	23.191	23.0677	23.0235	+			HA-VHH-A (IP)_BO	2.0905	0.0473317	-0.631564	-11.0304	1.52727	0.0681814	0.148173	5.67268	1.33765	0.122229	-0.127642	-4.50238	P04264	K2C1_HUMAN	KRT1	Keratin, type II cytoskeletal 1
16.2487	16.3019	15.3409	15.2289	15.856	16.1107	16.7494	16.6979	16.3886	16.4076	+			HA-VHH-A (IP)_BO	2.73734	0.0298947	-1.43869	-23.3385	1.53086	0.068829	-0.740229	-5.69728	2.15266	0.0671556	-0.325513	-11.8585	P05089	ARGI1_HUMAN	ARG1	Arginase-1
19.6818	19.7115	20.2913	20.278	19.9271	20.0401	19.7541	19.7971	20.1225	20.1744	+			HA-VHH-A (IP)_BO	2.71168	0.0278773	0.509087	22.6573	1.12489	0.0988333	0.207996	3.44258	2.09349	0.0696158	0.372837	11.0689	P05386	RLA1_HUMAN	RPLP1	Large ribosomal subunit protein P1
17.8832	17.9308	17.4137	17.3901	17.9862	17.8328	18.1814	18.0725	18.1315	18.1401	+			HA-VHH-A (IP)_BO	2.23278	0.0405415	-0.72507	-13.016	0.832613	0.147935	-0.217449	-2.31112	0.0522408	0.854506	0.008811	0.16132	P05976;P08590	MYL1_HUMAN;MYL3_HUMAN	MYL1;MYL3	Myosin light chain 1/3, skeletal muscle isoform
18.8867	18.8304	18.7492	18.7308	18.7833	18.6852	18.9806	19.0061	18.9147	18.9062	+			HA-VHH-A (IP)_BO	2.41655	0.033824	-0.25333	-16.1073	1.44146	0.0702289	-0.259134	-5.11317	1.59776	0.0932523	-0.0829115	-6.17351	P07355	ANXA2_HUMAN	ANXA2	Annexin A2
12.9433	13.2657	14.9475	14.9434	12.8187	12.7514	13.4609	13.7087	13.0512	13.1419	+			HA-VHH-A (IP)_BO	2.08659	0.0484303	1.36065	10.9803	1.60533	0.0677874	-0.799759	-6.22964	1.18125	0.144681	-0.488279	-3.70085	P07858	CATB_HUMAN	CTSB	Cathepsin B
17.0833	17.0696	17.1604	17.1391	17.0345	16.9716	16.922	16.9087	16.9729	16.9961	+			HA-VHH-A (IP)_BO	2.54179	0.0353535	0.23443	18.6191	0.95003	0.124771	0.0877104	2.72816	1.45101	0.110707	0.0692005	5.17287	P08240	SRPRA_HUMAN	SRPRA	Signal recognition particle receptor subunit alpha
20.9422	20.8633	19.8437	19.8194	20.9135	20.8986	20.717	20.7697	20.3328	20.353	+			HA-VHH-A (IP)_BO	2.99436	0.0229451	-0.911742	-31.3943	1.56509	0.0680362	0.162749	5.93654	2.3064	0.0569589	-0.4004	-14.1771	P08779	K1C16_HUMAN	KRT16	Keratin, type I cytoskeletal 16
16.4089	16.1496	16.3127	16.3479	15.8878	15.859	15.9737	15.9232	15.8399	15.7917	+			HA-VHH-A (IP)_BO	2.19251	0.0407168	0.381868	12.421	0.911047	0.130294	-0.0750618	-2.58469	1.20253	0.141775	-0.132626	-3.80234	P09012	SNRPA_HUMAN	SNRPA	U1 small nuclear ribonucleoprotein A
19.0299	19.0311	18.7988	18.84	18.7	18.8603	19.1735	19.2246	18.8796	18.9593	+			HA-VHH-A (IP)_BO	2.13195	0.0483404	-0.379631	-11.5761	1.41977	0.071278	-0.418891	-4.9798	1.56135	0.0984674	-0.279632	-5.91001	P09211	GSTP1_HUMAN	GSTP1	Glutathione S-transferase P
19.4004	19.3926	19.3271	19.3146	19.399	19.287	19.5386	19.581	19.3631	19.2663	+			HA-VHH-A (IP)_BO	2.07338	0.0498993	-0.238963	-10.8125	1.16419	0.0934184	-0.216784	-3.62107	1.36244	0.122119	-0.245121	-4.64205	P09661	RU2A_HUMAN	SNRPA1	U2 small nuclear ribonucleoprotein A'
16.3203	16.2944	16.421	16.4306	16.2648	16.2623	16.1875	16.22	16.205	16.1617	+			HA-VHH-A (IP)_BO	2.23862	0.0407926	0.222073	13.1046	1.17427	0.0927713	0.0598288	3.66805	0.275381	0.523692	-0.0203733	-0.752176	P11802	CDK4_HUMAN	CDK4	Cyclin-dependent kinase 4
14.0621	14.1298	14.3506	14.1669	13.5936	14.4692	16.8533	16.7771	16.3376	16.2877	+			HA-VHH-A (IP)_BO	2.82101	0.023938	-2.55646	-25.7048	1.61937	0.0679841	-2.7838	-6.33501	2.09043	0.0691051	-0.502569	-11.0296	P12259	FA5_HUMAN	F5	Coagulation factor V
20.1582	20.2179	19.4136	19.3369	20.3808	20.3186	20.25	20.2499	20.0754	20.1027	+			HA-VHH-A (IP)_BO	2.71713	0.0282236	-0.87465	-22.8002	1.07002	0.105329	0.0997391	3.20495	2.14528	0.0664176	-0.160898	-11.757	P13647	K2C5_HUMAN	KRT5	Keratin, type II cytoskeletal 5
12.2527	12.8881	13.5274	13.3601	13.2455	13.6513	11.7954	11.8254	12.9839	11.9858	+			HA-VHH-A (IP)_BO	2.56916	0.0362694	1.63341	19.2177	1.82171	0.0620272	1.63805	8.05199	0.50967	0.341703	0.674503	1.3509	P13747	HLAE_HUMAN	HLA-E	HLA class I histocompatibility antigen, alpha chain E
14.9234	14.6791	14.7676	14.807	15.0588	14.798	15.8471	15.7056	15.4926	15.4431	+			HA-VHH-A (IP)_BO	2.26237	0.0403578	-0.989037	-13.471	1.53369	0.0687917	-0.847956	-5.7167	1.26569	0.131764	-0.308508	-4.11715	P13984	T2FB_HUMAN	GTF2F2	General transcription factor IIF subunit 2
13.9518	13.9223	13.7146	13.7553	13.5834	13.8042	14.0722	14.0815	13.9758	13.9258	+			HA-VHH-A (IP)_BO	2.4304	0.0314333	-0.341887	-16.3677	1.13041	0.0973367	-0.383037	-3.4672	1.41654	0.115638	-0.126046	-4.96022	P14859	PO2F1_HUMAN	POU2F1	POU domain, class 2, transcription factor 1
18.032	18.0002	18.0672	18.0483	17.9656	17.9444	17.9384	17.9348	17.8739	17.8591	+			HA-VHH-A (IP)_BO	2.20499	0.0402124	0.121099	12.6024	0.639692	0.195313	0.0183754	1.71079	1.93737	0.0807104	-0.0701246	-9.22349	P14868	SYDC_HUMAN	DARS1	Aspartate--tRNA ligase, cytoplasmic
16.6068	16.7708	16.1326	16.1436	17.1451	17.1486	16.8707	16.9588	16.981	16.8905	+			HA-VHH-A (IP)_BO	2.48766	0.0352523	-0.776608	-17.4892	1.46541	0.069755	0.232135	5.26408	0.113085	0.731836	0.0210295	0.333076	P14923	PLAK_HUMAN	JUP	Junction plakoglobin
11.9808	13.1355	12.4924	12.5926	12.599	11.9532	14.7093	14.9205	14.3272	14.1862	+			HA-VHH-A (IP)_BO	2.57905	0.0341587	-2.27237	-19.4386	1.75836	0.0624658	-2.53881	-7.472	1.31813	0.124072	-0.55821	-4.39496	P15085;P15086	CBPA1_HUMAN;CBPB1_HUMAN	CPA1;CPB1	Carboxypeptidase A1
18.3589	18.26	18.0179	17.9598	18.3828	18.3492	18.3983	18.4463	18.3554	18.3965	+			HA-VHH-A (IP)_BO	2.12602	0.0478316	-0.433468	-11.4964	0.711014	0.174643	-0.0563316	-1.9221	0.55214	0.316497	-0.0463209	-1.46534	P15924	DESP_HUMAN	DSP	Desmoplakin
14.824	14.9636	15.2898	15.2259	14.7719	14.2675	14.7594	14.7044	15.1666	15.1554	+			HA-VHH-A (IP)_BO	2.19638	0.0396279	0.525974	12.477	0.30901	0.397239	-0.212222	-0.8365	2.37109	0.0500989	0.429118	15.2812	P17017	ZNF14_HUMAN	ZNF14	Zinc finger protein 14
20.4957	20.4945	20.4271	20.3872	20.4136	20.4981	20.6465	20.6494	20.6698	20.6965	+			HA-VHH-A (IP)_BO	2.16529	0.0463287	-0.240844	-12.034	1.34532	0.0795257	-0.192151	-4.54518	0.920852	0.188588	0.0351925	2.62028	P19525	E2AK2_HUMAN	EIF2AK2	Interferon-induced, double-stranded RNA-activated protein kinase
13.1102	11.4276	13.0613	13.3163	13.3412	12.7615	15.6691	15.587	15.17	15.1545	+			HA-VHH-A (IP)_BO	2.52238	0.0348259	-2.43922	-18.2059	1.89743	0.0583133	-2.5767	-8.80158	2.09974	0.0691272	-0.465755	-11.1498	P20774	MIME_HUMAN	OGN	Mimecan
16.2824	16.4959	16.5011	16.4518	16.3559	16.4567	16.1836	16.1735	16.1628	16.298	+			HA-VHH-A (IP)_BO	2.15066	0.0482834	0.297915	11.8309	1.33634	0.0797401	0.22778	4.4951	0.280533	0.518431	0.0518532	0.765102	P22307	SCP2_HUMAN	SCP2	Sterol carrier protein 2
22.7029	22.0785	21.7986	21.9006	21.7128	22.233	23.183	23.0385	22.5683	22.8766	+			HA-VHH-A (IP)_BO	2.31155	0.0346021	-1.26121	-14.262	1.28447	0.0827089	-1.13787	-4.21489	0.823734	0.217908	-0.388338	-2.28135	P22492	H1T_HUMAN	H1-6	Histone H1t
16.1476	15.9894	15.6468	15.707	16.5417	16.4682	16.3919	16.4051	16.2944	16.2467	+			HA-VHH-A (IP)_BO	2.73948	0.0300927	-0.721597	-23.3962	0.982521	0.119086	0.106462	2.85184	1.44973	0.110902	-0.127939	-5.1648	P25311	ZA2G_HUMAN	AZGP1	Zinc-alpha-2-glycoprotein
14.7639	14.7954	14.3985	14.4114	14.8756	14.8346	15.0769	15.156	15.1049	15.1527	+			HA-VHH-A (IP)_BO	2.50081	0.0364444	-0.711494	-17.7572	1.5554	0.0686869	-0.261301	-5.86788	0.0895956	0.775839	0.0124002	0.26833	P28072	PSB6_HUMAN	PSMB6	Proteasome subunit beta type-6
16.6128	16.4067	16.1815	16.1228	16.1333	16.2679	16.5705	16.5966	16.4542	16.4349	+			HA-VHH-A (IP)_BO	2.26009	0.0401016	-0.431376	-13.4354	1.51431	0.0692349	-0.38293	-5.58481	1.87224	0.0810761	-0.138984	-8.54507	P28074	PSB5_HUMAN	PSMB5	Proteasome subunit beta type-5
17.4631	17.269	17.5499	17.7017	15.8102	16.4364	19.0754	18.9565	18.5056	18.5082	+			HA-VHH-A (IP)_BO	2.32092	0.0347222	-1.39017	-14.4178	1.92359	0.0566135	-2.89266	-9.07576	1.8737	0.0815089	-0.509051	-8.55972	P28799	GRN_HUMAN	GRN	Progranulin
21.829	21.7125	20.899	20.9453	21.5679	21.5695	21.7024	21.8138	21.2377	21.2459	+			HA-VHH-A (IP)_BO	2.2871	0.0347375	-0.835973	-13.8632	1.11552	0.100411	-0.189371	-3.40105	1.93972	0.0810233	-0.516336	-9.24891	P35908	K22E_HUMAN	KRT2	Keratin, type II cytoskeletal 2 epidermal
20.189	20.243	20.0482	20.0757	20.0522	20.1091	20.2848	20.277	20.1267	20.1588	+			HA-VHH-A (IP)_BO	2.37124	0.0371747	-0.218937	-15.2837	1.69957	0.0660482	-0.200212	-6.96951	1.85351	0.0821443	-0.138166	-8.35898	P37108	SRP14_HUMAN	SRP14	Signal recognition particle 14 kDa protein
15.6117	15.6904	15.7725	15.7848	15.7516	15.7876	15.5473	15.5825	15.6875	15.7848	+			HA-VHH-A (IP)_BO	2.12202	0.0473333	0.213774	11.4431	1.82983	0.0618762	0.204704	8.12929	1.09472	0.159448	0.171259	3.31031	P40692	MLH1_HUMAN	MLH1	DNA mismatch repair protein Mlh1
14.0281	13.6186	12.4332	12.5166	13.5074	13.38	13.7107	13.7135	14.3035	14.4568	+			HA-VHH-A (IP)_BO	2.94413	0.0202718	-1.23719	-29.6275	1.28355	0.0832701	-0.268373	-4.21003	1.88856	0.0818517	0.668067	8.71039	P42357	HUTH_HUMAN	HAL	Histidine ammonia-lyase
21.9093	22.1008	21.6461	21.5906	21.287	21.5969	22.2323	22.2613	22.0323	22.0597	+			HA-VHH-A (IP)_BO	2.60624	0.0347097	-0.628443	-20.059	1.45088	0.0700834	-0.804833	-5.17206	2.01269	0.0770065	-0.200835	-10.0731	P42766	RL35_HUMAN	RPL35	Large ribosomal subunit protein uL29
16.3915	16.1779	16.4912	16.4561	16.3211	16.3458	16.2612	16.2451	16.3321	16.3208	+			HA-VHH-A (IP)_BO	2.12012	0.0470881	0.220505	11.4177	1.49292	0.070021	0.0803041	5.44238	1.75607	0.0816495	0.0733185	7.45183	P46063	RECQ1_HUMAN	RECQL	ATP-dependent DNA helicase Q1
17.2851	17.4035	17.4061	17.4146	17.315	17.331	17.2886	17.2931	17.3642	17.3338	+			HA-VHH-A (IP)_BO	2.79771	0.0228741	0.11948	25.0227	1.21992	0.0878292	0.0321398	3.88693	1.19889	0.142352	0.0581455	3.78481	P47756	CAPZB_HUMAN	CAPZB	F-actin-capping protein subunit beta
16.6981	16.9473	17.0494	16.9991	17.0888	17.0004	16.7473	16.7419	16.8154	16.7452	+			HA-VHH-A (IP)_BO	2.09241	0.0463366	0.279628	11.0551	1.67554	0.0662555	0.299997	6.77345	0.379797	0.429911	0.0357227	1.01462	P49005	DPOD2_HUMAN	POLD2	DNA polymerase delta subunit 2
19.2443	19.3296	19.0726	19.0742	19.1259	19.2641	19.2987	19.3434	19.1668	19.2172	+			HA-VHH-A (IP)_BO	2.09445	0.0466833	-0.247656	-11.0813	0.64822	0.191774	-0.126078	-1.73548	1.20882	0.141265	-0.129048	-3.83276	P50402	EMD_HUMAN	EMD	Emerin
15.0908	14.9249	14.9918	14.9872	14.8559	14.9689	14.7534	14.7679	14.7903	14.722	+			HA-VHH-A (IP)_BO	2.96141	0.0219789	0.228884	30.2239	0.932692	0.127369	0.151776	2.6637	0.0409216	0.877306	-0.00445604	-0.127687	P51572	BAP31_HUMAN	BCAP31	B-cell receptor-associated protein 31
21.0353	21.012	20.8075	20.7951	20.9698	21.0475	21.2843	21.2424	21.1439	21.1607	+			HA-VHH-A (IP)_BO	2.65165	0.0317209	-0.462055	-21.1397	1.54151	0.0687592	-0.254703	-5.77074	1.41028	0.117659	-0.111078	-4.92244	P52597	HNRPF_HUMAN	HNRNPF	Heterogeneous nuclear ribonucleoprotein F
17.9264	17.7313	17.8282	17.8131	17.8255	17.7911	17.6871	17.6886	17.7016	17.6904	+			HA-VHH-A (IP)_BO	2.48657	0.0350884	0.132766	17.467	1.70323	0.0665064	0.120445	6.99984	0.543319	0.322017	0.00811863	1.44134	P53618	COPB_HUMAN	COPB1	Coatomer subunit beta
16.1167	16.1441	16.3524	16.373	16.2874	16.3755	16.1423	16.1593	16.2098	16.306	+			HA-VHH-A (IP)_BO	2.40472	0.0334229	0.211881	15.8883	1.24782	0.0869626	0.180612	4.02595	0.796829	0.227304	0.107059	2.1925	P53992	SC24C_HUMAN	SEC24C	Protein transport protein Sec24C
17.7403	17.686	17.5938	17.5997	17.6274	17.4335	17.6698	17.6771	17.6159	17.5918	+			HA-VHH-A (IP)_BO	2.42939	0.0313029	-0.0766954	-16.3487	0.555095	0.226935	-0.14294	-1.4734	1.50717	0.105826	-0.0695801	-5.53686	P55209	NP1L1_HUMAN	NAP1L1	Nucleosome assembly protein 1-like 1
15.9964	16.0795	16.3862	16.3821	16.0151	16.256	15.9146	15.9038	15.9002	15.6163	+			HA-VHH-A (IP)_BO	3.82536	0.0259048	0.474921	81.7771	0.695939	0.177475	0.226322	1.87649	0.398629	0.412789	-0.150948	-1.06241	P55809	SCOT1_HUMAN	OXCT1	Succinyl-CoA:3-ketoacid coenzyme A transferase 1, mitochondrial
15.4941	11.1248	15.805	15.9375	12.6613	11.5229	11.222	11.2513	12.2716	12.4865	+			HA-VHH-A (IP)_BO	3.66932	0.0181333	4.63461	68.3266	NaN	1	0	NaN	NaN	1	0	NaN	P60604	UB2G2_HUMAN	UBE2G2	Ubiquitin-conjugating enzyme E2 G2
20.2151	19.9116	20.2574	20.2125	20.0616	20.1195	19.9085	19.9204	19.9798	20.0888	+			HA-VHH-A (IP)_BO	2.28287	0.0341699	0.320473	13.7953	1.56835	0.0684695	0.176065	5.9598	0.794905	0.228083	0.119851	2.18622	P60660	MYL6_HUMAN	MYL6	Myosin light polypeptide 6
17.1642	17.2625	17.1025	17.0987	17.0816	17.1744	16.9564	16.9746	17.0777	16.9975	+			HA-VHH-A (IP)_BO	2.32965	0.0352113	0.1351	14.5645	1.12304	0.0986865	0.162478	3.43433	0.65436	0.270263	0.0720711	1.75335	P62140	PP1B_HUMAN	PPP1CB	Serine/threonine-protein phosphatase PP1-beta catalytic subunit
19.3605	19.4061	19.6357	19.6062	19.5577	19.6262	19.386	19.4083	19.454	19.5014	+			HA-VHH-A (IP)_BO	2.17061	0.0467191	0.22381	12.1087	1.48825	0.0700499	0.194824	5.41176	1.03793	0.168873	0.0805626	3.07191	P62266	RS23_HUMAN	RPS23	Small ribosomal subunit protein uS12
20.7186	20.9118	20.7182	20.7327	20.6515	20.7435	20.9186	20.9521	20.7003	20.7593	+			HA-VHH-A (IP)_BO	2.12685	0.0479578	-0.209947	-11.5076	1.40028	0.0735809	-0.237893	-4.86266	1.58179	0.0959912	-0.205574	-6.0566	P62304	RUXE_HUMAN	SNRPE	Small nuclear ribonucleoprotein E
22.1456	22.2293	22.1592	22.1876	22.1672	22.057	22.426	22.4187	22.2631	22.3015	+			HA-VHH-A (IP)_BO	2.46054	0.0332335	-0.248943	-16.9489	1.51928	0.0694936	-0.310269	-5.61834	1.72166	0.0824411	-0.140049	-7.15451	P62851	RS25_HUMAN	RPS25	Small ribosomal subunit protein eS25
15.0165	14.5712	14.7807	14.7703	14.7497	14.976	15.0236	15.0164	14.9021	14.7853	+			HA-VHH-A (IP)_BO	3.17735	0.0247273	-0.244494	-38.7666	0.523596	0.24208	-0.157127	-1.38813	1.02355	0.171574	-0.176332	-3.01365	Q01415	GALK2_HUMAN	GALK2	N-acetylgalactosamine kinase
14.584	13.8978	13.3164	13.1085	12.8876	13.192	14.5026	14.4267	14.2672	14.4261	+			HA-VHH-A (IP)_BO	2.11245	0.0462494	-1.2522	-11.3161	1.92429	0.0560252	-1.4248	-9.08326	0.505819	0.343851	-0.117989	-1.34065	Q01469	FABP5_HUMAN	FABP5	Fatty acid-binding protein 5
12.7194	12.85	12.5697	12.644	12.7402	12.9042	13.065	13.0309	13.0065	13.0759	+			HA-VHH-A (IP)_BO	2.07206	0.0497799	-0.441128	-10.7958	0.94118	0.126344	-0.225729	-2.69512	0.0568535	0.842819	-0.00676584	-0.17485	Q02086	SP2_HUMAN	SP2	Transcription factor Sp2
16.2995	16.4171	15.6274	15.6316	16.6263	16.5337	16.5862	16.5926	16.5942	16.6182	+			HA-VHH-A (IP)_BO	4.79977	0	-0.959889	-251.118	0.0663689	0.780899	-0.00939083	-0.20246	0.512053	0.340667	0.0168333	1.35725	Q02413	DSG1_HUMAN	DSG1	Desmoglein-1
19.3388	19.2179	19.3174	19.322	19.2741	19.1959	19.5293	19.5534	19.3588	19.318	+			HA-VHH-A (IP)_BO	2.51514	0.0368	-0.221683	-18.0539	1.75977	0.0627785	-0.306359	-7.48449	1.87355	0.0812199	-0.202964	-8.55821	Q03252	LMNB2_HUMAN	LMNB2	Lamin-B2
15.533	15.2764	15.4772	15.5117	15.4723	15.4167	15.2568	15.2652	15.2446	15.391	+			HA-VHH-A (IP)_BO	2.24208	0.0410467	0.233459	13.1573	1.64573	0.0677339	0.183527	6.53735	0.28463	0.5118	0.0568242	0.77538	Q05086	UBE3A_HUMAN	UBE3A	Ubiquitin-protein ligase E3A
17.2627	17.1713	16.9698	16.9781	17.0235	17.0834	17.1871	17.2285	17.2892	17.2793	+			HA-VHH-A (IP)_BO	2.09398	0.0465672	-0.233869	-11.0752	1.28968	0.083086	-0.154414	-4.24229	1.15746	0.148769	0.0764313	3.58999	Q06787	FMR1_HUMAN	FMR1	Fragile X messenger ribonucleoprotein 1
15.7354	16.2053	15.2981	15.1406	15.6726	15.9114	16.1085	16.16	16.022	16.0851	+			HA-VHH-A (IP)_BO	2.09154	0.0462222	-0.9149	-11.0439	0.969671	0.121139	-0.342261	-2.80246	0.730732	0.248473	-0.0807076	-1.98258	Q08554	DSC1_HUMAN	DSC1	Desmocollin-1
13.7148	14.4676	13.7618	13.8209	13.9854	14.2326	15.0085	14.8832	14.946	14.8503	+			HA-VHH-A (IP)_BO	2.44627	0.0325172	-1.15446	-16.6713	1.57935	0.0691498	-0.836836	-6.03891	0.217244	0.587934	-0.0477219	-0.605518	Q12981	SEC20_HUMAN	BNIP1	Vesicle transport protein SEC20
15.9203	16.0085	16.1752	16.222	15.956	15.9055	15.7279	15.683	15.9481	15.7543	+			HA-VHH-A (IP)_BO	2.36662	0.03663	0.493123	15.2022	1.66261	0.067329	0.225256	6.67004	0.552173	0.316318	0.145761	1.46542	Q13098	CSN1_HUMAN	GPS1	COP9 signalosome complex subunit 1
13.4281	13.5413	13.2948	13.3525	13.7396	13.7674	13.891	13.8257	13.6332	13.8188	+			HA-VHH-A (IP)_BO	2.18214	0.0414359	-0.534747	-12.2722	1.00839	0.114267	-0.104874	-2.95312	0.507469	0.342873	-0.132375	-1.34504	Q13105	ZBT17_HUMAN	ZBTB17	Zinc finger and BTB domain-containing protein 17
14.9113	14.7591	14.5706	14.5865	14.3307	14.52	14.8152	14.7861	14.5722	14.6476	+			HA-VHH-A (IP)_BO	2.25693	0.0399747	-0.22211	-13.3862	1.22666	0.0881089	-0.375342	-3.92017	1.37546	0.1219	-0.190752	-4.71693	Q13190	STX5_HUMAN	STX5	Syntaxin-5
16.8989	16.4822	16.3347	16.2613	16.3481	16.5653	17.2086	17.2819	17.1357	17.1292	+			HA-VHH-A (IP)_BO	2.52535	0.035	-0.947302	-18.2684	1.68874	0.066158	-0.788565	-6.88048	1.0364	0.168957	-0.112807	-3.06566	Q13257	MD2L1_HUMAN	MAD2L1	Mitotic spindle assembly checkpoint protein MAD2A
19.5051	19.4909	19.3459	19.321	19.2426	19.3054	19.5865	19.557	19.4736	19.451	+			HA-VHH-A (IP)_BO	2.18675	0.0403668	-0.238306	-12.3381	1.87548	0.0618277	-0.297763	-8.57765	1.55761	0.0985335	-0.109459	-5.88348	Q13310	PABP4_HUMAN	PABPC4	Polyadenylate-binding protein 4
18.851	18.8101	18.5384	18.5749	18.5462	18.6834	18.887	18.8871	18.7626	18.8085	+			HA-VHH-A (IP)_BO	2.51805	0.0344828	-0.330418	-18.115	1.23623	0.0870748	-0.272285	-3.96769	1.32299	0.123238	-0.101538	-4.4215	Q13325	IFIT5_HUMAN	IFIT5	Interferon-induced protein with tetratricopeptide repeats 5
14.6383	14.5074	14.3248	14.2915	14.6684	14.3973	14.9381	14.9796	14.7704	14.7327	+			HA-VHH-A (IP)_BO	2.77861	0.0258686	-0.650694	-24.4771	1.04658	0.10803	-0.426032	-3.10738	1.74928	0.0823942	-0.207308	-7.39227	Q13371	PHLP_HUMAN	PDCL	Phosducin-like protein
17.2782	17.2311	17.1095	17.0964	17.0758	17.1597	17.3021	17.3304	17.2884	17.1655	+			HA-VHH-A (IP)_BO	2.27789	0.0355987	-0.213344	-13.7159	1.33474	0.0801244	-0.198515	-4.4862	0.534358	0.327154	-0.0893145	-1.41709	Q13601	KRR1_HUMAN	KRR1	KRR1 small subunit processome component homolog
16.7653	16.6085	16.559	16.569	16.1766	16.4132	16.6659	16.6561	16.4116	16.4984	+			HA-VHH-A (IP)_BO	2.28709	0.0346225	-0.097002	-13.863	1.04279	0.108683	-0.366078	-3.09179	1.37608	0.122107	-0.205996	-4.72052	Q14145	KEAP1_HUMAN	KEAP1	Kelch-like ECH-associated protein 1
16.5132	16.4017	16.047	16.0673	16.2637	16.3389	16.7724	16.6835	16.4477	16.606	+			HA-VHH-A (IP)_BO	2.33819	0.0357143	-0.670809	-14.7094	1.74172	0.0622384	-0.426623	-7.32647	0.803974	0.223874	-0.201105	-2.21589	Q14318	FKBP8_HUMAN	FKBP8	Peptidyl-prolyl cis-trans isomerase FKBP8
15.8154	15.8025	16.2243	16.253	16.0603	16.3177	15.7633	15.8008	15.9416	16.105	+			HA-VHH-A (IP)_BO	2.57545	0.0339789	0.456601	19.3579	1.05196	0.10618	0.406987	3.12956	0.989429	0.174001	0.241263	2.87863	Q14847	LASP1_HUMAN	LASP1	LIM and SH3 domain protein 1
16.3789	16.2919	16.2681	16.2771	16.3733	16.4335	16.4869	16.4866	16.4127	16.4274	+			HA-VHH-A (IP)_BO	3.3499	0.0118261	-0.214158	-47.2938	0.959902	0.122019	-0.0833635	-2.76533	1.92097	0.0810187	-0.066721	-9.04795	Q15022	SUZ12_HUMAN	SUZ12	Polycomb protein SUZ12
15.5556	15.2436	15.0994	15.0815	15.1749	15.3001	15.478	15.5292	15.3075	15.1652	+			HA-VHH-A (IP)_BO	2.3677	0.0367647	-0.413124	-15.2212	1.22988	0.0877907	-0.266083	-3.93609	1.14548	0.149714	-0.267241	-3.5352	Q15054	DPOD3_HUMAN	POLD3	DNA polymerase delta subunit 3
16.2499	15.9764	16.2768	16.224	16.0505	15.9575	15.6894	15.7481	15.6411	15.7297	+			HA-VHH-A (IP)_BO	2.26219	0.0402293	0.531627	13.4681	1.45319	0.0702432	0.285254	5.18659	0.225838	0.576798	-0.0333447	-0.627332	Q15369	ELOC_HUMAN	ELOC	Elongin-C
15.4631	15.1004	14.5863	14.7135	15.1851	15.2983	15.6927	15.8409	15.3286	15.3618	+			HA-VHH-A (IP)_BO	2.12152	0.0472104	-1.11691	-11.4363	1.52153	0.0692835	-0.5251	-5.6336	1.50963	0.106358	-0.421592	-5.55337	Q15517	CDSN_HUMAN	CDSN	Corneodesmosin
14.6355	14.5378	14.2028	14.2289	14.2013	14.6048	14.6727	14.6494	14.2915	14.3487	+			HA-VHH-A (IP)_BO	2.81114	0.0233939	-0.445208	-25.4135	0.481676	0.263138	-0.258011	-1.27686	2.0913	0.0694447	-0.340983	-11.0407	Q15542	TAF5_HUMAN	TAF5	Transcription initiation factor TFIID subunit 5
16.2093	16.1983	15.7794	15.6783	16.1623	15.9942	16.4017	16.4076	16.1016	16.1948	+			HA-VHH-A (IP)_BO	2.25412	0.041434	-0.675764	-13.3426	1.21867	0.0877306	-0.326389	-3.88084	1.50021	0.106115	-0.256457	-5.49054	Q15785	TOM34_HUMAN	TOMM34	Mitochondrial import receptor subunit TOM34
15.7571	15.7897	15.5168	15.5047	15.5298	15.8018	15.6805	15.7096	15.8605	15.7906	+			HA-VHH-A (IP)_BO	2.1417	0.0487292	-0.184372	-11.7082	0.0704219	0.771085	-0.0292854	-0.214104	1.12569	0.152823	0.130485	3.44615	Q2M389	WASC4_HUMAN	WASHC4	WASH complex subunit 4
14.9169	14.9302	14.5192	14.5377	14.893	14.7919	15.067	15.0411	15.0532	15.0563	+			HA-VHH-A (IP)_BO	3.03931	0.0248571	-0.525627	-33.064	1.25388	0.0862322	-0.211616	-4.05668	0.0162553	0.948824	0.000678539	0.0519895	Q3LXA3	TKFC_HUMAN	TKFC	Triokinase/FMN cyclase
14.6515	14.7193	14.6818	14.6916	14.2969	14.6585	14.3939	14.3881	14.5395	14.1087	+			HA-VHH-A (IP)_BO	3.42674	0.0132683	0.295656	51.671	0.168099	0.566852	0.0866804	0.479248	0.104879	0.749102	-0.0669231	-0.310647	Q4G0F5	VP26B_HUMAN	VPS26B	Vacuolar protein sorting-associated protein 26B
14.5528	14.5581	14.5159	14.5015	14.4195	14.6739	15.1149	15.0718	14.5717	14.6774	+			HA-VHH-A (IP)_BO	2.82294	0.024315	-0.58464	-25.7621	1.28871	0.0829332	-0.546658	-4.23718	1.83821	0.0812525	-0.46877	-8.20989	Q53GT1	KLH22_HUMAN	KLHL22	Kelch-like protein 22
15.8663	10.8369	15.2334	15.2439	15.3297	14.9458	11.5822	12.1745	11.7465	12.1762	+			HA-VHH-A (IP)_BO	2.11469	0.0466051	3.36033	11.3458	1.93857	0.0528562	3.25938	9.23651	NaN	1	0	NaN	Q5JU85	IQEC2_HUMAN	IQSEC2	IQ motif and SEC7 domain-containing protein 2
13.1226	13.6894	13.5227	13.4203	12.8302	13.0669	11.9256	12.0165	13.3748	13.6815	+			HA-VHH-A (IP)_BO	2.68297	0.0301205	1.50048	21.9185	1.785	0.0625689	0.977556	7.7109	1.98343	0.0771511	1.55715	9.73445	Q5T5Y3	CAMP1_HUMAN	CAMSAP1	Calmodulin-regulated spectrin-associated protein 1
14.9584	15.0526	14.7826	14.6957	15.5708	15.8369	15.9451	15.9314	15.8057	15.7787	+			HA-VHH-A (IP)_BO	2.87197	0.0217436	-1.19905	-27.2614	0.656547	0.189459	-0.234432	-1.75973	1.9766	0.0779308	-0.146062	-9.65693	Q5T749	KPRP_HUMAN	KPRP	Keratinocyte proline-rich protein
14.276	13.8939	13.6196	13.6789	14.3943	14.3278	14.6337	14.543	14.7504	14.3453	+			HA-VHH-A (IP)_BO	2.47972	0.0349259	-0.939121	-17.3292	1.25088	0.086784	-0.227319	-4.04144	0.0637972	0.827359	-0.0404816	-0.195036	Q5VT06	CE350_HUMAN	CEP350	Centrosome-associated protein 350
14.716	14.2932	13.7912	13.8979	14.6281	14.7793	14.6843	14.6482	14.6443	14.6661	+			HA-VHH-A (IP)_BO	2.33126	0.0353357	-0.821709	-14.5918	0.169145	0.565553	0.0374532	0.48197	0.184801	0.631662	-0.0110259	-0.522507	Q6NUK1	SCMC1_HUMAN	SLC25A24	Mitochondrial adenyl nucleotide antiporter SLC25A24
13.7372	13.2515	12.0164	11.6224	12.1229	12.9742	14.1978	14.4167	14.0047	13.939	+			HA-VHH-A (IP)_BO	2.09129	0.0461084	-2.48785	-11.0406	1.24301	0.0874047	-1.75867	-4.0017	1.00404	0.172103	-0.335433	-2.93591	Q7Z3D4	LYSM3_HUMAN	LYSMD3	LysM and putative peptidoglycan-binding domain-containing protein 3
14.9931	15.0996	14.9362	14.9368	14.8824	15.0615	15.0532	15.0693	15.2429	15.209	+			HA-VHH-A (IP)_BO	2.38625	0.0342205	-0.124711	-15.5519	0.371215	0.344524	-0.0893035	-0.992911	1.89744	0.0819159	0.164714	8.8017	Q7Z3U7	MON2_HUMAN	MON2	Protein MON2 homolog
12.5298	13.3732	13.3421	13.4415	11.6745	13.1882	15.0906	15.0142	14.3488	14.4036	+			HA-VHH-A (IP)_BO	2.84682	0.0206829	-1.66061	-26.4817	1.12853	0.0974136	-2.62108	-3.45882	2.31857	0.0531847	-0.676238	-14.3786	Q86UX7	URP2_HUMAN	FERMT3	Fermitin family homolog 3
15.3011	15.4206	15.4602	15.4592	14.8468	15.1835	15.0226	15.0251	15.2699	15.2218	+			HA-VHH-A (IP)_BO	5.0099	0	0.435841	319.849	0.0161543	0.938105	-0.00870037	-0.0516721	1.93709	0.0804	0.222035	9.22052	Q86UY6	NAA40_HUMAN	NAA40	N-alpha-acetyltransferase 40
15.472	15.9918	15.6914	15.7124	15.6825	15.8177	16.2691	16.2386	16.0229	15.9756	+			HA-VHH-A (IP)_BO	2.95009	0.0210909	-0.551956	-29.8319	1.73489	0.0621131	-0.503798	-7.26742	1.92116	0.0813233	-0.25466	-9.05	Q86X95	CIR1_HUMAN	CIR1	Corepressor interacting with RBPJ 1
17.7578	17.7098	17.7481	17.7452	17.7778	17.7169	17.8464	17.8415	17.7621	17.7826	+			HA-VHH-A (IP)_BO	3.07812	0.0257778	-0.0973263	-34.5769	1.06041	0.105991	-0.0966196	-3.16469	1.67487	0.0843739	-0.0715923	-6.76806	Q8IX01	SUGP2_HUMAN	SUGP2	SURP and G-patch domain-containing protein 2
15.0188	15.0233	15.7135	15.7124	15.5887	15.4178	14.3127	14.0464	13.4178	13.5504	+			HA-VHH-A (IP)_BO	2.12746	0.0480847	1.53339	11.5157	1.85429	0.0617045	1.32376	8.36666	1.36812	0.122408	-0.695419	-4.67463	Q8IXB1	DJC10_HUMAN	DNAJC10	DnaJ homolog subfamily C member 10
17.7039	17.7178	17.8076	17.8026	17.7007	17.6739	17.5886	17.5579	17.6221	17.5689	+			HA-VHH-A (IP)_BO	2.35102	0.0361011	0.231827	14.9298	1.51707	0.0692007	0.114023	5.60344	0.263819	0.535844	0.0221987	0.723138	Q8N1F7	NUP93_HUMAN	NUP93	Nuclear pore complex protein Nup93
16.9139	17.1709	17.0638	17.0736	16.8671	16.8462	16.8096	16.7802	16.8251	17.0666	+			HA-VHH-A (IP)_BO	2.49559	0.0360957	0.273744	17.6503	1.12092	0.0991131	0.0617123	3.42492	0.467792	0.364067	0.150886	1.24051	Q8N2M8	CLASR_HUMAN	CLASRP	CLK4-associating serine/arginine rich protein
14.6556	14.5297	14.4152	14.4094	14.4925	14.5096	14.5355	14.531	14.6129	14.3429	+			HA-VHH-A (IP)_BO	3.04057	0.0251566	-0.120944	-33.1121	1.16638	0.0933291	-0.0321994	-3.63123	0.141753	0.688369	-0.055366	-0.410054	Q8N442	GUF1_HUMAN	GUF1	Translation factor GUF1, mitochondrial
15.6376	15.3786	15.5729	15.5597	15.3812	15.6818	15.7484	15.7262	15.6516	15.7223	+			HA-VHH-A (IP)_BO	2.24515	0.0413041	-0.171007	-13.2043	0.515097	0.245817	-0.205801	-1.36538	0.512312	0.340324	-0.0503297	-1.35795	Q8N5K1	CISD2_HUMAN	CISD2	CDGSH iron-sulfur domain-containing protein 2
14.4313	14.3985	12.1705	12.0166	13.4688	13.7029	14.6833	14.5134	12.8509	13.5839	+			HA-VHH-A (IP)_BO	2.68059	0.0299401	-2.50479	-21.8582	1.70339	0.0665833	-1.01246	-7.0012	1.17483	0.146271	-1.38091	-3.67068	Q8NB50	ZFP62_HUMAN	ZFP62	Zinc finger protein 62 homolog
12.3114	13.2461	13.7103	13.6571	13.9492	13.2913	12.0689	12.0448	13.7653	13.4903	+			HA-VHH-A (IP)_BO	3.49304	0.0147027	1.62685	55.7719	1.38097	0.0764444	1.56341	4.74895	2.11747	0.0664041	1.57098	11.3825	Q8NC54	KCT2_HUMAN	KCT2	Keratinocyte-associated transmembrane protein 2
18.6292	18.5534	18.8102	18.7728	18.5452	18.6719	18.5682	18.5593	18.4029	18.6083	+			HA-VHH-A (IP)_BO	2.15162	0.0484153	0.227738	11.8442	0.256599	0.45109	0.0447578	0.704986	0.201811	0.60613	-0.0581875	-0.566177	Q8NCF5	NF2IP_HUMAN	NFATC2IP	NFATC2-interacting protein
11.7652	12.0849	11.4228	11.3567	12.0957	12.735	12.4449	12.5905	11.8143	11.8439	+			HA-VHH-A (IP)_BO	2.30244	0.0340136	-1.12797	-14.1122	0.105443	0.685543	-0.10236	-0.312194	1.94168	0.0813385	-0.688599	-9.2702	Q8NEX9	DR9C7_HUMAN	SDR9C7	Short-chain dehydrogenase/reductase family 9C member 7
13.5265	13.8259	13.9964	14.0845	13.0952	12.4063	12.0522	11.8654	11.7801	11.7059	+			HA-VHH-A (IP)_BO	2.61039	0.0352787	2.08166	20.1556	0.804965	0.151932	0.79195	2.21915	0.782874	0.231294	-0.215787	-2.14721	Q8TAA9	VANG1_HUMAN	VANGL1	Vang-like protein 1
16.3173	16.3481	16.1636	16.1258	16.0473	16.1951	16.581	16.5202	16.438	16.3707	+			HA-VHH-A (IP)_BO	2.11397	0.0464859	-0.405905	-11.3362	1.48241	0.0701068	-0.429396	-5.37363	1.07486	0.161567	-0.146269	-3.22539	Q8TC07	TBC15_HUMAN	TBC1D15	TBC1 domain family member 15
14.6693	14.2648	14.4842	14.4658	14.4231	14.3111	14.1626	14.1412	13.7919	14.2795	+			HA-VHH-A (IP)_BO	2.7203	0.0284	0.323032	22.8839	1.19673	0.09109	0.215178	3.77443	0.166987	0.654905	-0.116251	-0.476351	Q8TCC3	RM30_HUMAN	MRPL30	Large ribosomal subunit protein uL30m
16.3859	16.4733	16.5975	16.6028	16.5785	16.4442	16.4702	16.4891	16.3293	16.3392	+			HA-VHH-A (IP)_BO	2.18086	0.0413182	0.120527	12.2539	0.163422	0.573237	0.0316658	0.467056	2.27084	0.0573333	-0.145413	-13.6041	Q8WWM7	ATX2L_HUMAN	ATXN2L	Ataxin-2-like protein
15.527	15.6461	15.4915	15.4726	15.6902	15.7185	15.7722	15.7856	15.7101	15.6576	+			HA-VHH-A (IP)_BO	2.81968	0.0237538	-0.296896	-25.6654	1.38402	0.0761159	-0.0745568	-4.76677	1.13871	0.152254	-0.0950665	-3.50453	Q92993	KAT5_HUMAN	KAT5	Histone acetyltransferase KAT5
16.5175	16.373	16.5308	16.503	16.3156	16.3975	16.3069	16.3101	16.3328	16.3711	+			HA-VHH-A (IP)_BO	2.34823	0.0359712	0.208425	14.8817	0.441688	0.289696	0.0480595	1.17275	0.816482	0.221058	0.0434446	2.25719	Q96C10	DHX58_HUMAN	DHX58	ATP-dependent RNA helicase DHX58
16.0111	13.0203	12.4224	12.3326	12.327	12.4661	13.0739	13.1574	12.398	12.8551	+			HA-VHH-A (IP)_BO	2.16569	0.0464581	-0.738128	-12.0396	1.90304	0.058152	-0.719083	-8.85969	0.769657	0.235746	-0.489086	-2.10481	Q96DB5	RMD1_HUMAN	RMDN1	Regulator of microtubule dynamics protein 1
14.6269	14.9915	14.57	14.4093	13.8807	14.4654	11.8842	12.0202	10.7921	11.8766	+			HA-VHH-A (IP)_BO	2.76554	0.0251348	2.53748	24.1106	1.75004	0.0632386	2.22084	7.39892	NaN	1	0	NaN	Q96DT7	ZBT10_HUMAN	ZBTB10	Zinc finger and BTB domain-containing protein 10
14.0309	13.9169	14.0276	14.0476	13.9534	14.2925	13.7395	13.7198	13.8485	13.9068	+			HA-VHH-A (IP)_BO	2.68384	0.030303	0.307928	21.9403	0.833946	0.14765	0.393295	2.31561	1.39157	0.12053	0.148054	4.81107	Q96EI5;Q9H3H9	TCAL2_HUMAN;TCAL4_HUMAN	TCEAL2;TCEAL4	Transcription elongation factor A protein-like 4
18.4757	18.2981	17.5736	17.6111	18.1881	18.1601	18.7422	18.8789	18.5997	18.6304	+			HA-VHH-A (IP)_BO	2.47284	0.0342909	-1.21819	-17.1919	1.92812	0.0538205	-0.636424	-9.12408	0.966446	0.1791	-0.195434	-2.79017	Q96G61	NUD11_HUMAN	NUDT11	Diphosphoinositol polyphosphate phosphohydrolase 3-beta
17.1763	16.9354	16.9278	16.9427	16.6732	16.8045	16.7099	16.7395	16.6096	16.6086	+			HA-VHH-A (IP)_BO	2.21094	0.040451	0.210592	12.69	0.0691714	0.774621	0.0141649	0.210518	1.79449	0.0806068	-0.115528	-7.79775	Q96I24	FUBP3_HUMAN	FUBP3	Far upstream element-binding protein 3
16.9089	16.6092	15.779	15.8299	16.8586	16.8098	16.7118	16.7134	16.684	16.6769	+			HA-VHH-A (IP)_BO	3.10433	0.0214737	-0.908105	-35.6375	1.42013	0.0714327	0.121579	4.98201	1.90928	0.0811259	-0.0321426	-8.92482	Q96P63	SPB12_HUMAN	SERPINB12	Serpin B12
19.6634	19.6993	19.4386	19.4503	19.5264	19.644	19.7081	19.7291	19.5463	19.5659	+			HA-VHH-A (IP)_BO	2.71627	0.0280494	-0.27419	-22.7777	0.809975	0.151144	-0.133445	-2.23565	2.11137	0.0666056	-0.162521	-11.302	Q96PK6	RBM14_HUMAN	RBM14	RNA-binding protein 14
15.6648	15.4156	15.3332	15.3999	15.7573	15.5967	15.9549	15.9966	15.7078	15.7034	+			HA-VHH-A (IP)_BO	2.38286	0.0357453	-0.609195	-15.4909	1.1598	0.0940219	-0.298799	-3.60079	2.22518	0.0575758	-0.270178	-12.9015	Q96SB3	NEB2_HUMAN	PPP1R9B	Neurabin-2
13.4653	13.4911	13.2662	13.3124	13.4527	13.3022	13.5977	13.5701	13.4638	13.466	+			HA-VHH-A (IP)_BO	2.0835	0.0479613	-0.294569	-10.9408	0.941982	0.125877	-0.206443	-2.69811	1.87566	0.0808286	-0.118971	-8.5794	Q99504	EYA3_HUMAN	EYA3	Protein phosphatase EYA3
16.7653	17.2332	17.2854	17.3806	17.3354	17.0917	16.5586	16.6069	16.9967	16.9306	+			HA-VHH-A (IP)_BO	2.29901	0.0353243	0.750256	14.0561	1.43595	0.0702281	0.630823	5.07899	1.94425	0.0801882	0.38091	9.29815	Q9BRT6	LLPH_HUMAN	LLPH	Protein LLP homolog
15.416	15.5002	15.4007	15.4119	15.6018	15.6218	15.5649	15.5913	15.8176	15.7897	+			HA-VHH-A (IP)_BO	2.16174	0.046072	-0.171808	-11.9843	0.746467	0.16533	0.0336795	2.03152	2.14455	0.0660546	0.225559	11.7471	Q9BSJ2	GCP2_HUMAN	TUBGCP2	Gamma-tubulin complex component 2
16.0635	16.0766	16.2676	16.306	15.8903	16.0673	15.8943	15.8717	15.78	15.93	+			HA-VHH-A (IP)_BO	2.51657	0.0343137	0.403789	18.084	0.403288	0.319352	0.0958257	1.07428	0.126411	0.711342	-0.0280056	-0.369108	Q9BTC8	MTA3_HUMAN	MTA3	Metastasis-associated protein MTA3
13.168	13.3706	13.926	13.9965	14.1269	13.98	13.3533	13.3597	13.762	13.3105	+			HA-VHH-A (IP)_BO	2.46726	0.033982	0.604771	17.0812	1.96057	0.0513851	0.69696	9.47751	0.29297	0.503721	0.179785	0.796292	Q9BU64	CENPO_HUMAN	CENPO	Centromere protein O
14.2695	15.0538	15.1561	15.1443	15.4406	15.2481	14.8674	14.8462	15.654	15.5379	+			HA-VHH-A (IP)_BO	2.77066	0.0253143	0.293406	24.2538	1.42878	0.0712434	0.487566	5.03483	2.19964	0.0603422	0.739122	12.5244	Q9BWD1	THIC_HUMAN	ACAT2	Acetyl-CoA acetyltransferase, cytosolic
14.669	14.3983	14.6708	14.6036	14.3704	14.4537	14.0535	14.0049	14.5305	14.5838	+			HA-VHH-A (IP)_BO	2.33582	0.035461	0.608019	14.6691	1.81047	0.0629305	0.382881	7.94598	2.3347	0.0547097	0.527946	14.65	Q9BWT1	CDCA7_HUMAN	CDCA7	Cell division cycle-associated protein 7
16.5415	16.4302	16.6427	16.573	16.1824	16.2862	16.2153	16.1885	16.2471	16.2201	+			HA-VHH-A (IP)_BO	2.07775	0.0489231	0.405951	10.8677	0.216516	0.498811	0.032361	0.603669	0.623783	0.283357	0.0316553	1.66512	Q9BZL1	UBL5_HUMAN	UBL5	Ubiquitin-like protein 5
17.9075	18.1078	17.9739	17.9707	17.9331	17.8887	18.0917	18.1	18.1318	18.1003	+			HA-VHH-A (IP)_BO	2.8898	0.0223158	-0.123508	-27.8278	1.83733	0.0618081	-0.184927	-8.20139	0.46722	0.363994	0.0202055	1.23902	Q9GZR7	DDX24_HUMAN	DDX24	ATP-dependent RNA helicase DDX24
16.1751	16.1647	16.1668	16.1874	16.3175	16.2408	16.0228	16.0294	15.9875	16.069	+			HA-VHH-A (IP)_BO	2.29222	0.0349699	0.15102	13.9458	1.65055	0.0674442	0.253078	6.57497	0.0166799	0.948009	0.00217962	0.0533237	Q9H267	VP33B_HUMAN	VPS33B	Vacuolar protein sorting-associated protein 33B
18.2089	12.9421	11.6157	12.1497	10.3378	12.5472	17.8372	18.3373	18.2804	18.3748	+			HA-VHH-A (IP)_BO	2.46114	0.0333805	-6.20451	-16.9606	1.55519	0.0685643	-6.6447	-5.86643	0.35199	0.451035	0.240344	0.944426	Q9H7C9	AAMDC_HUMAN	AAMDC	Mth938 domain-containing protein
14.229	14.0884	14.5932	14.5969	14.7919	14.8234	14.6982	14.7101	14.6408	14.0191	+			HA-VHH-A (IP)_BO	2.49314	0.0359238	-0.109093	-17.6004	1.59366	0.0683083	0.103477	6.14333	0.453543	0.372498	-0.374162	-1.20343	Q9NSI6	BRWD1_HUMAN	BRWD1	Bromodomain and WD repeat-containing protein 1
14.2554	13.9325	13.0092	13.0453	13.3037	13.6898	13.5717	13.5572	14.2846	14.0056	+			HA-VHH-A (IP)_BO	2.88456	0.0221217	-0.537196	-27.6602	0.11945	0.653702	-0.0676775	-0.350344	1.27339	0.129351	0.580656	4.15699	Q9NUJ1	ABHDA_HUMAN	ABHD10	Palmitoyl-protein thioesterase ABHD10, mitochondrial
16.1687	16.1067	16.0216	16.0132	15.9198	16.101	16.5594	16.5501	16.3979	16.3431	+			HA-VHH-A (IP)_BO	3.86564	0.0272	-0.537412	-85.6591	1.57434	0.0688692	-0.54439	-6.00277	1.65721	0.0852269	-0.184278	-6.62731	Q9NWT1	PK1IP_HUMAN	PAK1IP1	p21-activated protein kinase-interacting protein 1
16.5931	16.8333	16.9221	16.9306	17.1303	16.8857	16.3398	16.3769	16.1207	16.1145	+			HA-VHH-A (IP)_BO	2.95041	0.0213061	0.56799	29.843	1.46366	0.0695394	0.649642	5.25292	2.21816	0.0600601	-0.240753	-12.7968	Q9NYU2	UGGG1_HUMAN	UGGT1	UDP-glucose:glycoprotein glucosyltransferase 1
11.6793	15.123	11.3695	11.7014	15.3737	15.6766	15.5286	16.1066	16.1991	15.7615	+			HA-VHH-A (IP)_BO	2.22166	0.0399273	-4.28217	-12.849	0.332845	0.373467	-0.292459	-0.896294	0.156465	0.669411	0.162697	0.448852	Q9NZH8	IL36G_HUMAN	IL36G	Interleukin-36 gamma
13.3899	12.8622	13.3929	13.4115	13.7847	14.0549	13.2164	13.2037	14.1311	13.9495	+			HA-VHH-A (IP)_BO	2.46826	0.0341357	0.192183	17.101	1.46297	0.0694321	0.70981	5.24853	1.92803	0.0813714	0.830274	9.12314	Q9P0V9	SEP10_HUMAN	SEPTIN10	Septin-10
16.67	16.6267	16.8011	16.8276	16.615	16.6801	16.4358	16.3775	16.3886	16.4858	+			HA-VHH-A (IP)_BO	2.21412	0.0405714	0.40764	12.7369	1.50389	0.0688607	0.240852	5.51503	0.191266	0.622009	0.0305319	0.539147	Q9P2I0	CPSF2_HUMAN	CPSF2	Cleavage and polyadenylation specificity factor subunit 2
13.7537	13.8643	13.5812	13.5957	14.2804	13.8538	13.9711	13.9969	13.5936	14.0974	+			HA-VHH-A (IP)_BO	2.85564	0.0212	-0.395537	-26.7526	0.133875	0.623659	0.083148	0.389094	0.195078	0.61689	-0.138467	-0.548932	Q9P2N5	RBM27_HUMAN	RBM27	RNA-binding protein 27
15.2627	15.1388	15.5176	15.5454	15.2566	15.1648	15.2805	15.3134	15.4148	15.293	+			HA-VHH-A (IP)_BO	2.07984	0.049041	0.23457	10.8943	0.659804	0.187868	-0.0862122	-1.76926	0.335686	0.465454	0.056993	0.903429	Q9UHD1	CHRD1_HUMAN	CHORDC1	Cysteine and histidine-rich domain-containing protein 1
19.2712	18.9293	18.3434	18.5093	18.3261	18.8466	19.7432	19.7735	19.4842	19.5498	+			HA-VHH-A (IP)_BO	2.39935	0.0354331	-1.33203	-15.7896	1.33633	0.0796883	-1.17201	-4.49505	1.66405	0.0852557	-0.241379	-6.68152	Q9UKM9	RALY_HUMAN	RALY	RNA-binding protein Raly
15.8652	15.9513	15.7703	15.7566	15.8844	15.8076	15.9622	15.9822	15.6931	15.758	+			HA-VHH-A (IP)_BO	2.47668	0.0344475	-0.20877	-17.2683	1.06471	0.105313	-0.126224	-3.18264	1.73532	0.0811738	-0.246668	-7.27115	Q9ULG1	INO80_HUMAN	INO80	Chromatin-remodeling ATPase INO80
14.7934	14.9582	14.9398	14.9673	15.0281	15.1661	15.2501	15.2817	15.1961	15.1037	+			HA-VHH-A (IP)_BO	2.35179	0.0362319	-0.312344	-14.9432	0.854219	0.143771	-0.168777	-2.38457	0.851331	0.207265	-0.116004	-2.37467	Q9UNH6	SNX7_HUMAN	SNX7	Sorting nexin-7
13.8326	13.9833	14.2284	14.1111	13.8029	13.8874	13.4711	13.4742	13.978	13.6758	+			HA-VHH-A (IP)_BO	2.15412	0.0473168	0.697093	11.8786	1.89889	0.0578006	0.372506	8.81662	0.842536	0.209196	0.354278	2.34468	Q9UPT8	ZC3H4_HUMAN	ZC3H4	Zinc finger CCCH domain-containing protein 4
11.717	12.1236	11.6141	11.6546	11.5361	11.7402	12.6128	12.5292	12.1397	12.4873	+			HA-VHH-A (IP)_BO	2.61077	0.0354725	-0.936619	-20.1645	1.86379	0.0618098	-0.932818	-8.4606	0.542976	0.321866	-0.257478	-1.44041	Q9Y241	HIG1A_HUMAN	HIGD1A	HIG1 domain family member 1A, mitochondrial
19.2499	19.2558	19.2636	19.2535	19.1699	19.2998	19.3486	19.354	19.3567	19.377	+			HA-VHH-A (IP)_BO	2.4219	0.0322581	-0.092721	-16.2074	0.667525	0.185853	-0.116476	-1.79193	0.559547	0.314105	0.0155849	1.48558	Q9Y265	RUVB1_HUMAN	RUVBL1	RuvB-like 1
13.2636	12.544	12.0429	11.8589	12.5091	11.5945	13.7733	13.5392	13.5681	13.4219	+			HA-VHH-A (IP)_BO	2.12296	0.0474569	-1.70534	-11.4555	1.11507	0.100361	-1.60446	-3.39909	0.440125	0.382536	-0.161265	-1.16871	Q9Y2Q5	LTOR2_HUMAN	LAMTOR2	Ragulator complex protein LAMTOR2
15.6995	15.5702	15.8253	15.8736	15.7956	15.678	15.0171	15.1111	15.2455	15.0282	+			HA-VHH-A (IP)_BO	2.34694	0.0358423	0.785333	14.8593	1.91026	0.057106	0.67265	8.93504	0.220749	0.582705	0.0727344	0.614421	Q9Y316	MEMO1_HUMAN	MEMO1	Protein MEMO1
18.0739	18.1339	18.4404	18.4328	18.3815	18.2102	17.7281	17.7843	17.8011	17.7877	+			HA-VHH-A (IP)_BO	2.76087	0.0249577	0.680375	23.9812	1.57176	0.0687196	0.539652	5.98427	0.498369	0.350047	0.038187	1.32089	Q9Y383	LC7L2_HUMAN	LUC7L2	Putative RNA-binding protein Luc7-like 2
11.3942	14.601	16.4086	16.357	14.9228	13.7478	11.6555	10.9386	14.6931	14.2093	+			HA-VHH-A (IP)_BO	2.30482	0.0342466	5.08572	14.1511	1.32172	0.0801836	3.03821	4.41454	1.73791	0.081639	3.15408	7.29346	Q9Y3D3	RT16_HUMAN	MRPS16	Small ribosomal subunit protein bS16m
14.9392	14.7422	14.4689	14.4998	14.745	14.8167	15.0395	15.0197	14.7361	14.9458	+			HA-VHH-A (IP)_BO	2.94751	0.0206733	-0.545245	-29.7431	1.66426	0.0662304	-0.248783	-6.68316	0.667472	0.265332	-0.188708	-1.79177	Q9Y3E5	PTH2_HUMAN	PTRH2	Peptidyl-tRNA hydrolase 2, mitochondrial
13.0878	13.2548	12.7655	12.6866	13.3868	13.2342	13.5234	13.4179	13.4054	13.8272	+			HA-VHH-A (IP)_BO	2.11174	0.046132	-0.744557	-11.3068	0.645229	0.192101	-0.16013	-1.7268	0.242753	0.55797	0.145688	0.670102	Q9Y4E5	ZN451_HUMAN	ZNF451	E3 SUMO-protein ligase ZNF451
12.1958	11.7845	11.737	11.8193	11.7572	12.2191	13.0855	13.1622	11.5162	12.2094	+			HA-VHH-A (IP)_BO	2.75898	0.0247832	-1.34567	-23.9289	1.39842	0.0741277	-1.13569	-4.8516	1.16312	0.147657	-1.26101	-3.61612	Q9Y6N8	CAD10_HUMAN	CDH10	Cadherin-10
16.9439	16.7812	16.9057	16.8855	15.9631	13.0111	17.0691	16.8867	16.8028	16.9317					0.333195	0.428503	-0.0823116	-0.897173	0.630506	0.197368	-2.49086	-1.68436	0.370481	0.436441	-0.110673	-0.991057	A0A024RBG1	NUD4B_HUMAN	NUDT4B	Diphosphoinositol polyphosphate phosphohydrolase NUDT4B
11.6051	12.4511	11.3965	12.1625	12.2448	12.7173	14.8803	14.581	14.675	14.6038					1.72426	0.0848444	-2.95119	-7.17654	1.82088	0.0617748	-2.24962	-8.04406	0.21254	0.59195	-0.0913038	-0.593551	A0A075B6I6	LV150_HUMAN	IGLV1-50	Probable non-functional immunoglobulin lambda variable 1-50
11.5329	11.6463	12.4205	11.6708	12.0827	11.1818	15.7124	15.5821	15.0406	14.8773					1.95953	0.0582188	-3.60161	-9.46605	1.89939	0.057888	-4.01505	-8.82179	1.65266	0.0841773	-0.688322	-6.59154	A0A075B6J2	LV233_HUMAN	IGLV2-33	Probable non-functional immunoglobulin lambda variable 2-33
11.7345	12.1138	11.9273	11.7025	11.3794	11.667	13.2042	13.7782	11.6458	11.9674					1.49231	0.100301	-1.67627	-5.43836	1.59194	0.06863	-1.96796	-6.13068	1.44267	0.112811	-1.68459	-5.1207	A0A075B6S9;P0DSN7	KV137_HUMAN;KVD37_HUMAN	IGKV1-37;IGKV1D-37	Probable non-functional immunoglobulinn kappa variable 1-37
12.8918	13.2684	13.3347	12.297	13.0024	13.1029	12.0978	13.231	13.0384	13.3733					0.0645151	0.813996	0.151434	0.197111	0.247714	0.462424	0.388283	0.682612	0.340866	0.459951	0.541461	0.916445	A0AVF1	IFT56_HUMAN	IFT56	Intraflagellar transport protein 56
12.2197	13.0207	11.7325	12.3226	12.8933	12.2066	11.2279	12.3654	12.3224	12.9222					0.123149	0.69128	0.230882	0.36033	0.426592	0.302148	0.753313	1.13388	0.484441	0.357492	0.825676	1.28413	A0AVI4	TM129_HUMAN	TMEM129	E3 ubiquitin-protein ligase TM129
19.2136	19.3377	19.3937	19.3659	19.3918	19.3392	19.2879	19.1649	19.2937	19.3377					0.868437	0.184698	0.153425	2.43368	0.761884	0.161584	0.139085	2.08009	0.515823	0.339259	0.0892906	1.36732	A0AVT1	UBA6_HUMAN	UBA6	Ubiquitin-like modifier-activating enzyme 6
14.5401	14.6418	14.7461	14.472	14.5449	14.6983	14.7253	14.816	14.4835	14.4687					0.420854	0.3602	-0.16161	-1.11916	0.626687	0.197903	-0.149055	-1.67342	1.62895	0.0880765	-0.294548	-6.4079	A0FGR8	ESYT2_HUMAN	ESYT2	Extended synaptotagmin-2
12.749	11.9102	13.1456	12.8138	11.2343	12.8279	12.3582	12.499	12.7018	13.3449					1.03431	0.154484	0.55109	3.05715	0.174915	0.557733	-0.397512	-0.496951	0.672599	0.264165	0.594745	1.80689	A0JNW5	BLT3B_HUMAN	BLTP3B	Bridge-like lipid transfer protein family member 3B
15.1911	15.1057	15.0989	15.0205	14.9945	14.8614	15.3138	15.3479	15.1403	15.1633					1.62073	0.0909022	-0.27121	-6.34529	1.55537	0.0686256	-0.402905	-5.86766	1.88873	0.082	-0.179068	-8.71218	A0MZ66	SHOT1_HUMAN	SHTN1	Shootin-1
14.0424	14.2878	13.9697	14.2034	14.0517	14.3078	13.9871	14.1116	14.207	14.1827					0.0941695	0.748349	0.0372181	0.281073	0.34066	0.369285	0.130404	0.915927	0.827947	0.215791	0.14556	2.29545	A0PJW6	TM223_HUMAN	TMEM223	Transmembrane protein 223
15.2095	15.3805	15.1238	15.2687	15.1738	15.3264	15.0833	15.1408	15.1813	15.6273					0.405649	0.370092	0.0842199	1.08029	0.633237	0.196857	0.138018	1.6922	0.490438	0.355076	0.292274	1.29993	A1A4S6	RHG10_HUMAN	ARHGAP10	Rho GTPase-activating protein 10
13.7508	14.0634	13.8737	13.9955	14.384	14.1373	14.019	13.8057	14.2733	14.012					0.0590172	0.830244	0.0222402	0.181163	0.779458	0.157146	0.348308	2.13621	0.515227	0.33967	0.230316	1.36573	A1L020	MEX3A_HUMAN	MEX3A	RNA-binding protein MEX3A
13.5228	13.6369	13.6756	13.7373	13.7935	13.8204	13.421	13.0931	13.4447	13.4555					0.940765	0.173961	0.449388	2.69358	1.10212	0.101764	0.549874	3.34236	0.443131	0.381815	0.193004	1.17647	A1L0T0	HACL2_HUMAN	ILVBL	2-hydroxyacyl-CoA lyase 2
14.6511	14.6032	14.6026	14.5188	14.5685	14.5518	15.0222	14.9034	14.7098	14.8532					1.50641	0.0988036	-0.402106	-5.53179	1.66768	0.065887	-0.402651	-6.71046	0.71891	0.251675	-0.181261	-1.94621	A1L390	PKHG3_HUMAN	PLEKHG3	Pleckstrin homology domain-containing family G member 3
15.8763	15.9013	16.1402	15.7865	16.0379	15.9769	15.9979	16.1108	16.1268	16.1417					0.172237	0.610794	-0.0909677	-0.490005	0.267377	0.44039	-0.0469728	-0.732079	0.528977	0.32972	0.0798922	1.40259	A1X283	SPD2B_HUMAN	SH3PXD2B	SH3 and PX domain-containing protein 2B
15.2894	15.144	15.0709	15.0367	14.6757	15.3259	15.3771	15.3216	14.9744	14.9973					1.9235	0.062329	-0.295573	-9.0748	0.400966	0.320442	-0.34855	-1.06836	2.17129	0.06275	-0.3635	-12.1183	A2AJT9	BCLA3_HUMAN	BCLAF3	BCLAF1 and THRAP3 family member 3
15.5732	15.5735	15.1944	15.35	15.3936	15.5958	15.4552	15.6458	15.606	15.7236					0.81802	0.194333	-0.2783	-2.2623	0.138692	0.616363	-0.0558286	-0.401927	0.382128	0.429188	0.114257	1.02052	A2RRP1	NBAS_HUMAN	NBAS	NBAS subunit of NRZ tethering complex
11.7339	14.0785	14.1889	13.4559	13.9666	15.2748	13.948	13.7246	14.2767	14.0559					0.0113252	0.964523	-0.0139513	-0.0364142	0.445273	0.287296	0.784378	1.18201	0.768438	0.236365	0.329937	2.10092	A2RTX5	SYTC2_HUMAN	TARS3	Threonine--tRNA ligase 2, cytoplasmic
13.9758	13.6837	13.6771	13.489	14.318	14.018	14.0667	13.6239	14.2765	14.0835					0.40955	0.366925	-0.262256	-1.09025	0.454873	0.279657	0.322724	1.20688	0.522757	0.332826	0.334708	1.38588	A2RUB1	MEIOC_HUMAN	MEIOC	Meiosis-specific coiled-coil domain-containing protein MEIOC
12.0303	12.4831	12.7315	12.7832	12.9261	12.5364	12.3503	12.2819	12.6038	12.5356					2.03174	0.0521319	0.44121	10.2998	0.767531	0.159596	0.415126	2.09803	1.46295	0.109849	0.253544	5.24837	A2RUS2	DEND3_HUMAN	DENND3	DENN domain-containing protein 3
14.2331	14.0781	14.0503	14.0825	13.651	14.065	14.3577	14.4249	14.2105	14.2322					1.8895	0.0630655	-0.324901	-8.71999	0.899556	0.131619	-0.533311	-2.54338	1.39253	0.120165	-0.169971	-4.81672	A3KMH1	VWA8_HUMAN	VWA8	von Willebrand factor A domain-containing protein 8
14.8422	14.9389	14.5563	15.0879	14.8118	15.0004	14.9501	15.0382	15.1559	14.8962					0.230301	0.539545	-0.172052	-0.638636	0.312822	0.39396	-0.0880823	-0.846059	0.0769551	0.799808	0.0319161	0.232735	A3KN83	SBNO1_HUMAN	SBNO1	Protein strawberry notch homolog 1
13.7952	13.8169	13.7125	13.8721	13.8852	13.8711	13.647	13.7136	13.7287	13.5949					0.488698	0.323466	0.111976	1.29534	1.54743	0.0686039	0.197822	5.81201	0.0823832	0.78869	-0.0185356	-0.248091	A4D1E9	GTPBA_HUMAN	GTPBP10	GTP-binding protein 10
14.7966	14.7769	14.7366	15.0002	15.1228	14.9513	14.7038	14.792	14.6788	14.8748					0.321254	0.438134	0.120515	0.867204	1.01971	0.112972	0.289166	2.99824	0.0897519	0.775624	0.0288835	0.268767	A4D1P6	WDR91_HUMAN	WDR91	WD repeat-containing protein 91
13.757	13.9426	13.7088	10.9648	13.7096	13.6132	14.1165	14.1585	13.8806	13.8435					0.495118	0.320791	-1.80068	-1.31229	1.92164	0.057375	-0.47606	-9.05503	1.99243	0.0760252	-0.275449	-9.83744	A5D8V6	VP37C_HUMAN	VPS37C	Vacuolar protein sorting-associated protein 37C
16.2761	16.2068	16.239	16.0956	16.471	16.7115	16.2778	16.2596	16.5455	16.5944					0.528912	0.301309	-0.10137	-1.40242	0.935515	0.127211	0.322571	2.67412	2.129	0.0669574	0.30127	11.5363	A5YKK6	CNOT1_HUMAN	CNOT1	CCR4-NOT transcription complex subunit 1
10.9947	14.214	13.7306	13.8299	13.5994	14.3227	14.3902	14.214	12.4284	11.9886					1.4489	0.101606	-0.521811	-5.15963	0.340765	0.368938	-0.341001	-0.91619	1.90086	0.0816796	-2.09354	-8.8371	A6H8Y1	BDP1_HUMAN	BDP1	Transcription factor TFIIIB component B'' homolog
16.2662	16.6658	16.2967	16.4327	16.4028	16.3833	16.6988	16.8023	16.5721	16.4216					1.34012	0.110412	-0.385859	-4.5161	1.67779	0.0660199	-0.357502	-6.7916	0.963329	0.179468	-0.253665	-2.77832	A6NCE7;Q9GZQ8	MLP3B_HUMAN;MP3B2_HUMAN	MAP1LC3B;MAP1LC3B2	Microtubule-associated protein 1 light chain 3 beta 2
14.2047	14.6726	13.8532	14.0828	13.0424	14.0919	14.8115	15.2608	14.9516	14.8283					1.28805	0.118605	-1.06809	-4.23372	0.907914	0.130403	-1.46897	-2.57338	0.225917	0.576916	-0.146186	-0.627532	A6NDU8	RIMC1_HUMAN	RIMOC1	RAB7A-interacting MON1-CCZ1 complex subunit 1
13.695	13.9404	13.7231	13.9265	13.91	14.3236	14.1812	14.2254	14.3034	14.3382					1.16784	0.135826	-0.378547	-3.63803	0.144096	0.608876	-0.0865703	-0.416262	1.27708	0.128047	0.117505	4.17617	A6NED2	RCCD1_HUMAN	RCCD1	RCC1 domain-containing protein 1
13.9707	13.956	13.9211	13.8566	14.0377	13.7336	14.2369	13.9816	13.7271	13.9386					0.626725	0.25562	-0.220419	-1.67353	0.423556	0.304372	-0.223594	-1.12609	0.624407	0.283188	-0.276386	-1.6669	A6NFI3	ZN316_HUMAN	ZNF316	Zinc finger protein 316
12.7849	12.7763	10.7405	12.5112	12.1276	12.5816	12.727	13.0183	13.0951	13.204					0.524116	0.303887	-1.24679	-1.38953	0.710551	0.174319	-0.518046	-1.92069	0.663581	0.267135	0.276902	1.78033	A6NGB9	WIPF3_HUMAN	WIPF3	WAS/WASL-interacting protein family member 3
11.7377	15.0158	14.0984	15.973	15.3718	15.1019	14.2058	15.0758	15.2974	14.8741					0.131258	0.675929	0.394837	0.382103	0.493709	0.257749	0.596004	1.30856	0.34214	0.459369	0.444903	0.919648	A6NGY3	CE052_HUMAN	C5orf52	Uncharacterized protein C5orf52
13.1596	13.3586	12.2564	13.4199	14.0948	13.259	13.1823	12.1022	13.2349	13.6167					0.0819376	0.771895	0.195932	0.246834	0.570342	0.220489	1.03471	1.51524	0.516078	0.339192	0.783587	1.368	A6NHL2	TBAL3_HUMAN	TUBAL3	Tubulin alpha chain-like 3
17.1788	17.1799	17.0823	17.107	17.3113	17.2913	17.3194	17.3616	17.4164	17.3865					2.01076	0.0538259	-0.245867	-10.0505	0.628996	0.19747	-0.0392351	-1.68003	0.845825	0.208809	0.0609426	2.35587	A6NHR9	SMHD1_HUMAN	SMCHD1	Structural maintenance of chromosomes flexible hinge domain-containing protein 1
12.9289	12.5438	11.817	11.5792	11.9228	11.3091	12.2006	12.3155	12.0456	12.1544					1.28922	0.11847	-0.559982	-4.23987	0.754533	0.163846	-0.642138	-2.05686	0.735679	0.247393	-0.158059	-1.9979	A6NHT5	HMX3_HUMAN	HMX3	Homeobox protein HMX3
14.599	14.3923	14.1323	13.8345	13.1826	13.5677	14.695	14.253	13.6605	14.0774					0.684229	0.231524	-0.490635	-1.84142	1.19141	0.0913853	-1.09883	-3.74901	0.733743	0.247635	-0.605085	-1.9919	A6NIH7	U119B_HUMAN	UNC119B	Protein unc-119 homolog B
13.1019	12.743	13.006	13.2793	13.1725	13.2804	13.6653	13.3725	12.9984	13.6033					0.696575	0.228704	-0.376223	-1.8784	0.695063	0.177537	-0.292428	-1.87385	0.234347	0.568286	-0.21806	-0.648871	A6NJ78	MET15_HUMAN	METTL15	12S rRNA N(4)-cytidine methyltransferase METTL15
15.5428	15.4565	15.6171	15.7626	15.4992	15.4225	15.653	15.4315	15.3086	15.3232					0.418832	0.361279	0.147619	1.11398	0.252452	0.455793	-0.0814128	-0.694546	0.748767	0.242662	-0.226326	-2.03873	A6ZKI3	RTL8C_HUMAN	RTL8C	Retrotransposon Gag-like protein 8C
13.657	13.5348	13.3932	13.3934	13.5224	13.2638	13.398	13.6246	13.5761	13.3817					0.390439	0.3845	-0.118004	-1.0416	0.249601	0.459557	-0.118166	-0.687367	0.0714232	0.810843	-0.0323873	-0.21697	A7E2V4	ZSWM8_HUMAN	ZSWIM8	Zinc finger SWIM domain-containing protein 8
12.1569	11.1876	12.1202	11.4246	11.1856	11.1596	12.104	12.4851	10.7096	10.759					0.496746	0.319675	-0.52211	-1.31659	1.55652	0.0688717	-1.12198	-5.87579	1.82907	0.0810764	-1.56025	-8.12202	A7KAX9	RHG32_HUMAN	ARHGAP32	Rho GTPase-activating protein 32
15.0451	15.0984	15.4202	15.4438	15.3817	15.3726	14.9547	15.2215	15.0957	14.8386					0.906504	0.177165	0.343882	2.5683	0.788664	0.1557	0.289044	2.16594	0.235945	0.566532	-0.120935	-0.65291	A8CG34	P121C_HUMAN	POM121C	Nuclear envelope pore membrane protein POM 121C
14.4869	12.5129	11.3843	14.8614	13.2322	13.2235	13.2034	12.9768	12.4679	16.4187					0.00581776	0.9795	0.0327888	0.01882	0.457956	0.277359	0.137753	1.21489	0.248227	0.552666	1.35322	0.683904	A8K0S8	ME3L2_HUMAN	MEIS3P2	Putative homeobox protein Meis3-like 2
14.2528	15.2333	14.4063	15.4022	15.0704	14.9708	14.9056	14.5294	15.0579	14.6699					0.119661	0.696311	0.186793	0.350914	0.585737	0.212997	0.303137	1.55789	0.192311	0.620864	0.146423	0.541831	A8K8P3	SFI1_HUMAN	SFI1	Protein SFI1 homolog
14.5727	14.5179	14.3861	14.0591	14.1541	13.5565	14.5246	14.3422	14.2902	14.496					0.423437	0.357402	-0.21079	-1.12578	0.687252	0.178643	-0.578112	-1.85044	0.0984493	0.760391	-0.0402741	-0.292935	A8MPP1	D11L8_HUMAN	DDX11L8	Putative ATP-dependent DNA helicase DDX11-like protein 8
15.3242	15.3081	15.6109	15.4299	15.2496	15.2044	15.1549	15.7276	15.298	15.3613					0.08796	0.76103	0.0792093	0.263756	0.272801	0.433167	-0.214193	-0.745699	0.133204	0.702062	-0.111579	-0.387304	A8MTY0	ZN724_HUMAN	ZNF724	Zinc finger protein 724
15.2175	15.299	14.9279	14.7431	14.6978	14.8198	15.1748	15.0211	15.0548	14.9761					0.794199	0.20056	-0.262422	-2.18392	1.12814	0.0973168	-0.339119	-3.45708	0.356379	0.44853	-0.0824976	-0.955481	A8MW92	P20L1_HUMAN	PHF20L1	PHD finger protein 20-like protein 1
19.1037	18.841	18.867	18.8198	18.7669	18.5855	18.8578	18.8911	18.6457	18.5711					0.403129	0.372462	-0.0310316	-1.07387	0.783433	0.156484	-0.198223	-2.14902	1.64283	0.0846789	-0.266032	-6.51481	A8MWD9;P62308	RUXGL_HUMAN;RUXG_HUMAN	SNRPG;SNRPGP15	Putative small nuclear ribonucleoprotein G-like protein 15
13.7779	13.8629	14.0386	13.5205	13.3275	13.4606	13.752	14.3051	13.428	14.0494					0.237639	0.528578	-0.249011	-0.65719	0.80851	0.151841	-0.634511	-2.23082	0.253383	0.546944	-0.289859	-0.696889	A8MXV4	NUD19_HUMAN	NUDT19	Acyl-coenzyme A diphosphatase NUDT19
12.8845	12.3006	17.0576	16.9448	16.9627	16.6119	11.5451	16.5402	16.4391	16.4083					0.446152	0.344535	2.95857	1.18428	0.411891	0.312469	2.74463	1.09623	0.355523	0.449572	2.38103	0.953323	A9QM74	IMA8_HUMAN	KPNA7	Importin subunit alpha-8
11.6886	13.2361	12.9675	13.074	12.7813	12.9081	11.5741	14.3399	11.4614	11.7619					0.0143729	0.956846	0.0637474	0.0460615	0.0256088	0.906848	-0.112292	-0.0811133	0.361009	0.443812	-1.34538	-0.967151	A9UHW6	MI4GD_HUMAN	MIF4GD	MIF4G domain-containing protein
14.1472	13.4621	13.853	13.8653	14.1188	13.9076	13.9232	14.2056	14.3575	14.3427					0.54717	0.290639	-0.205253	-1.4518	0.0974788	0.704213	-0.051188	-0.29025	0.742834	0.246559	0.285727	2.02017	B2RTY4	MYO9A_HUMAN	MYO9A	Unconventional myosin-IXa
14.453	14.8102	14.6714	14.5212	14.1394	14.7844	14.8174	14.633	14.0546	14.2888					0.40717	0.368737	-0.128917	-1.08417	0.288497	0.416367	-0.26333	-0.785077	1.18402	0.14458	-0.553527	-3.71393	B7ZAQ6;P0CG08	GPHRA_HUMAN;GPHRB_HUMAN	GPR89A;GPR89B	Golgi pH regulator A
14.7973	14.6415	14.5147	14.6198	15.001	15.0951	14.772	14.7329	14.9023	14.8494					1.09314	0.145543	-0.185245	-3.30347	1.5455	0.0689035	0.295567	5.79854	1.19171	0.143413	0.123394	3.75047	C4AMC7;Q6VEQ5	WASH2_HUMAN;WASH3_HUMAN	WASH2P;WASH3P	Putative WAS protein family homolog 3
13.9474	14.0272	13.7108	13.899	13.9984	13.8763	13.7209	14.056	13.6847	13.7639					0.15105	0.644807	-0.0835218	-0.43462	0.0916794	0.715402	0.0488892	0.274144	0.355469	0.449465	-0.164124	-0.953189	C9JLR9	ZFTA_HUMAN	ZFTA	Zinc finger translocation-associated protein
18.1668	18.2052	18.2969	18.5259	18.181	18.2748	18.3296	18.4748	18.4599	18.3059					0.0214307	0.93234	0.0092411	0.0681709	0.741737	0.16563	-0.174307	-2.01674	0.0593099	0.836372	-0.0192633	-0.182015	E9PRG8	CK098_HUMAN	C11orf98	Uncharacterized protein C11orf98
11.334	11.4398	11.3419	11.5088	11.4249	11.9863	12.2706	12.0725	11.7084	12.2075					1.54001	0.098586	-0.746175	-5.76037	0.588386	0.212753	-0.465957	-1.56527	0.292655	0.504012	-0.213602	-0.795501	G9CGD6;Q6P9H4	CNIPF_HUMAN;CNKR3_HUMAN	CNK3/IPCEF1;CNKSR3	CNK3/IPCEF1 fusion protein
16.6201	16.5886	16.5253	16.5687	16.5347	16.4745	16.644	16.5897	16.5785	16.5932					0.739026	0.216266	-0.0698195	-2.0083	0.960974	0.121932	-0.112221	-2.76939	0.413707	0.39933	-0.0309744	-1.10087	O00116	ADAS_HUMAN	AGPS	Alkyldihydroxyacetonephosphate synthase, peroxisomal
19.2197	19.3905	19.1964	19.2657	19.1052	19.2039	19.1768	19.13	19.1275	19.1205					0.689287	0.229376	0.0776434	1.85653	0.00621122	0.972392	0.00109673	0.020084	0.469423	0.363131	-0.029439	-1.24477	O00148	DX39A_HUMAN	DDX39A	ATP-dependent RNA helicase DDX39A
16.2023	15.9951	15.8811	16.0488	15.6363	15.7438	16.1992	16.1822	15.8646	15.8049					0.937023	0.17399	-0.225789	-2.6797	1.9349	0.053469	-0.500671	-9.1969	2.12437	0.0676306	-0.355982	-11.4743	O00151	PDLI1_HUMAN	PDLIM1	PDZ and LIM domain protein 1
18.2839	18.2264	18.2515	18.1621	18.4691	18.4139	18.3871	18.2869	18.3076	18.2735					0.716436	0.22409	-0.130157	-1.93864	0.679326	0.181495	0.104527	1.82683	0.325186	0.474301	-0.0464344	-0.877068	O00154	BACH_HUMAN	ACOT7	Cytosolic acyl coenzyme A thioester hydrolase
16.5009	16.4571	16.3806	16.4337	16.4693	16.5185	16.6905	16.6298	16.6836	16.7159					1.61168	0.0934259	-0.252985	-6.27712	1.2928	0.0834448	-0.166255	-4.25883	0.433683	0.385174	0.0395679	1.15211	O00159	MYO1C_HUMAN	MYO1C	Unconventional myosin-Ic
14.7261	14.8854	14.7986	14.5164	14.9159	14.6133	15.3848	15.2117	14.9548	14.8124					1.21659	0.124857	-0.64074	-3.87064	1.03537	0.109973	-0.533677	-3.06147	1.18086	0.144399	-0.41465	-3.69903	O00161	SNP23_HUMAN	SNAP23	Synaptosomal-associated protein 23
15.6519	15.4538	15.3433	15.2348	15.3161	15.4748	15.467	15.2407	15.3997	15.3819					0.182469	0.596995	-0.0648131	-0.516492	0.101404	0.696018	0.0416126	0.301089	0.110361	0.737746	0.0369668	0.325652	O00165	HAX1_HUMAN	HAX1	HCLS1-associated protein X-1
15.9932	16.1407	16.0811	16.1072	15.9205	15.8583	16.1405	15.9455	16.0004	15.9815					0.183799	0.595702	0.0511608	0.519923	0.564891	0.222652	-0.153573	-1.50024	0.188184	0.627291	-0.0520549	-0.531222	O00170	AIP_HUMAN	AIP	AH receptor-interacting protein
16.7618	16.7499	16.8363	16.7798	16.6868	16.6925	16.6379	16.749	16.7915	16.8537					0.683702	0.231397	0.114633	1.83985	0.0215992	0.918853	-0.00381947	-0.068695	0.746026	0.244405	0.129176	2.03014	O00178	GTPB1_HUMAN	GTPBP1	GTP-binding protein 1
13.0168	13.4482	12.6556	12.0346	12.7512	12.8583	12.7487	13.3575	13.16	12.6969					0.61084	0.26023	-0.70806	-1.62834	0.29591	0.40933	-0.248384	-0.803661	0.110502	0.73805	-0.124691	-0.326036	O00189	AP4M1_HUMAN	AP4M1	AP-4 complex subunit mu-1
14.228	14.3873	14.426	14.4754	14.4071	14.2302	14.4029	13.9803	14.4257	14.7083					0.459155	0.337897	0.259078	1.218	0.197271	0.52722	0.127011	0.554555	0.556425	0.315376	0.375403	1.47704	O00192	ARVC_HUMAN	ARVCF	Splicing regulator ARVCF
16.7391	16.8962	16.9315	16.9099	16.9125	16.8925	16.9691	16.9714	16.9492	16.9651					1.34687	0.110409	-0.0495272	-4.55391	1.66757	0.0663105	-0.0677242	-6.70953	0.610877	0.286723	-0.0130978	-1.62844	O00203	AP3B1_HUMAN	AP3B1	AP-3 complex subunit beta-1
14.7233	14.7045	14.8169	14.727	14.7444	14.728	14.3792	14.5164	14.387	14.726					1.23342	0.121999	0.324191	3.95371	1.27703	0.08393	0.28844	4.1759	0.212939	0.591557	0.108718	0.594568	O00213	APBB1_HUMAN	APBB1	Amyloid beta precursor protein binding family B member 1
15.1585	15.2225	15.0525	15.0912	14.9691	14.9724	15.1176	15.0669	14.9301	14.9791					0.231119	0.538558	-0.0204277	-0.640705	1.38707	0.0757481	-0.121451	-4.78461	1.22373	0.137044	-0.137628	-3.90567	O00214	LEG8_HUMAN	LGALS8	Galectin-8
14.9115	15.099	15.3197	15.2509	15.4208	15.227	14.9952	14.742	15.0332	15.1364					1.06336	0.149805	0.416662	3.17699	0.983758	0.118219	0.455338	2.85662	0.594414	0.295188	0.216229	1.58211	O00217	NDUS8_HUMAN	NDUFS8	NADH dehydrogenase [ubiquinone] iron-sulfur protein 8, mitochondrial
18.1427	17.9315	18.0361	17.9151	18.1149	17.9582	17.9633	17.931	17.9349	17.9122					0.15857	0.631837	0.0284481	0.45437	0.4203	0.306384	0.0894241	1.11774	0.450631	0.374534	-0.0236406	-1.19588	O00231	PSD11_HUMAN	PSMD11	26S proteasome non-ATPase regulatory subunit 11
17.4634	17.5	17.49	17.4987	17.5145	17.4202	17.3986	17.3158	17.4453	17.4042					1.09071	0.144592	0.137134	3.29302	0.654996	0.189847	0.110169	1.7552	0.550319	0.31794	0.067522	1.46037	O00232	PSD12_HUMAN	PSMD12	26S proteasome non-ATPase regulatory subunit 12
16.7864	16.6738	16.6193	16.4267	16.69	16.5485	16.6817	16.6726	16.618	16.6101					0.600468	0.266278	-0.154168	-1.59909	0.300982	0.404306	-0.0578804	-0.816377	2.04306	0.0706844	-0.0630913	-10.4368	O00233	PSMD9_HUMAN	PSMD9	26S proteasome non-ATPase regulatory subunit 9
14.8199	14.7423	14.8269	14.6438	14.5394	14.8487	14.5973	14.7643	14.6304	14.6398					0.153091	0.64136	0.0545211	0.43999	0.0237079	0.912982	0.0132217	0.075238	0.194271	0.618812	-0.0457344	-0.546864	O00255	MEN1_HUMAN	MEN1	Menin
15.7272	15.9095	15.6926	15.9068	15.8992	15.9117	15.9145	15.827	16.0405	15.9531					0.220777	0.547405	-0.0710812	-0.614492	0.288619	0.416343	0.0346885	0.785381	0.748679	0.24257	0.126023	2.03845	O00257	CBX4_HUMAN	CBX4	E3 SUMO-protein ligase CBX4
17.1199	17.0394	16.9173	17.1053	16.7936	16.8449	16.973	17.3004	16.9652	17.1168					0.240354	0.526218	-0.125359	-0.664046	0.708925	0.174311	-0.317418	-1.91575	0.18791	0.627651	-0.0957041	-0.530517	O00264	PGRC1_HUMAN	PGRMC1	Membrane-associated progesterone receptor component 1
16.6248	16.5502	16.6426	16.5347	16.5033	16.5532	16.5533	16.6273	16.4402	16.4793					0.00809448	0.973221	-0.00170898	-0.0261188	0.524508	0.241682	-0.0620708	-1.39058	1.05007	0.166389	-0.130592	-3.12177	O00267	SPT5H_HUMAN	SUPT5H	Transcription elongation factor SPT5
14.3799	14.7385	14.294	14.294	14.1683	14.3495	14.6598	14.4125	14.291	14.2683					0.722928	0.221592	-0.242203	-1.95853	0.673235	0.184307	-0.277274	-1.80878	0.757333	0.241022	-0.256525	-2.06569	O00268	TAF4_HUMAN	TAF4	Transcription initiation factor TFIID subunit 4
13.7034	13.8977	13.6106	13.9016	13.7759	13.4926	14.3167	13.9356	14.2714	13.926					0.580617	0.274409	-0.370091	-1.54366	0.759292	0.162214	-0.491907	-2.07188	0.0339702	0.896506	-0.0274429	-0.106706	O00287	RFXAP_HUMAN	RFXAP	Regulatory factor X-associated protein
12.9973	13.1537	13.5841	13.0376	13.0434	12.2507	13.9086	14.3387	14.4942	14.4475					0.840385	0.189344	-0.81281	-2.33738	1.0864	0.102567	-1.47659	-3.27452	0.602625	0.289647	0.347206	1.60516	O00291	HIP1_HUMAN	HIP1	Huntingtin-interacting protein 1
18.4206	18.4027	18.3801	18.4104	18.3192	18.3244	18.4904	18.4396	18.5358	18.5281					0.846258	0.187533	-0.0697212	-2.35735	1.51807	0.0692591	-0.143214	-5.61016	0.916689	0.189565	0.0669088	2.60513	O00299	CLIC1_HUMAN	CLIC1	Chloride intracellular channel protein 1
17.4932	17.6074	17.6945	17.6842	17.668	17.7917	17.0616	17.2303	17.7309	17.7045					1.63176	0.0921058	0.543347	6.42939	1.51371	0.0690611	0.583852	5.58077	1.66582	0.0855807	0.571686	6.69563	O00303	EIF3F_HUMAN	EIF3F	Eukaryotic translation initiation factor 3 subunit F
13.4493	13.4939	13.3403	13.191	13.417	13.537	12.9986	13.0041	13.3608	13.2955					1.14607	0.138859	0.26426	3.53787	1.80757	0.0627627	0.475616	7.91892	2.00312	0.0758644	0.326793	9.96115	O00308	WWP2_HUMAN	WWP2	NEDD4-like E3 ubiquitin-protein ligase WWP2
14.7963	14.6798	14.8508	14.711	14.8729	14.986	14.7846	14.7139	14.5659	14.338					0.139517	0.664331	0.0316429	0.40412	0.943116	0.125459	0.180194	2.70233	0.885334	0.196834	-0.297348	-2.49286	O00311	CDC7_HUMAN	CDC7	Cell division cycle 7-related protein kinase
12.7645	12.8876	13.1182	13.3078	13.8363	13.5366	14.4453	13.8165	14.1207	14.093					0.967839	0.166669	-0.917957	-2.79547	0.48147	0.263185	-0.444504	-1.27632	0.0241247	0.923463	-0.0240827	-0.076528	O00391	QSOX1_HUMAN	QSOX1	Sulfhydryl oxidase 1
12.3941	11.9246	12.1514	11.8973	14.369	14.4732	15.1668	12.2187	14.5866	14.5056					0.424162	0.356592	-1.66839	-1.12764	0.173705	0.55947	0.728374	0.493814	0.206721	0.599493	0.8534	0.57872	O00399	DCTN6_HUMAN	DCTN6	Dynactin subunit 6
15.2842	15.2756	15.1996	15.2446	15.2617	14.9871	15.2614	15.2567	14.8668	14.9646					0.612957	0.259501	-0.0369267	-1.63433	0.366208	0.348426	-0.134595	-0.980266	1.70532	0.0815655	-0.34332	-7.01726	O00401	WASL_HUMAN	WASL	Actin nucleation-promoting factor WASL
17.2291	17.1874	17.0773	17.1682	16.9913	17.2125	17.2572	17.3264	17.1895	17.1612					1.01003	0.160695	-0.169029	-2.95961	0.614608	0.201798	-0.189894	-1.63901	1.04907	0.166704	-0.116469	-3.11761	O00410	IPO5_HUMAN	IPO5	Importin-5
15.2472	15.2502	14.9947	15.3425	15.1046	15.252	15.426	15.2262	14.9341	15.1117					0.288664	0.473068	-0.157537	-0.785497	0.448653	0.2849	-0.147846	-1.19076	0.819747	0.219401	-0.303179	-2.26805	O00418	EF2K_HUMAN	EEF2K	Eukaryotic elongation factor 2 kinase
18.6553	18.7672	18.3357	18.4204	17.9642	18.2998	18.6889	18.6002	18.4167	18.4528					1.30899	0.114127	-0.266523	-4.34541	1.0084	0.114316	-0.512568	-2.95314	1.3162	0.123685	-0.20985	-4.38443	O00422	SAP18_HUMAN	SAP18	Histone deacetylase complex subunit SAP18
12.0579	11.9054	11.8686	12.4283	13.0179	12.9564	11.7732	12.1344	12.5596	12.5927					0.208916	0.56401	0.194623	0.584317	1.52244	0.0695196	1.03335	5.63978	1.12232	0.153794	0.622378	3.43116	O00423	EMAL1_HUMAN	EML1	Echinoderm microtubule-associated protein-like 1
19.1593	19.2406	19.1753	19.0649	19.0585	19.1475	19.2919	19.1378	19.1085	19.141					0.374073	0.399949	-0.0947886	-1.00013	0.47415	0.267874	-0.111866	-1.25713	0.430939	0.387037	-0.0901737	-1.14505	O00425	IF2B3_HUMAN	IGF2BP3	Insulin-like growth factor 2 mRNA-binding protein 3
15.8119	15.7691	15.9641	15.779	15.8028	15.7804	15.7741	15.6802	15.7741	15.7002					0.524858	0.303586	0.144372	1.39152	0.50382	0.252535	0.0644507	1.33535	0.0543876	0.848717	0.010016	0.167629	O00429	DNM1L_HUMAN	DNM1L	Dynamin-1-like protein
16.1448	16.397	15.9689	16.2116	15.9923	16.1773	16.2261	16.1543	16.2336	16.1417					0.290532	0.471418	-0.0999923	-0.79018	0.398864	0.321447	-0.105461	-1.06301	0.0138232	0.956483	-0.00258446	-0.044326	O00442	RTCA_HUMAN	RTCA	RNA 3'-terminal phosphate cyclase
15.2055	15.4723	15.4779	15.4075	15.5775	15.6731	15.1983	15.3763	15.6272	15.6221					0.609288	0.260742	0.15541	1.62395	1.10312	0.10196	0.338005	3.34671	1.19997	0.14157	0.337382	3.78999	O00443	P3C2A_HUMAN	PIK3C2A	Phosphatidylinositol 4-phosphate 3-kinase C2 domain-containing subunit alpha
12.9615	12.1027	13.2053	13.5609	13.136	13.1426	10.8005	11.4398	13.0082	13.4987					1.5995	0.0953615	2.26298	6.18638	1.6168	0.0675819	2.01913	6.31561	1.47017	0.110575	2.13333	5.29458	O00458	IFRD1_HUMAN	IFRD1	Interferon-related developmental regulator 1
13.1427	12.3415	12.8915	12.6252	12.8292	13.189	12.7431	12.9116	12.7545	12.6593					0.152318	0.642763	-0.0690045	-0.437959	0.340291	0.36965	0.181741	0.914999	0.4696	0.362958	-0.120489	-1.24523	O00459	P85B_HUMAN	PIK3R2	Phosphatidylinositol 3-kinase regulatory subunit beta
13.6281	13.6905	13.7277	13.7239	13.7511	13.8003	13.8286	13.9712	13.7925	13.665					0.870857	0.184007	-0.174112	-2.4421	0.617538	0.201162	-0.124199	-1.64733	0.666761	0.265839	-0.171154	-1.78968	O00461	GOLI4_HUMAN	GOLIM4	Golgi integral membrane protein 4
11.6052	13.1709	13.7036	11.7477	12.1549	13.4286	13.1099	11.8906	13.6236	13.9588					0.0639946	0.815571	0.225425	0.195607	0.112195	0.669052	0.291504	0.330653	0.749766	0.242559	1.291	2.04186	O00463	TRAF5_HUMAN	TRAF5	TNF receptor-associated factor 5
16.567	16.6997	16.6334	16.7354	16.3686	16.412	16.6758	16.7423	16.5561	16.4864					0.140083	0.663082	-0.024704	-0.405622	1.81895	0.0623089	-0.318797	-8.02584	1.22264	0.137041	-0.187817	-3.90031	O00468	AGRIN_HUMAN	AGRN	Agrin
12.203	12.3475	12.4587	12.5993	12.452	12.8918	12.4655	12.1708	12.692	12.8795					0.487246	0.324484	0.210825	1.29151	0.504248	0.252176	0.353732	1.33648	0.936443	0.185825	0.467585	2.67756	O00469	PLOD2_HUMAN	PLOD2	Procollagen-lysine,2-oxoglutarate 5-dioxygenase 2
14.925	14.8956	14.7058	14.8601	14.9436	15.0602	14.8653	14.9548	14.8917	15.3024					0.537461	0.296761	-0.127102	-1.42548	0.471463	0.270113	0.091856	1.2501	0.330323	0.469452	0.187028	0.889963	O00471	EXOC5_HUMAN	EXOC5	Exocyst complex component 5
14.2307	14.472	13.8651	14.2357	14.1395	14.212	14.4404	14.57	14.4978	14.5823					0.834244	0.191105	-0.454776	-2.31662	1.32543	0.0796511	-0.329445	-4.43485	0.156912	0.66808	0.0348191	0.450023	O00478	BT3A3_HUMAN	BTN3A3	Butyrophilin subfamily 3 member A3
11.9594	14.3412	12.3068	14.4058	14.2401	14.1573	13.0729	14.5866	14.1307	14.2957					0.125201	0.688031	-0.473396	-0.365853	0.171018	0.563743	0.369013	0.486838	0.177518	0.641303	0.38348	0.503694	O00479	HMGN4_HUMAN	HMGN4	High mobility group nucleosome-binding domain-containing protein 4
18.2257	18.5403	18.0724	18.172	18.1569	18.1695	18.2149	18.6394	18.6153	18.7142					0.527525	0.30168	-0.304962	-1.39868	0.468776	0.271431	-0.263979	-1.24308	0.409485	0.40108	0.237587	1.09008	O00487	PSDE_HUMAN	PSMD14	26S proteasome non-ATPase regulatory subunit 14
16.0169	15.9081	15.6864	15.2322	15.6125	15.7535	15.8003	15.744	15.3327	15.364					0.515732	0.308747	-0.31283	-1.36707	0.442375	0.288856	-0.0891676	-1.17452	2.24216	0.05919	-0.423823	-13.1586	O00488	ZN593_HUMAN	ZNF593	Zinc finger protein 593
12.9868	12.1024	13.5725	13.3013	14.4515	13.972	13.5529	13.8129	14.3856	14.1107					0.494132	0.320686	-0.246013	-1.30968	0.716597	0.173151	0.528852	1.93913	1.01698	0.172565	0.565231	2.98731	O00499	BIN1_HUMAN	BIN1	Myc box-dependent-interacting protein 1
13.4003	13.4737	13.1969	12.5534	13.4518	13.5129	13.0183	13.2253	13.1207	13.2791					0.266517	0.49571	-0.246675	-0.729918	1.10173	0.101666	0.360501	3.34067	0.214735	0.590816	0.078063	0.599139	O00506	STK25_HUMAN	STK25	Serine/threonine-protein kinase 25
14.6686	13.5781	13.9623	14.1207	11.039	13.8241	11.8715	11.3847	13.3411	12.5279					1.95615	0.0579922	2.41341	9.42863	0.202669	0.521241	0.803477	0.568369	NaN	1	0	NaN	O00515	LAD1_HUMAN	LAD1	Ladinin-1
13.6635	13.4677	13.6136	13.6571	13.6892	13.9034	13.3236	13.7331	13.5997	13.6757					0.183702	0.595976	0.107003	0.519672	0.436563	0.294734	0.267932	1.15952	0.185752	0.630715	0.109323	0.524959	O00522	KRIT1_HUMAN	KRIT1	Krev interaction trapped protein 1
16.5109	16.3281	16.7819	16.5996	16.7062	16.6451	16.0402	15.823	16.1977	16.1996					1.47962	0.101937	0.759143	5.35553	1.65327	0.0672254	0.744038	6.59631	0.875694	0.200077	0.26703	2.45898	O00560	SDCB1_HUMAN	SDCBP	Syntenin-1
18.0378	18.5576	18.671	18.3511	18.444	18.2779	17.9667	18.2986	18.4458	18.796					0.615651	0.258735	0.378423	1.64197	0.463825	0.274015	0.228284	1.23016	0.744027	0.246041	0.488286	2.02389	O00566	MPP10_HUMAN	MPHOSPH10	U3 small nucleolar ribonucleoprotein protein MPP10
19.9298	19.9464	19.9476	19.906	19.8939	19.8556	19.8916	19.959	19.874	19.9134					0.0121244	0.963369	0.00154209	0.0389499	0.491825	0.258126	-0.0505257	-1.30359	0.298247	0.497656	-0.031599	-0.809521	O00571	DDX3X_HUMAN	DDX3X	ATP-dependent RNA helicase DDX3X
12.2417	12.5591	13.1272	12.5175	13.2195	13.1376	12.4293	13.0062	12.9872	13.2301					0.0827984	0.770975	0.104615	0.249261	0.59425	0.210123	0.460819	1.58165	0.471076	0.363252	0.390954	1.24909	O00623	PEX12_HUMAN	PEX12	Peroxisome assembly protein 12
15.2113	15.0615	15.255	15.2271	15.1366	15.2108	15.1079	15.148	15.07	15.1325					1.36117	0.111126	0.113072	4.63482	0.407785	0.316241	0.0457625	1.08574	0.262638	0.537816	-0.0267143	-0.720171	O00625	PIR_HUMAN	PIR	Pirin
14.1317	14.7566	15.2029	14.4571	14.4236	14.208	13.8074	13.8406	14.1188	14.2096					0.941242	0.173913	1.00601	2.69536	1.33878	0.0797027	0.49179	4.50864	1.70821	0.0817862	0.340195	7.04135	O00629	IMA3_HUMAN	KPNA4	Importin subunit alpha-3
16.3693	15.7235	16.1369	15.9041	16.2133	15.9601	15.8691	16.1896	16.0846	16.135					0.0139826	0.957817	-0.00887966	-0.0448294	0.0940223	0.710854	0.0573192	0.280664	0.174405	0.644494	0.0804005	0.495631	O00635	TRI38_HUMAN	TRIM38	E3 ubiquitin-protein ligase TRIM38
15.3064	15.1579	14.5673	14.8092	15.1463	14.8495	15.0346	15.3223	15.0962	14.9923					0.917525	0.176142	-0.490229	-2.60817	0.323773	0.383276	-0.18054	-0.873524	0.325344	0.474414	-0.134206	-0.877466	O00716	E2F3_HUMAN	E2F3	Transcription factor E2F3
16.3766	16.2735	16.4836	16.2663	16.4742	16.5362	16.3039	16.3123	16.1549	16.1037					0.220978	0.547423	0.0668659	0.615003	1.61464	0.0672502	0.19712	6.29933	1.68946	0.0818349	-0.17875	-6.8864	O00743	PPP6_HUMAN	PPP6C	Serine/threonine-protein phosphatase 6 catalytic subunit
13.7041	13.9661	13.8644	13.8538	13.991	13.9037	14.0724	13.9684	14.1322	13.894					1.04097	0.15374	-0.161305	-3.08435	0.403893	0.318596	-0.0730557	-1.07582	0.0176598	0.945279	-0.00733042	-0.0563978	O00746	NDKM_HUMAN	NME4	Nucleoside diphosphate kinase, mitochondrial
13.0517	13.7327	13.5729	13.664	13.1667	13.2786	13.5807	12.4253	13.9151	13.4584					0.398473	0.376603	0.615447	1.06202	0.129884	0.631424	0.219644	0.378424	0.413597	0.399229	0.683691	1.10059	O00750	P3C2B_HUMAN	PIK3C2B	Phosphatidylinositol 4-phosphate 3-kinase C2 domain-containing subunit beta
14.7185	14.9119	14.8844	14.9996	14.7875	14.9883	14.7755	14.8866	14.6759	14.6766					0.522993	0.305142	0.110937	1.38651	0.174324	0.558446	0.0568557	0.495419	0.965733	0.179104	-0.154789	-2.78745	O00764	PDXK_HUMAN	PDXK	Pyridoxal kinase
17.47	17.5855	17.7078	17.4858	17.9149	17.406	17.4728	17.7062	17.5802	17.5947					0.014203	0.957273	0.00733089	0.0455252	0.0843349	0.734075	0.0709896	0.253586	0.00540912	0.98293	-0.00204659	-0.0175061	O00767	SCD_HUMAN	SCD	Stearoyl-CoA desaturase
14.0059	14.1231	13.8055	14.4114	14.4262	14.5098	14.1581	14.0645	14.04	13.9428					0.00283376	0.990285	-0.00281954	-0.00919786	1.52914	0.0685331	0.356712	5.68548	0.662313	0.267485	-0.119902	-1.77661	O14490	DLGP1_HUMAN	DLGAP1	Disks large-associated protein 1
16.2652	16.3589	16.3677	16.476	16.4367	16.5326	16.1899	16.1317	16.1888	16.1541					1.29027	0.117222	0.261015	4.24545	1.54165	0.0688197	0.323829	5.77171	0.106043	0.746106	0.0106287	0.31384	O14497	ARI1A_HUMAN	ARID1A	AT-rich interactive domain-containing protein 1A
13.6226	14.1478	13.8219	13.5941	14.1632	13.7915	13.2616	13.0795	12.9856	12.7514					1.17828	0.13309	0.537481	3.68687	1.22246	0.088027	0.806835	3.89944	0.747892	0.242753	-0.302	-2.03599	O14519	CDKA1_HUMAN	CDK2AP1	Cyclin-dependent kinase 2-associated protein 1
15.7486	15.4267	15.1807	15.509	14.6968	14.8322	15.5242	15.7332	15.4215	15.4788					0.549625	0.289686	-0.283816	-1.45848	1.69584	0.0662922	-0.864224	-6.93871	0.617484	0.285066	-0.178532	-1.64718	O14524	NEMP1_HUMAN	NEMP1	Nuclear envelope integral membrane protein 1
16.6988	17.3356	17.1727	17.1926	17.1119	17.3738	17.1989	17.1885	17.6579	17.4364					0.367999	0.403128	-0.0110617	-0.984788	0.128561	0.634498	0.0491238	0.374877	1.06563	0.163606	0.35342	3.18652	O14530	TXND9_HUMAN	TXNDC9	Thioredoxin domain-containing protein 9
14.8602	14.7321	14.8091	15.0548	14.7729	15.0038	15.0688	14.4138	14.9635	14.5746					0.193595	0.582404	0.190675	0.545128	0.14688	0.600389	0.1471	0.423623	0.0229816	0.928038	0.0277982	0.0729874	O14562	UBFD1_HUMAN	UBFD1	Ubiquitin domain-containing protein UBFD1
16.1851	16.2106	16.1619	16.0717	16.0741	16.1039	16.2708	16.2219	16.2776	16.1565					0.894309	0.18026	-0.129532	-2.52466	1.50078	0.07035	-0.157328	-5.49435	0.156083	0.669828	-0.0292511	-0.447848	O14578	CTRO_HUMAN	CIT	Citron Rho-interacting kinase
14.9178	14.8434	14.981	14.9005	14.9073	15.2639	14.8602	15.0834	14.9208	15.1007					0.0871886	0.762168	-0.0310335	-0.261596	0.191958	0.5327	0.113786	0.540924	0.0908391	0.774185	0.0389628	0.271801	O14579	COPE_HUMAN	COPE	Coatomer subunit epsilon
17.0044	16.881	16.8635	16.7499	17.0652	17.0173	16.8295	16.8756	16.9867	16.9543					0.273717	0.488356	-0.0458546	-0.748	1.5269	0.0684543	0.188674	5.67019	1.27829	0.127563	0.117969	4.18251	O14617	AP3D1_HUMAN	AP3D1	AP-3 complex subunit delta-1
14.3267	14.3358	13.9468	14.4659	14.2788	14.1262	14.1474	14.1308	14.3587	13.8352					0.0862341	0.764091	0.0672393	0.25892	0.304865	0.400382	0.0634198	0.826109	0.0521469	0.854636	-0.0421748	-0.161044	O14618	CCS_HUMAN	CCS	Copper chaperone for superoxide dismutase
15.2928	15.2997	15.5434	15.4947	15.2486	15.1625	15.2804	14.9831	15.3005	15.1923					0.907321	0.176889	0.387269	2.57125	0.167176	0.567892	0.0737844	0.476844	0.264568	0.535889	0.11468	0.725022	O14628	ZN195_HUMAN	ZNF195	Zinc finger protein 195
13.8187	13.585	13.866	13.9344	13.9441	13.7938	13.7202	13.5981	13.6499	13.8913					1.1257	0.141836	0.241022	3.4462	0.789029	0.155569	0.209809	2.16712	0.304082	0.492799	0.11147	0.824148	O14640;P54792	DVL1_HUMAN;DVLP1_HUMAN	DVL1;DVL1P1	Segment polarity protein dishevelled homolog DVL-1
15.3775	15.3043	15.2201	15.2141	15.0185	15.3152	14.8564	14.9553	14.9484	15.1329					1.61219	0.0937515	0.311277	6.28093	0.625091	0.198782	0.260983	1.66886	0.485726	0.356199	0.134769	1.28751	O14641	DVL2_HUMAN	DVL2	Segment polarity protein dishevelled homolog DVL-2
19.1762	18.958	18.9904	18.9867	18.9205	18.8864	18.9853	18.9529	18.8163	18.8293					0.448878	0.343424	0.0194244	1.19134	0.967562	0.12134	-0.0656853	-2.79442	1.85653	0.0817716	-0.146377	-8.38876	O14646	CHD1_HUMAN	CHD1	Chromodomain-helicase-DNA-binding protein 1
16.3336	16.2344	16.318	16.1997	16.0674	16.1075	16.3657	16.4588	16.2173	16.2785					0.748479	0.213344	-0.153383	-2.03782	1.62936	0.0681613	-0.324744	-6.41104	1.00808	0.172416	-0.164371	-2.95188	O14647	CHD2_HUMAN	CHD2	Chromodomain-helicase-DNA-binding protein 2
11.8315	13.0057	10.9436	13.797	13.435	12.6452	13.2013	13.2654	13.0572	12.2079					0.216936	0.552749	-0.862991	-0.604736	0.17136	0.562983	-0.193237	-0.487728	0.531955	0.32803	-0.600757	-1.41061	O14653	GOSR2_HUMAN	GOSR2	Golgi SNAP receptor complex member 2
14.2159	14.2923	14.3094	14.4724	14.3025	13.972	14.3926	14.4805	14.317	14.2922					0.173265	0.609455	-0.0456262	-0.492672	0.653282	0.190226	-0.299263	-1.7502	0.992432	0.173328	-0.131964	-2.89034	O14656	TOR1A_HUMAN	TOR1A	Torsin-1A
12.0846	12.3171	12.1003	12.7924	12.1411	12.5786	12.4094	12.9528	12.399	12.268					0.189093	0.589478	-0.234729	-0.533559	0.342736	0.367152	-0.321263	-0.921145	0.469061	0.363377	-0.347589	-1.24382	O14662	STX16_HUMAN	STX16	Syntaxin-16
16.8107	16.9418	17.1096	17.6163	16.9894	17.137	16.2331	16.5581	16.3147	16.417					1.07219	0.147809	0.96736	3.21412	1.18985	0.091383	0.667593	3.7416	0.0568449	0.842754	-0.0297775	-0.174825	O14672	ADA10_HUMAN	ADAM10	Disintegrin and metalloproteinase domain-containing protein 10
14.683	14.6918	14.7255	14.7926	14.6352	14.6514	14.7092	14.8723	14.5165	14.5512					0.12269	0.691938	-0.0316572	-0.359092	0.670026	0.185216	-0.147416	-1.7993	1.04031	0.168908	-0.256885	-3.08164	O14686	KMT2D_HUMAN	KMT2D	Histone-lysine N-methyltransferase 2D
13.4271	13.8969	13.0584	13.4983	13.1967	13.5251	13.8499	13.6746	13.7052	13.7108					0.75027	0.213326	-0.483891	-2.04344	0.785732	0.156261	-0.40138	-2.15644	0.22235	0.580941	-0.0542336	-0.618485	O14715	RGPD8_HUMAN	RGPD8	RANBP2-like and GRIP domain-containing protein 8
15.1761	15.5075	15.6059	15.3496	15.6394	15.7514	15.5795	15.4292	15.4981	15.6284					0.0583232	0.831809	-0.0266075	-0.17914	0.74874	0.164989	0.191049	2.03865	0.212213	0.591858	0.0589409	0.592719	O14727	APAF_HUMAN	APAF1	Apoptotic protease-activating factor 1
12.1361	13.0011	12.8438	12.8691	13.0705	12.5676	13.5392	12.9045	13.5045	13.1008					0.433063	0.353057	-0.365424	-1.15051	0.371969	0.343494	-0.402791	-0.994816	0.0707101	0.812565	0.0808377	0.214929	O14730	RIOK3_HUMAN	RIOK3	Serine/threonine-protein kinase RIO3
15.6374	15.5462	15.5009	15.7384	15.4289	15.5046	15.6901	15.4814	15.743	15.6304					0.0706191	0.797494	0.0339379	0.214668	0.40224	0.319565	-0.118968	-1.07161	0.314856	0.482872	0.100933	0.851159	O14733	MP2K7_HUMAN	MAP2K7	Dual specificity mitogen-activated protein kinase kinase 7
12.3415	12.9814	13.1996	12.7893	12.4759	12.8527	13.0211	12.977	12.487	12.9093					0.00692424	0.976497	-0.00461674	-0.0223717	0.658313	0.188763	-0.334755	-1.76489	0.534538	0.326931	-0.300947	-1.41758	O14734	ACOT8_HUMAN	ACOT8	Acyl-coenzyme A thioesterase 8
16.5071	16.9034	16.9696	17.1569	16.8315	17.1366	17.1262	17.3213	17.1346	17.2089					0.447363	0.343984	-0.160532	-1.18741	0.499612	0.254298	-0.239731	-1.32418	0.175446	0.642957	-0.0520096	-0.498327	O14737	PDCD5_HUMAN	PDCD5	Programmed cell death protein 5
16.9193	17.017	16.8577	17.1037	17.0665	17.2886	16.8494	16.825	17.0694	17.0971					0.437202	0.350515	0.143495	1.16117	1.03162	0.110659	0.340375	3.04625	2.25444	0.0589649	0.24602	13.3475	O14744	ANM5_HUMAN	PRMT5	Protein arginine N-methyltransferase 5
14.4531	15.1887	15.0335	14.9715	14.4411	15.0384	15.0956	15.4243	15.0771	15.045					0.579015	0.275495	-0.257472	-1.53922	0.574262	0.21819	-0.520226	-1.52606	0.453886	0.372384	-0.198893	-1.20432	O14745	NHRF1_HUMAN	NHERF1	Na(+)/H(+) exchange regulatory cofactor NHE-RF1
15.2535	15.209	15.3982	15.2713	15.4063	15.2557	15.2875	15.293	15.1552	15.2543					0.254898	0.508049	0.0445185	0.700705	0.1921	0.532899	0.0407834	0.541289	0.643659	0.274183	-0.0854936	-1.72225	O14757	CHK1_HUMAN	CHEK1	Serine/threonine-protein kinase Chk1
17.1367	17.0298	17.0422	17.1502	16.9321	16.9871	17.2008	17.1488	17.0123	16.9615					0.494886	0.320362	-0.0785789	-1.31167	1.53028	0.0687103	-0.215194	-5.6933	1.45122	0.111015	-0.18792	-5.17417	O14776	TCRG1_HUMAN	TCERG1	Transcription elongation regulator 1
15.6843	15.5709	15.3494	15.3963	15.5413	15.4745	15.5767	15.5708	15.6164	15.6477					1.86803	0.064731	-0.20089	-8.50287	0.724254	0.171101	-0.065866	-1.96261	1.17269	0.146444	0.0583272	3.66063	O14777	NDC80_HUMAN	NDC80	Kinetochore protein NDC80 homolog
14.1132	14.0939	13.9463	13.4479	13.8111	13.6018	14.5055	14.6325	14.4468	14.0467					1.11312	0.143555	-0.871848	-3.39048	1.70893	0.06644	-0.862533	-7.04732	0.577552	0.304162	-0.32223	-1.53517	O14786	NRP1_HUMAN	NRP1	Neuropilin-1
15.3284	15.2626	14.8435	14.9318	14.9063	14.9395	15.0551	15.0516	15.3055	15.1202					1.19177	0.13044	-0.165737	-3.75073	1.79777	0.0632021	-0.130486	-7.82793	0.643219	0.274302	0.159483	1.72098	O14787	TNPO2_HUMAN	TNPO2	Transportin-2
13.742	13.9264	13.9358	13.8298	13.7354	13.7156	13.6436	13.9558	14.0394	14.0269					0.177659	0.603081	0.0830812	0.504059	0.166319	0.568837	-0.0742183	-0.474611	0.562862	0.311782	0.23345	1.49467	O14795	UN13B_HUMAN	UNC13B	Protein unc-13 homolog B
15.2465	15.4032	15.4185	15.4612	15.8654	16.0157	15.3563	15.4517	15.6132	15.5306					0.249319	0.515281	0.0358677	0.686655	1.57797	0.0689573	0.536573	6.02892	0.932226	0.18657	0.167926	2.66198	O14802	RPC1_HUMAN	POLR3A	DNA-directed RNA polymerase III subunit RPC1
13.8765	14.5585	14.4641	14.7848	14.2739	14.8309	14.5275	14.7528	14.8752	14.6991					0.0253175	0.92023	-0.0157185	-0.0802143	0.0981378	0.703637	-0.0877562	-0.292073	0.385087	0.425479	0.147014	1.02802	O14828	SCAM3_HUMAN	SCAMP3	Secretory carrier-associated membrane protein 3
11.9964	13.7644	13.2755	13.5634	13.9417	13.4429	13.3487	13.9697	14.2473	14.0393					0.254842	0.507952	-0.239766	-0.700563	0.0262645	0.905455	0.0331092	0.0831348	0.556853	0.315402	0.484077	1.47821	O14832	PAHX_HUMAN	PHYH	Phytanoyl-CoA dioxygenase, peroxisomal
12.2346	12.1422	12.7311	12.0481	13.1134	12.645	12.5281	11.8932	12.2873	12.5965					0.131901	0.674265	0.178963	0.383821	0.634112	0.19674	0.668586	1.69471	0.236756	0.565591	0.231263	0.65496	O14841	OPLA_HUMAN	OPLAH	5-oxoprolinase
16.7356	16.7086	16.5626	16.5243	16.5371	16.3552	16.8893	16.8369	16.586	16.565					1.99342	0.0529571	-0.319695	-9.84881	1.32037	0.0803766	-0.416964	-4.40718	2.02201	0.075342	-0.287618	-10.1834	O14862	AIM2_HUMAN	AIM2	Interferon-inducible protein AIM2
14.2798	14.5067	14.3654	14.1061	14.341	14.1878	12.4681	13.7041	14.1827	14.3476					0.677221	0.233604	1.14962	1.82058	0.701131	0.175758	1.1783	1.89214	0.700773	0.256011	1.17905	1.89106	O14874	BCKD_HUMAN	BCKDK	Branched-chain alpha-ketoacid dehydrogenase kinase
20.145	20.1014	20.1587	20.0937	20.197	20.1951	20.1164	20.0972	20.2034	20.1853					0.203976	0.569284	0.0193605	0.571709	1.94081	0.0532818	0.089221	9.2608	1.66054	0.0859774	0.0875282	6.65364	O14879	IFIT3_HUMAN	IFIT3	Interferon-induced protein with tetratricopeptide repeats 3
15.9726	16.1168	16.1441	16.0077	15.9486	16.0068	15.8093	15.7827	15.894	15.6847					1.24849	0.120203	0.279883	4.02933	1.52782	0.0682397	0.181716	5.67649	0.0198458	0.938593	-0.00666952	-0.0632336	O14880	MGST3_HUMAN	MGST3	Glutathione S-transferase 3, mitochondrial
15.4345	15.2504	15.2057	15.4762	15.0676	15.2328	15.2095	15.0823	15.1201	14.8294					0.492358	0.321095	0.195076	1.30499	0.0129407	0.950326	0.00433111	0.0415356	0.404941	0.40605	-0.171091	-1.07849	O14907	TX1B3_HUMAN	TAX1BP3	Tax1-binding protein 3
15.8045	15.6572	15.7548	15.8942	15.6898	15.7716	15.6246	15.631	15.8434	15.7475					0.974463	0.164386	0.196756	2.8208	0.890152	0.135171	0.102943	2.5099	1.13582	0.151791	0.167688	3.49152	O14908	GIPC1_HUMAN	GIPC1	PDZ domain-containing protein GIPC1
13.588	13.3382	13.4848	12.6656	13.5333	12.5336	13.4014	12.2703	13.1187	13.368					0.116647	0.702562	0.239336	0.342753	0.0872699	0.727604	0.197613	0.261824	0.256046	0.543342	0.40745	0.703594	O14910	LIN7A_HUMAN	LIN7A	Protein lin-7 homolog A
15.939	15.7921	15.7501	15.8322	15.6	15.8785	15.8534	15.8952	15.9292	15.9689					0.672567	0.235735	-0.083158	-1.8068	0.357927	0.35599	-0.135057	-0.959381	0.914224	0.190152	0.0747595	2.59619	O14920	IKKB_HUMAN	IKBKB	Inhibitor of nuclear factor kappa-B kinase subunit beta
16.6372	16.6897	16.5396	16.533	16.6065	16.6201	16.7096	16.9007	16.807	16.6392					0.971898	0.165154	-0.268832	-2.81098	0.737006	0.167348	-0.191833	-2.00202	0.232808	0.569302	-0.0820341	-0.644978	O14929	HAT1_HUMAN	HAT1	Histone acetyltransferase type B catalytic subunit
18.0777	17.941	18.0188	17.9897	18.151	18.0557	17.9438	17.8905	18.2201	18.2158					0.986879	0.161924	0.0871038	2.86872	1.11759	0.10039	0.186206	3.41022	2.10719	0.066101	0.300743	11.2471	O14933	UB2L6_HUMAN	UBE2L6	Ubiquitin/ISG15-conjugating enzyme E2 L6
15.38	15.2312	15.2492	15.2861	15.5456	15.3294	15.4384	15.1093	15.6526	15.5027					0.0116526	0.963786	-0.00620127	-0.0374535	0.307043	0.399072	0.163711	0.831571	0.629146	0.280438	0.303815	1.68046	O14936	CSKP_HUMAN	CASK	Peripheral plasma membrane protein CASK
12.5434	12.3209	13.2773	13.3377	13.1188	13.3648	12.2839	12.5671	13.0015	12.8145					1.58672	0.0947651	0.882036	6.09245	1.31029	0.0809095	0.816329	4.3524	0.980478	0.175868	0.482543	2.84395	O14939	PLD2_HUMAN	PLD2	Phospholipase D2
16.4615	16.279	16.3107	16.1353	16.3743	16.3456	16.4419	16.3895	16.1001	16.3599					0.769918	0.205986	-0.192671	-2.10564	0.691992	0.178541	-0.0557098	-1.86463	0.528215	0.330231	-0.185655	-1.40054	O14949	QCR8_HUMAN	UQCRQ	Cytochrome b-c1 complex subunit 8
14.8007	14.978	15.1248	15.116	15.3378	15.1451	15.3431	14.9993	15.0943	15.1322					0.0993063	0.738508	-0.0507817	-0.295303	0.121685	0.648987	0.0702305	0.35638	0.113742	0.730294	-0.0579133	-0.334862	O14964	HGS_HUMAN	HGS	Hepatocyte growth factor-regulated tyrosine kinase substrate
14.566	14.4868	14.5694	14.8707	14.921	14.7024	14.4677	14.1592	14.4261	14.2974					0.699019	0.228877	0.40662	1.88576	0.924984	0.128352	0.498271	2.63538	0.0970394	0.761734	0.0483093	0.289034	O14966	RAB7L_HUMAN	RAB29	Ras-related protein Rab-7L1
11.9985	12.0102	12.9581	13.5523	12.9129	13.2589	12.8336	13.5513	13.1654	13.1675					0.0432567	0.86998	0.062747	0.134678	0.089243	0.722131	-0.106508	-0.267345	0.0228068	0.928635	-0.0259986	-0.0724454	O14972	VP26C_HUMAN	VPS26C	Vacuolar protein sorting-associated protein 26C
15.1747	15.3285	15.3573	15.3212	15.3425	15.28	15.4673	15.4211	15.4602	15.4961					1.15594	0.137728	-0.104961	-3.58303	1.12012	0.0994596	-0.132913	-3.42137	0.436744	0.383975	0.033937	1.15999	O14974	MYPT1_HUMAN	PPP1R12A	Protein phosphatase 1 regulatory subunit 12A
14.8757	14.8827	14.7312	14.83	14.8456	14.8059	14.9606	14.9656	14.7357	14.7848					1.17838	0.133172	-0.182481	-3.68731	1.68672	0.0656394	-0.137338	-6.86398	1.83808	0.081116	-0.202816	-8.20861	O14975	S27A2_HUMAN	SLC27A2	Long-chain fatty acid transport protein 2
16.6049	16.5743	16.4296	16.4886	16.4838	16.4465	16.4101	16.3022	16.4923	16.3897					0.627408	0.255855	0.102976	1.67548	0.707185	0.174906	0.109017	1.91046	0.429032	0.388261	0.0848484	1.14014	O14976	GAK_HUMAN	GAK	Cyclin-G-associated kinase
19.9335	19.993	19.9971	19.9565	19.9854	19.9477	19.9575	19.9241	19.9179	19.8675					0.516089	0.308642	0.0359392	1.36803	0.382894	0.332766	0.0257444	1.02246	0.598488	0.292546	-0.0481329	-1.59353	O14979	HNRDL_HUMAN	HNRNPDL	Heterogeneous nuclear ribonucleoprotein D-like
17.4268	17.3654	17.4216	17.3467	17.3223	17.3766	17.2751	17.2431	17.3189	17.2855					1.03715	0.153431	0.125009	3.06872	0.986446	0.117349	0.0903502	2.86704	0.691161	0.259508	0.0431089	1.86214	O14980	XPO1_HUMAN	XPO1	Exportin-1
14.7688	14.9308	15.0805	14.9994	14.8534	15.1367	14.9704	14.8615	14.9938	14.7938					0.679355	0.23272	0.124023	1.82692	0.184254	0.543062	0.0790844	0.521097	0.0635437	0.827914	-0.0221243	-0.194303	O14981	BTAF1_HUMAN	BTAF1	TATA-binding protein-associated factor 172
13.8056	14.0692	13.7639	13.2822	12.9804	13.4173	14.0075	13.8926	13.2415	13.2503					0.64444	0.247708	-0.426991	-1.72451	1.09826	0.102835	-0.751218	-3.32563	2.17842	0.061908	-0.704112	-12.2192	O14994	SYN3_HUMAN	SYN3	Synapsin-3
12.2802	14.0907	15.0347	14.7745	14.6877	14.8824	14.6677	14.7021	14.6473	14.7842					0.626717	0.255541	0.219674	1.67351	0.379065	0.337698	0.100123	1.01277	0.151995	0.675783	0.030849	0.437109	O15013	ARHGA_HUMAN	ARHGEF10	Rho guanine nucleotide exchange factor 10
14.863	14.9167	14.8366	14.9073	14.6954	14.8263	14.7059	14.9686	14.6939	14.8042					0.0848458	0.766296	0.0346947	0.255022	0.183964	0.543114	-0.0763803	-0.520349	0.222594	0.580855	-0.0882168	-0.619103	O15014	ZN609_HUMAN	ZNF609	Zinc finger protein 609
15.3399	15.5371	15.3646	15.4166	15.1171	15.2702	15.4374	15.5991	15.2752	15.1726					0.565783	0.282828	-0.127634	-1.50269	0.998818	0.115848	-0.324621	-2.91534	1.03852	0.1689	-0.294358	-3.07433	O15015	ZN646_HUMAN	ZNF646	Zinc finger protein 646
13.0804	13.1224	12.6211	12.4177	12.5887	12.6846	13.1809	13.353	13.3413	12.9976					1.51833	0.0976935	-0.747556	-5.61196	1.62757	0.0690111	-0.630334	-6.39733	0.178985	0.639938	-0.0975251	-0.507491	O15018	PDZD2_HUMAN	PDZD2	PDZ domain-containing protein 2
14.5631	14.1932	14.525	14.4183	14.5247	14.7246	13.9705	14.1647	14.2677	13.8204					1.16963	0.135826	0.404019	3.64639	1.24217	0.0872525	0.557057	3.99748	0.0307029	0.905545	-0.0235925	-0.0967526	O15021	MAST4_HUMAN	MAST4	Microtubule-associated serine/threonine-protein kinase 4
15.287	15.448	15.3924	15.4178	15.8347	15.6611	15.1078	15.2712	15.7757	15.5734					0.917366	0.175913	0.215546	2.60759	1.37003	0.0777691	0.558377	4.68557	1.18744	0.144573	0.485038	3.73012	O15027	SC16A_HUMAN	SEC16A	Protein transport protein Sec16A
15.258	15.3391	15.2275	15.7286	15.3718	15.7871	15.949	15.7542	15.6468	15.7638					0.524097	0.303803	-0.373537	-1.38948	0.447037	0.28636	-0.272154	-1.18657	0.48552	0.356353	-0.146261	-1.28697	O15031	PLXB2_HUMAN	PLXNB2	Plexin-B2
11.4616	11.9067	12.0885	11.7504	11.5231	12.8107	11.9842	11.8734	10.7299	11.3693					0.0164953	0.949771	-0.00938559	-0.0527438	0.126144	0.639735	0.238063	0.36839	0.945148	0.183694	-0.879227	-2.7099	O15033	AREL1_HUMAN	AREL1	Apoptosis-resistant E3 ubiquitin protein ligase 1
12.4	12.6428	12.8389	12.4381	12.5189	12.8918	12.779	12.3988	12.7717	12.9937					0.0584988	0.831452	0.0496211	0.179652	0.152096	0.591897	0.116449	0.437375	0.503586	0.346503	0.293815	1.33472	O15037	KHNYN_HUMAN	KHNYN	Protein KHNYN
18.1392	18.0556	18.2228	18.176	18.2277	18.1365	18.1021	18.1586	18.0601	18.1042					0.698108	0.228782	0.0690651	1.88302	0.359889	0.354285	0.0517426	0.964325	0.507367	0.34271	-0.0482206	-1.34477	O15042	SR140_HUMAN	U2SURP	U2 snRNP-associated SURP motif-containing protein
15.7184	15.5331	15.5188	15.6382	15.6266	15.6537	15.7909	15.645	15.7195	15.7392					0.557283	0.287653	-0.139468	-1.47938	0.392965	0.325863	-0.0777578	-1.04801	0.0499594	0.860086	0.0113792	0.154592	O15047	SET1A_HUMAN	SETD1A	Histone-lysine N-methyltransferase SETD1A
14.4285	14.4456	14.5271	14.661	14.7521	14.8201	14.4028	14.5567	14.7436	14.6766					0.421407	0.359304	0.114327	1.12058	1.16846	0.093	0.306387	3.6409	0.954459	0.181162	0.230393	2.74479	O15050	TRNK1_HUMAN	TRANK1	TPR and ankyrin repeat-containing protein 1
12.5432	11.8788	12.5467	12.8046	11.4791	12.3173	12.7969	13.0621	13.007	12.2442					0.517679	0.307372	-0.253837	-1.37228	0.843004	0.145371	-1.03129	-2.34627	0.275558	0.523801	-0.30389	-0.752621	O15054	KDM6B_HUMAN	KDM6B	Lysine-specific demethylase 6B
14.2587	14.3525	14.3177	14.1724	14.0183	14.1875	14.439	14.36	14.0619	14.1621					0.692823	0.228637	-0.15447	-1.86713	1.06288	0.105577	-0.296588	-3.175	1.33823	0.121987	-0.287478	-4.50562	O15060	ZBT39_HUMAN	ZBTB39	Zinc finger and BTB domain-containing protein 39
13.8554	13.9625	11.2394	13.1498	13.3592	12.0931	13.6499	14.0333	12.0106	10.5734					0.632629	0.252168	-1.64698	-1.69045	0.631218	0.197364	-1.11547	-1.6864	1.12163	0.153519	-2.54956	-3.4281	O15061	SYNEM_HUMAN	SYNM	Synemin
12.0852	13.4911	13.194	14.222	13.3808	13.4485	13.0985	13.3786	13.6684	13.4664					0.326822	0.434676	0.469454	0.881174	0.460976	0.275437	0.176138	1.22274	0.70533	0.254802	0.328864	1.90484	O15062	ZBTB5_HUMAN	ZBTB5	Zinc finger and BTB domain-containing protein 5
13.9891	14.1197	13.9759	14.2032	14.5238	14.4008	13.9748	14.1513	13.9535	14.4105					0.0599453	0.827637	0.0264544	0.183864	1.18353	0.092454	0.399207	3.71163	0.170563	0.649336	0.118963	0.485656	O15066	KIF3B_HUMAN	KIF3B	Kinesin-like protein KIF3B
16.0464	15.937	16.0751	16.0048	16.0278	16.0156	16.1067	16.0125	15.9653	15.9311					0.1136	0.707256	-0.0196438	-0.334477	0.293773	0.410762	-0.0378857	-0.798305	0.80668	0.223491	-0.111385	-2.22479	O15075	DCLK1_HUMAN	DCLK1	Serine/threonine-protein kinase DCLK1
15.2651	14.9116	15.2797	15.2662	15.0884	15.2828	15.0101	15.1379	15.3378	15.302					1.04363	0.153536	0.198962	3.09524	0.357864	0.355914	0.11162	0.959222	1.18202	0.144666	0.245885	3.70449	O15084	ANR28_HUMAN	ANKRD28	Serine/threonine-protein phosphatase 6 regulatory ankyrin repeat subunit A
13.2856	13.5635	13.0089	13.1072	13.1698	11.7137	11.6163	13.6863	13.6432	13.488					0.135167	0.66979	0.406728	0.392541	0.0536846	0.815652	-0.209506	-0.165566	0.326733	0.472766	0.914324	0.880951	O15085	ARHGB_HUMAN	ARHGEF11	Rho guanine nucleotide exchange factor 11
14.0656	14.0266	14.0363	13.9874	14.1586	13.897	14.1461	13.8695	14.0182	14.3887					0.00884488	0.971333	0.00400543	0.0285165	0.0334168	0.878764	0.0199914	0.105024	0.312959	0.485384	0.195665	0.846403	O15091	MRPP3_HUMAN	PRORP	Mitochondrial ribonuclease P catalytic subunit
14.6438	14.5954	14.2784	14.5846	14.7596	14.7952	14.6266	14.3949	14.883	14.5107					0.14271	0.658631	-0.0792165	-0.412591	0.821804	0.149463	0.266655	2.2749	0.313927	0.483907	0.186101	0.848829	O15111	IKKA_HUMAN	CHUK	Inhibitor of nuclear factor kappa-B kinase subunit alpha
13.8502	11.5377	11.3269	12.4126	14.2735	14.4534	13.2448	13.6402	14.0486	14.3645					0.948494	0.174101	-1.57276	-2.7224	1.28928	0.082984	0.92092	4.2402	1.02502	0.171226	0.764081	3.01956	O15116	LSM1_HUMAN	LSM1	U6 snRNA-associated Sm-like protein LSm1
12.7071	12.0241	13.0922	13.4811	10.6631	12.4211	12.376	11.9186	11.6282	11.9871					1.20096	0.128249	1.13935	3.79476	0.241266	0.469734	-0.605213	-0.666349	0.439977	0.382435	-0.339647	-1.16833	O15118	NPC1_HUMAN	NPC1	NPC intracellular cholesterol transporter 1
11.8508	11.6727	11.9395	13.2673	12.0883	12.5982	12.6071	12.4601	12.0561	12.1286					0.0332338	0.897007	0.0697808	0.104468	0.261579	0.447186	-0.190361	-0.71751	1.48381	0.108043	-0.441278	-5.38274	O15119	TBX3_HUMAN	TBX3	T-box transcription factor TBX3
13.936	14.7411	14.4738	14.6162	14.6051	14.866	14.1017	14.3853	14.6542	13.8584					0.703889	0.227285	0.301522	1.90048	0.902578	0.131356	0.492094	2.5542	0.00942552	0.970851	0.0128288	0.0303691	O15120	PLCB_HUMAN	AGPAT2	1-acyl-sn-glycerol-3-phosphate acyltransferase beta
13.9801	14.2442	13.7355	13.7288	13.6545	13.8164	14.0544	14.4308	14.131	13.6588					0.945775	0.173982	-0.510443	-2.71224	0.880436	0.136644	-0.507123	-2.47561	0.433471	0.385015	-0.347703	-1.15156	O15121	DEGS1_HUMAN	DEGS1	Sphingolipid delta(4)-desaturase DES1
10.5758	11.4431	9.96094	11.2908	11.3532	11.6961	12.0992	12.6095	12.1715	12.5617					0.866514	0.184615	-1.72851	-2.427	0.94225	0.125978	-0.829726	-2.6991	0.0118336	0.963798	0.0122132	0.0380279	O15131	IMA6_HUMAN	KPNA5	Importin subunit alpha-6
16.1846	16.3276	16.4002	16.3717	16.2886	16.2621	16.4726	16.6826	16.6407	16.6641					0.673365	0.235522	-0.191714	-1.80916	0.983633	0.118169	-0.30227	-2.85614	0.257573	0.541581	0.0747423	0.707435	O15143	ARC1B_HUMAN	ARPC1B	Actin-related protein 2/3 complex subunit 1B
15.6392	15.7764	15.7398	15.6589	15.9068	15.8219	15.8281	15.8793	15.7799	15.8175					1.07409	0.147669	-0.154331	-3.22213	0.0710894	0.769522	0.0107069	0.216015	0.646699	0.274162	-0.0549622	-1.73106	O15144	ARPC2_HUMAN	ARPC2	Actin-related protein 2/3 complex subunit 2
16.4819	16.6238	16.8693	16.781	16.6765	16.6929	16.631	16.7458	16.5978	16.5872					0.700124	0.22879	0.136786	1.8891	0.0199232	0.925556	-0.00368023	-0.0634751	0.622965	0.282955	-0.095849	-1.66279	O15145	ARPC3_HUMAN	ARPC3	Actin-related protein 2/3 complex subunit 3
16.0848	16.5902	11.4168	15.443	15.4758	16.0386	16.2725	16.4766	15.8163	16.2981					0.550488	0.289504	-2.9446	-1.46083	0.756212	0.163124	-0.617329	-2.06215	0.457195	0.370562	-0.317346	-1.21291	O15155	BET1_HUMAN	BET1	BET1 homolog
16.3485	16.4584	16.4316	16.5394	16.8581	16.9219	16.2777	16.0392	16.4922	16.4952					0.886967	0.181637	0.327052	2.49862	1.56333	0.0679747	0.731562	5.924	0.971707	0.177283	0.335254	2.81025	O15160	RPAC1_HUMAN	POLR1C	DNA-directed RNA polymerases I and III subunit RPAC1
14.4479	14.322	14.7037	14.3595	14.4304	14.4648	14.3587	14.6538	14.3962	14.2916					0.0356685	0.890004	0.0253563	0.111855	0.136193	0.619927	-0.0587139	-0.395275	0.38877	0.421512	-0.162374	-1.03736	O15162	PLS1_HUMAN	PLSCR1	Phospholipid scramblase 1
15.8541	15.8586	15.8546	15.9552	15.9604	16.0283	15.9506	15.934	16.0305	15.8571					0.268029	0.493692	-0.0374265	-0.733717	0.560259	0.223531	0.05199	1.48753	0.00532161	0.983019	0.00150013	0.0172245	O15164	TIF1A_HUMAN	TRIM24	Transcription intermediary factor 1-alpha
15.2896	15.6135	15.2985	15.6044	15.1313	15.3045	15.2324	15.754	15.3336	15.3801					0.0444	0.867198	-0.0417504	-0.13809	0.374713	0.341385	-0.275272	-1.00175	0.184125	0.632502	-0.136347	-0.520764	O15173	PGRC2_HUMAN	PGRMC2	Membrane-associated progesterone receptor component 2
15.2087	15.0604	14.9061	15.0248	14.9575	14.9312	15.0107	15.2063	15.1312	15.2298					0.471729	0.332456	-0.143073	-1.25079	0.623375	0.199198	-0.16416	-1.66396	0.237827	0.56411	0.0720124	0.657664	O15182	CETN3_HUMAN	CETN3	Centrin-3
15.6917	15.2775	15.8852	15.3734	16.0566	16.0165	15.9652	15.4958	16.0353	15.9939					0.0979608	0.741282	-0.101234	-0.291584	0.490184	0.258817	0.30602	1.29926	0.454441	0.372118	0.284069	1.20576	O15212	PFD6_HUMAN	PFDN6	Prefoldin subunit 6
18.0175	18.1477	18.0377	17.9734	17.8897	17.7407	17.9879	18.0687	17.9629	17.9662					0.153166	0.641378	-0.0227222	-0.440188	0.891348	0.135081	-0.213056	-2.51414	0.592476	0.295721	-0.0637407	-1.57669	O15213	WDR46_HUMAN	WDR46	WD repeat-containing protein 46
13.7874	13.4342	13.7966	13.8486	13.744	13.685	14.0972	14.172	14.3954	14.2298					1.68535	0.0872396	-0.312023	-6.85285	1.89987	0.0579758	-0.420144	-8.82677	0.723211	0.250491	0.177997	1.9594	O15228	GNPAT_HUMAN	GNPAT	Dihydroxyacetone phosphate acyltransferase
16.1643	16.2104	16.1913	16.4612	15.9649	16.4423	16.029	16.0808	16.3027	16.008					0.728293	0.220478	0.271348	1.97505	0.222667	0.490698	0.148718	0.619291	0.243235	0.557145	0.100451	0.671317	O15230	LAMA5_HUMAN	LAMA5	Laminin subunit alpha-5
14.7342	14.6739	14.184	14.483	14.8362	14.96	14.236	14.3038	14.5001	14.6611					0.143688	0.657405	0.0636477	0.415183	1.9067	0.0565845	0.628236	8.8978	1.15042	0.149353	0.310731	3.55774	O15234	CASC3_HUMAN	CASC3	Protein CASC3
15.3098	15.9604	15.0943	15.5163	15.5655	15.1333	15.2491	15.4208	15.2775	15.4256					0.041785	0.873246	-0.0296769	-0.130275	0.0195017	0.926826	0.0144525	0.0621596	0.0472484	0.865358	0.0166163	0.146564	O15235	RT12_HUMAN	MRPS12	Small ribosomal subunit protein uS12m
12.1014	11.6775	11.6721	11.5348	11.8845	11.3118	12.5831	12.1564	11.7221	11.4121					1.11967	0.141762	-0.766298	-3.41941	0.787096	0.155745	-0.771593	-2.16086	1.03103	0.16958	-0.802689	-3.04386	O15254	ACOX3_HUMAN	ACOX3	Peroxisomal acyl-coenzyme A oxidase 3
14.4492	14.403	15.2528	14.7712	14.7602	14.6056	14.3631	13.9863	14.0542	14.3404					0.952769	0.171828	0.837276	2.73844	0.886183	0.135536	0.50819	2.49585	0.0302397	0.906142	0.0225554	0.0953369	O15258	RER1_HUMAN	RER1	Protein RER1
14.4496	14.7319	14.8731	14.6953	14.1643	14.3423	14.4344	14.2699	13.5663	14.265					1.15279	0.138534	0.432043	3.56858	0.300935	0.404316	-0.0989032	-0.816259	0.458457	0.370307	-0.436518	-1.21619	O15260	SURF4_HUMAN	SURF4	Surfeit locus protein 4
13.3648	13.1494	12.6054	12.8281	10.8433	11.6944	12.4785	13.2196	12.9567	12.7712					0.116375	0.702779	-0.132342	-0.342015	0.969131	0.120989	-1.58024	-2.8004	0.0121467	0.963174	0.0149064	0.0390208	O15265	ATX7_HUMAN	ATXN7	Ataxin-7
15.0043	14.9866	14.9522	14.8671	15.2118	15.1378	15.1461	15.2619	15.4362	15.3664					1.26175	0.11946	-0.29436	-4.09689	0.147715	0.598902	-0.0292468	-0.425829	0.999886	0.172422	0.197298	2.91954	O15269	SPTC1_HUMAN	SPTLC1	Serine palmitoyltransferase 1
15.1468	15.3013	15.3339	15.4443	15.2368	15.1973	14.9815	15.2327	15.3109	15.3361					0.754203	0.212694	0.282012	2.05582	0.320253	0.386785	0.109914	0.864695	0.64107	0.274984	0.216402	1.71477	O15270	SPTC2_HUMAN	SPTLC2	Serine palmitoyltransferase 2
12.6274	12.3009	12.0908	11.7068	12.1425	12.1964	12.4032	12.9064	12.5371	11.6874					0.855451	0.185662	-0.755983	-2.3888	0.709743	0.174305	-0.485364	-1.91823	0.412912	0.398802	-0.542561	-1.09884	O15287	FANCG_HUMAN	FANCG	Fanconi anemia group G protein
14.0698	12.2621	12.9631	13.0603	13.0132	12.7919	12.5298	13.3387	13.1308	12.622					0.0621016	0.820929	0.0774512	0.190126	0.0237879	0.913202	-0.0316525	-0.0754857	0.0387053	0.882215	-0.0578294	-0.121025	O15297	PPM1D_HUMAN	PPM1D	Protein phosphatase 1D
13.3315	13.2636	12.9073	13.2066	13.0765	12.1976	13.0113	13.2013	12.8751	12.6138					0.0931134	0.749795	-0.0493093	-0.278137	0.391277	0.327403	-0.469239	-1.04373	0.811302	0.222392	-0.361893	-2.24004	O15304	SIVA_HUMAN	SIVA1	Apoptosis regulatory protein Siva
12.8142	12.3732	11.4926	11.2353	10.8907	11.5447	12.6165	12.2941	12.0847	12.0014					1.4697	0.101774	-1.09135	-5.29152	1.11399	0.100655	-1.23755	-3.39432	0.88046	0.198145	-0.412178	-2.47569	O15315	RA51B_HUMAN	RAD51B	DNA repair protein RAD51 homolog 2
14.3601	14.7072	14.4651	14.6615	14.3681	12.4265	12.7301	11.0946	11.4945	14.3754					1.07328	0.147755	2.65092	3.2187	0.440593	0.290604	1.48498	1.16992	0.221915	0.581426	1.0226	0.617381	O15321	TM9S1_HUMAN	TM9SF1	Transmembrane 9 superfamily member 1
13.9317	13.2601	13.8466	13.5689	13.9886	13.3724	14.1407	13.8986	13.9826	14.1365					0.633562	0.251448	-0.311904	-1.69313	0.383776	0.332785	-0.339185	-1.0247	0.0930423	0.77073	0.0398612	0.277939	O15344	TRI18_HUMAN	MID1	E3 ubiquitin-protein ligase Midline-1
16.4478	16.4547	16.0322	15.9638	15.9077	16.0737	16.3825	16.3176	16.1381	16.0887					1.75769	0.082232	-0.352035	-7.46611	1.24892	0.0871153	-0.359307	-4.03151	1.54653	0.0990168	-0.236601	-5.80567	O15347	HMGB3_HUMAN	HMGB3	High mobility group protein B3
13.3218	13.1388	13.4583	12.9848	13.3286	13.2299	13.2331	12.9845	13.3639	13.3587					0.146165	0.653622	0.11278	0.421736	0.480679	0.263674	0.170434	1.27425	0.746199	0.243916	0.252506	2.03068	O15350	P73_HUMAN	TP73	Tumor protein p73
15.5724	15.9423	15.9643	16.0163	15.7503	15.8424	15.9779	16.0659	15.9505	15.9422					0.221861	0.546887	-0.031559	-0.617246	1.14659	0.0948437	-0.225555	-3.54024	0.638607	0.276413	-0.0755038	-1.70766	O15355	PPM1G_HUMAN	PPM1G	Protein phosphatase 1G
12.0176	12.9284	12.3711	12.4163	12.2742	12.5553	12.3659	13.084	12.4011	12.6667					0.342639	0.422882	-0.331305	-0.920902	0.296257	0.409163	-0.310213	-0.804533	0.175761	0.643615	-0.191085	-0.499145	O15360	FANCA_HUMAN	FANCA	Fanconi anemia group A protein
16.8695	16.7497	16.9655	16.9473	17.0906	17.1147	16.6062	16.3947	16.9167	16.9266					1.29949	0.115629	0.455955	4.29445	1.52485	0.0696382	0.602223	5.65621	1.23811	0.134344	0.42118	3.97713	O15371	EIF3D_HUMAN	EIF3D	Eukaryotic translation initiation factor 3 subunit D
13.9257	13.9874	13.9208	13.6882	13.8698	14.0843	13.6267	13.8792	13.9874	14.0217					0.101138	0.734637	0.0515661	0.300356	0.510322	0.249053	0.224118	1.35264	0.728205	0.248421	0.251625	1.97477	O15379	HDAC3_HUMAN	HDAC3	Histone deacetylase 3
15.1049	15.0093	15.2449	15.0886	15.1669	15.1453	15.3531	15.3136	15.2873	15.283					0.757883	0.21043	-0.166664	-2.06743	1.80153	0.0631512	-0.177253	-7.86274	0.865844	0.204855	-0.0482321	-2.42467	O15381	NVL_HUMAN	NVL	Nuclear valosin-containing protein-like
11.6278	12.4744	13.3113	13.7008	13.6447	13.1699	12.8763	11.4723	13.4347	13.639					0.679725	0.232723	1.33177	1.82801	0.623337	0.199143	1.23303	1.66385	0.710563	0.253836	1.36259	1.92073	O15382	BCAT2_HUMAN	BCAT2	Branched-chain-amino-acid aminotransferase, mitochondrial
14.3184	14.6792	14.7082	14.8434	14.6174	14.5867	14.7106	14.8879	14.7355	14.7456					0.0689452	0.802602	-0.0234027	-0.209869	0.796358	0.154647	-0.1972	-2.19096	0.239131	0.5626	-0.0587111	-0.660958	O15392	BIRC5_HUMAN	BIRC5	Baculoviral IAP repeat-containing protein 5
15.3399	15.2883	15.2082	15.3675	15.122	15.3112	14.9659	14.7961	14.7612	14.684					1.13647	0.140118	0.406793	3.49445	0.926219	0.128189	0.335536	2.63991	0.635656	0.277502	-0.158448	-1.69915	O15397	IPO8_HUMAN	IPO8	Importin-8
11.9367	12.8339	12.4986	11.5562	12.4244	11.8034	12.0225	12.462	11.9263	12.2695					0.142913	0.658606	-0.214803	-0.413128	0.114636	0.663217	-0.128317	-0.337293	0.182919	0.634601	-0.144334	-0.517652	O15400	STX7_HUMAN	STX7	Syntaxin-7
14.2966	14.0964	13.8269	14.0882	13.9736	14.0751	14.0526	14.025	14.1604	14.2646					0.222418	0.546817	-0.081286	-0.618658	0.0920276	0.714829	-0.014473	-0.275114	1.07462	0.161386	0.173681	3.22437	O15417	TNC18_HUMAN	TNRC18	Trinucleotide repeat-containing gene 18 protein
13.9041	13.4306	13.7773	13.6131	13.0153	13.5298	13.6899	13.5387	13.7381	13.4711					0.264554	0.497855	0.0809269	0.724987	0.480722	0.263738	-0.341738	-1.27436	0.0197812	0.938441	-0.00966883	-0.0630319	O15455	TLR3_HUMAN	TLR3	Toll-like receptor 3
14.3507	14.5104	14.0519	14.2513	13.85	14.2377	14.5695	14.5681	13.9343	14.0764					1.27838	0.119109	-0.417186	-4.18296	0.94455	0.125694	-0.524953	-2.70767	1.80852	0.079684	-0.563434	-7.92781	O15460	P4HA2_HUMAN	P4HA2	Prolyl 4-hydroxylase subunit alpha-2
17.8525	17.9013	17.649	17.906	18.0975	18.2614	17.7356	18.0162	17.9185	18.1001					0.182788	0.596765	-0.098403	-0.517314	0.693112	0.177985	0.303519	1.868	0.29371	0.50263	0.133377	0.798147	O15484	CAN5_HUMAN	CAPN5	Calpain-5
13.4752	13.3745	13.8309	13.4667	12.7784	12.7487	13.2442	13.5898	13.2892	12.7489					0.34351	0.421865	0.231725	0.923091	1.19542	0.0908917	-0.653505	-3.76818	0.46803	0.364141	-0.397978	-1.24113	O15488	GLYG2_HUMAN	GYG2	Glycogenin-2
14.0654	14.1454	14.2603	14.3534	14.2532	14.2071	13.9021	14.1104	13.9888	13.939					0.924909	0.174161	0.300575	2.63511	0.767809	0.159754	0.223903	2.09892	0.136421	0.695628	-0.0423908	-0.395884	O15498	YKT6_HUMAN	YKT6	Synaptobrevin homolog YKT6
15.2067	15.1675	14.8722	15.2039	15.4386	15.2479	15.2776	15.4433	15.0228	15.3254					0.649476	0.245706	-0.322402	-1.73913	0.0436558	0.844285	-0.0171614	-0.13587	0.405692	0.405738	-0.186339	-1.0804	O15504	NUP42_HUMAN	NUP42	Nucleoporin NUP42
16.676	16.428	16.7276	16.6668	16.3544	16.3803	17.2107	17.0192	17.1991	16.8606					1.27375	0.119278	-0.417767	-4.15884	1.78787	0.0629741	-0.747584	-7.73701	0.152232	0.675755	-0.0851288	-0.437732	O15511	ARPC5_HUMAN	ARPC5	Actin-related protein 2/3 complex subunit 5
13.0133	13.2357	12.4051	13.0477	12.9667	12.821	12.9561	12.9222	13.149	12.4721					0.239273	0.527872	-0.21278	-0.661317	0.217653	0.497676	-0.0453691	-0.606558	0.130315	0.704922	-0.128615	-0.379578	O15516	CLOCK_HUMAN	CLOCK	Circadian locomoter output cycles protein kaput
14.6753	14.519	14.7097	14.6402	14.5324	14.5762	14.8476	14.7919	14.5024	14.9009					1.08173	0.145362	-0.144839	-3.25459	1.76121	0.0621754	-0.265463	-7.49722	0.209989	0.595209	-0.1181	-0.587053	O15530	PDPK1_HUMAN	PDPK1	3-phosphoinositide-dependent protein kinase 1
17.3421	17.3652	17.3861	17.361	17.4645	17.4618	17.3549	16.9329	17.2174	17.2832					0.408153	0.368062	0.229663	1.08668	0.569606	0.220812	0.319249	1.51321	0.175493	0.643081	0.10643	0.498451	O15533	TPSN_HUMAN	TAPBP	Tapasin
14.1315	14.3169	14.6063	14.463	14.02	13.7165	13.6317	13.5254	13.9553	13.4978					2.06551	0.0527583	0.95608	10.7137	0.670781	0.184842	0.289676	1.80153	0.226959	0.575908	0.147982	0.630172	O15541	R113A_HUMAN	RNF113A	E3 ubiquitin-protein ligase RNF113A
15.2253	15.2816	15.3568	15.1225	15.1519	15.1251	15.0314	15.3165	15.1138	15.2127					0.121579	0.692799	0.065711	0.356096	0.0821712	0.738997	-0.0354376	-0.247493	0.0223523	0.930628	-0.0107183	-0.0710349	O15550	KDM6A_HUMAN	KDM6A	Lysine-specific demethylase 6A
19.4717	19.522	19.4361	19.4363	19.3788	19.4153	19.4902	19.4153	19.3013	19.3311					0.153419	0.640776	-0.0165091	-0.440852	0.504603	0.25199	-0.0557089	-1.33742	1.11227	0.155799	-0.13653	-3.38675	O43143	DHX15_HUMAN	DHX15	ATP-dependent RNA helicase DHX15
16.6441	16.4733	16.4463	16.5104	16.3602	16.4796	16.5529	16.692	16.5438	16.5274					0.697648	0.228705	-0.14411	-1.88164	0.801999	0.153067	-0.202579	-2.20941	0.467557	0.364116	-0.0868645	-1.23989	O43148	MCES_HUMAN	RNMT	mRNA cap guanine-N(7) methyltransferase
15.4674	15.2914	15.6081	15.4479	15.1449	14.8902	15.3652	15.3574	15.5497	15.8315					0.761644	0.210291	0.166684	2.07933	0.941987	0.125927	-0.343774	-2.69812	0.839995	0.211506	0.329286	2.33606	O43149	ZZEF1_HUMAN	ZZEF1	Zinc finger ZZ-type and EF-hand domain-containing protein 1
13.4146	12.8262	12.4627	12.3651	13.1046	12.6501	12.6848	12.4816	13.3224	13.114					0.565404	0.28301	-0.16927	-1.50165	0.445286	0.287363	0.294226	1.18204	1.31229	0.123885	0.635007	4.36323	O43150	ASAP2_HUMAN	ASAP2	Arf-GAP with SH3 domain, ANK repeat and PH domain-containing protein 2
14.8699	14.9831	14.9388	14.919	14.6723	14.7896	14.9811	14.9834	14.9257	14.957					1.48135	0.101795	-0.0533714	-5.36672	1.29751	0.0826221	-0.251285	-4.28384	0.916127	0.189979	-0.0408831	-2.60309	O43156	TTI1_HUMAN	TTI1	TELO2-interacting protein 1 homolog
17.3714	17.2168	17.1199	17.3588	17.3033	17.2549	17.3568	17.2154	17.2572	17.2874					0.114492	0.705239	-0.0467587	-0.336903	0.0295865	0.89443	-0.00697231	-0.0933381	0.0622547	0.829969	-0.013772	-0.19057	O43159	RRP8_HUMAN	RRP8	Ribosomal RNA-processing protein 8
14.0924	14.3497	14.1876	14.402	14.1286	14.1827	14.1995	14.5745	14.2195	14.1016					0.148099	0.649731	-0.0922003	-0.426843	0.460275	0.275736	-0.231304	-1.22092	0.433667	0.385074	-0.22644	-1.15207	O43169	CYB5B_HUMAN	CYB5B	Cytochrome b5 type B
16.9755	16.9173	17.0356	16.9825	17.048	17.0407	17.0014	17.0266	16.8879	16.8592					0.0553479	0.83901	-0.0050106	-0.170445	0.831468	0.147939	0.0302887	2.30727	1.74403	0.0812086	-0.140468	-7.3465	O43172	PRP4_HUMAN	PRPF4	U4/U6 small nuclear ribonucleoprotein Prp4
20.2604	20.2007	20.2007	20.2132	20.2312	20.1278	20.325	20.2643	20.1975	20.1979					0.977461	0.163682	-0.0877123	-2.83232	0.710743	0.174427	-0.115193	-1.92128	1.06765	0.163117	-0.0969353	-3.19499	O43175	SERA_HUMAN	PHGDH	D-3-phosphoglycerate dehydrogenase
13.8656	14.1608	14.2004	14.3694	12.1277	14.3563	13.9438	14.4012	13.7985	13.6455					0.161096	0.626492	0.112376	0.460979	0.30164	0.403835	-0.930522	-0.818025	0.693215	0.259702	-0.450499	-1.8683	O43189	PHF1_HUMAN	PHF1	PHD finger protein 1
16.33	16.6408	16.214	16.7059	16.8048	16.7835	16.5483	16.7045	17.2663	17.3132					0.232755	0.535926	-0.166408	-0.644846	0.776934	0.157441	0.167769	2.1281	1.83036	0.0812113	0.663385	8.13437	O43237	DC1L2_HUMAN	DYNC1LI2	Cytoplasmic dynein 1 light intermediate chain 2
18.6036	18.4853	18.5075	18.5673	18.4942	18.4379	18.4306	18.4375	18.4421	18.4637					1.12307	0.14205	0.103419	3.43446	0.425418	0.302866	0.032032	1.13086	0.625488	0.282617	0.0188951	1.66999	O43242	PSMD3_HUMAN	PSMD3	26S proteasome non-ATPase regulatory subunit 3
15.4824	15.5704	15.2257	15.5654	15.2102	15.1892	15.5661	15.3486	15.8197	15.678					0.103269	0.729251	-0.0617638	-0.306223	0.846378	0.144913	-0.257609	-2.35775	0.81305	0.222288	0.29152	2.24582	O43251	RFOX2_HUMAN	RBFOX2	RNA binding protein fox-1 homolog 2
16.4654	16.3905	16.5317	16.5603	16.6425	16.6479	16.3194	16.2191	16.4241	16.3773					1.47203	0.102156	0.276784	5.3065	1.75971	0.0627	0.375962	7.48398	0.851158	0.207088	0.131419	2.37408	O43252	PAPS1_HUMAN	PAPSS1	Bifunctional 3'-phosphoadenosine 5'-phosphosulfate synthase 1
15.6053	15.4929	15.4847	15.504	15.4169	15.3674	15.4538	15.5039	15.5195	15.4808					0.205629	0.567621	0.0154519	0.575931	0.877412	0.136997	-0.0867629	-2.465	0.243934	0.557212	0.021287	0.673081	O43264	ZW10_HUMAN	ZW10	Centromere/kinetochore protein zw10 homolog
14.5518	14.3517	14.0595	14.2572	14.5479	14.4708	14.2978	14.1259	14.4202	14.5191					0.141128	0.661242	-0.0535064	-0.408396	1.05863	0.106196	0.297526	3.15725	0.91492	0.189792	0.257767	2.59871	O43272	PROD_HUMAN	PRODH	Proline dehydrogenase 1, mitochondrial
13.8353	13.2492	13.4534	13.3945	13.1534	13.3431	13.9075	13.7753	13.8623	13.5759					1.54119	0.0984293	-0.417492	-5.76854	1.44407	0.0705455	-0.593161	-5.12938	0.284791	0.512137	-0.122356	-0.775784	O43292	GPAA1_HUMAN	GPAA1	Glycosylphosphatidylinositol anchor attachment 1 protein
14.2099	14.1122	13.7923	13.8428	13.951	13.5415	13.8247	13.871	13.5294	13.9911					0.328137	0.433351	-0.0302987	-0.884475	0.173353	0.560082	-0.101574	-0.492902	0.129577	0.705356	-0.0875964	-0.377601	O43293	DAPK3_HUMAN	DAPK3	Death-associated protein kinase 3
13.4851	13.1396	13.1688	13.3816	13.5889	13.4312	13.4465	13.0103	13.2369	13.102					0.0630792	0.817925	0.0468321	0.192959	0.457712	0.277766	0.281642	1.21425	0.0859778	0.781137	-0.0589542	-0.258201	O43294	TGFI1_HUMAN	TGFB1I1	Transforming growth factor beta-1-induced transcript 1 protein
12.8076	12.5481	11.6321	12.4652	12.7922	12.7998	13.3173	11.211	13.0176	12.978					0.0621509	0.820899	-0.21549	-0.190269	0.178034	0.552732	0.531892	0.50503	0.25324	0.547268	0.733704	0.696532	O43295	SRGP3_HUMAN	SRGAP3	SLIT-ROBO Rho GTPase-activating protein 3
13.2012	13.3733	13.4038	13.4659	12.8924	13.2927	13.3879	13.3691	13.6427	13.2021					0.648574	0.245799	0.0563936	1.7365	0.537922	0.234293	-0.285914	-1.42672	0.0652494	0.824558	0.0439258	0.199232	O43299	AP5Z1_HUMAN	AP5Z1	AP-5 complex subunit zeta-1
14.5855	14.5552	14.3921	14.3217	14.4236	14.4095	14.6135	14.5467	14.594	14.4953					1.35491	0.110861	-0.223209	-4.59926	1.38892	0.0752033	-0.163602	-4.79547	0.21317	0.591494	-0.0354586	-0.595156	O43301	HS12A_HUMAN	HSPA12A	Heat shock 70 kDa protein 12A
14.7549	14.3815	14.5919	15.117	14.5462	14.7452	15.0528	14.722	14.8848	15.006					0.0338267	0.895962	-0.0329757	-0.10627	0.472262	0.269433	-0.241701	-1.25219	0.111683	0.735453	0.057992	0.329256	O43303	CP110_HUMAN	CCP110	Centriolar coiled-coil protein of 110 kDa
14.635	14.7367	14.5728	14.5581	14.8104	14.7104	14.5195	14.4011	14.7271	14.7788					0.657217	0.243189	0.105078	1.76169	1.21686	0.0874852	0.30006	3.87196	1.34252	0.122265	0.292609	4.52949	O43314	VIP2_HUMAN	PPIP5K2	Inositol hexakisphosphate and diphosphoinositol-pentakisphosphate kinase 2
12.7631	12.828	12.7903	12.9729	12.3435	12.7179	12.6464	12.8487	12.7124	12.9418					0.3675	0.40382	0.134052	0.983527	0.381576	0.334736	-0.216835	-1.01912	0.183851	0.633035	0.0795379	0.520058	O43318	M3K7_HUMAN	MAP3K7	Mitogen-activated protein kinase kinase kinase 7
15.8128	15.7818	15.7608	15.8415	15.6432	15.632	15.6922	15.7525	15.6265	15.6119					0.587647	0.271922	0.0787768	1.56321	0.959314	0.122042	-0.0847535	-2.76311	1.09797	0.157197	-0.103133	-3.32436	O43324	MCA3_HUMAN	EEF1E1	Eukaryotic translation elongation factor 1 epsilon-1
16.746	16.8232	16.7557	16.6537	16.6888	16.7569	16.7113	16.6713	16.7234	16.6328					0.0812927	0.772682	0.0134268	0.245015	0.294114	0.410606	0.0315552	0.799159	0.088666	0.776891	-0.0131607	-0.265732	O43347	MSI1H_HUMAN	MSI1	RNA-binding protein Musashi homolog 1
13.6268	13.9394	14.1862	13.9701	14.1779	14.3807	14.239	13.7904	14.27	14.4339					0.0848042	0.766415	0.063468	0.254905	0.403526	0.319321	0.264606	1.07488	0.532486	0.327771	0.337234	1.41204	O43353	RIPK2_HUMAN	RIPK2	Receptor-interacting serine/threonine-protein kinase 2
13.3816	12.5783	11.7179	13.4506	12.7771	12.9777	12.1271	12.7288	13.1653	12.35					0.0553398	0.83887	0.156289	0.170421	0.534497	0.235857	0.449468	1.41747	0.235088	0.567902	0.329689	0.650744	O43379	WDR62_HUMAN	WDR62	WD repeat-containing protein 62
20.1915	20.1768	20.1142	20.0951	20.0427	20.0112	20.0824	20.1154	19.9886	19.9658					0.101404	0.734053	0.00574207	0.30109	1.05812	0.106148	-0.0719471	-3.15513	1.58412	0.0950044	-0.121705	-6.07356	O43390	HNRPR_HUMAN	HNRNPR	Heterogeneous nuclear ribonucleoprotein R
17.4915	17.3919	17.524	17.6486	17.4552	17.5136	17.552	17.5707	17.6098	17.5636					0.136337	0.668304	0.0249214	0.395659	0.889991	0.13512	-0.0769444	-2.50933	0.380459	0.429886	0.0253363	1.01629	O43395	PRPF3_HUMAN	PRPF3	U4/U6 small nuclear ribonucleoprotein Prp3
16.9821	17.2303	17.3974	17.429	17.3635	17.2833	16.991	17.0846	17.1238	17.1092					1.77312	0.0808929	0.37538	7.60349	1.36178	0.0786015	0.285615	4.63832	0.623294	0.282991	0.0787582	1.66373	O43396	TXNL1_HUMAN	TXNL1	Thioredoxin-like protein 1
12.0506	14.2178	15.0561	14.7516	15.0925	14.8754	14.983	14.9091	13.927	14.3071					0.090016	0.756916	-0.042223	-0.269504	0.112166	0.669189	0.0378938	0.330574	1.29715	0.124642	-0.828985	-4.28196	O43399	TPD54_HUMAN	TPD52L2	Tumor protein D54
15.3266	15.7872	15.9179	16.0119	15.7067	15.7091	15.7538	15.4314	15.7254	15.8144					0.804315	0.198135	0.372302	2.21701	0.260719	0.447788	0.115325	0.715346	0.397707	0.412328	0.177289	1.06007	O43402	EMC8_HUMAN	EMC8	ER membrane protein complex subunit 8
13.1913	13.5234	12.8815	12.989	11.4256	11.9124	12.9184	12.8849	11.4342	12.9323					0.213526	0.557653	0.033567	0.59606	1.43162	0.0708344	-1.23268	-5.05229	0.357746	0.445972	-0.718418	-0.958925	O43405	COCH_HUMAN	COCH	Cochlin
17.0065	16.4479	16.4697	16.5529	16.605	16.5947	16.5681	16.3032	16.6947	16.5633					0.193469	0.582396	0.0756264	0.544804	0.467095	0.271847	0.164179	1.23869	0.49325	0.353979	0.193288	1.30735	O43422	P52K_HUMAN	THAP12	52 kDa repressor of the inhibitor of the protein kinase
14.937	14.7357	14.9445	14.9075	15.0107	14.6839	14.7208	14.7305	14.9741	14.9207					2.04765	0.0529932	0.20035	10.4927	0.272289	0.433987	0.121683	0.744414	1.8337	0.0816187	0.221725	8.16645	O43427	FIBP_HUMAN	FIBP	Acidic fibroblast growth factor intracellular-binding protein
15.155	15.082	15.1357	15.2348	15.4368	15.359	15.0143	14.8343	15.3654	15.2267					0.898462	0.178716	0.260898	2.53947	1.39482	0.0744542	0.473607	4.83027	1.08571	0.160687	0.371732	3.27157	O43432	IF4G3_HUMAN	EIF4G3	Eukaryotic translation initiation factor 4 gamma 3
16.7392	16.7195	16.5773	16.9341	16.6476	16.8424	17.067	17.1737	16.9176	16.8513					0.72273	0.221516	-0.364594	-1.95792	1.11043	0.1009	-0.37535	-3.37869	1.19257	0.143793	-0.235924	-3.75454	O43447	PPIH_HUMAN	PPIH	Peptidyl-prolyl cis-trans isomerase H
14.9437	15.1075	14.8815	14.7869	15.0756	15.1879	15.1321	15.2088	15.1834	15.3157					1.5051	0.0986089	-0.336272	-5.52306	0.20292	0.520365	-0.0386834	-0.569012	0.387843	0.421793	0.079093	1.03501	O43463	SUV91_HUMAN	SUV39H1	Histone-lysine N-methyltransferase SUV39H1
14.254	14.2885	14.5568	14.1678	14.656	14.0049	13.4131	13.6643	13.8036	13.4226					1.15033	0.138634	0.82362	3.5573	0.82003	0.149449	0.791713	2.26899	0.110495	0.738097	0.0743885	0.326017	O43464	HTRA2_HUMAN	HTRA2	Serine protease HTRA2, mitochondrial
14.088	14.2203	14.514	14.4501	14.2945	14.1472	14.0933	14.2599	14.042	13.901					1.12068	0.142084	0.305455	3.42386	0.137226	0.619168	0.0442562	0.398026	0.696746	0.257848	-0.205073	-1.87892	O43474	KLF4_HUMAN	KLF4	Krueppel-like factor 4
13.985	13.7008	13.2414	11.5958	13.6664	13.49	14.1059	14.0529	13.5401	14.0086					0.741961	0.215506	-1.66084	-2.01744	1.49322	0.0701344	-0.50122	-5.44437	0.488291	0.355918	-0.305101	-1.29427	O43482	MS18B_HUMAN	OIP5	Protein Mis18-beta
14.9585	15.2558	15.3499	15.2291	15.2801	15.2318	15.2997	15.3068	15.2948	15.3852					0.075272	0.786945	-0.0137978	-0.227951	0.716975	0.173062	-0.0473199	-1.94028	0.298567	0.497192	0.036725	0.810322	O43488	ARK72_HUMAN	AKR7A2	Aflatoxin B1 aldehyde reductase member 2
16.2446	16.049	16.3863	16.3345	16.1109	15.855	15.7819	15.6738	15.8398	15.8261					2.05288	0.0527146	0.632561	10.557	0.682769	0.179857	0.255124	1.83707	0.713516	0.252418	0.10511	1.92972	O43491	E41L2_HUMAN	EPB41L2	Band 4.1-like protein 2
14.8895	15.1333	15.0382	14.9923	14.9065	14.8793	15.0942	15.1563	15.0072	15.0481					0.98259	0.161693	-0.110023	-2.8521	1.68655	0.065566	-0.232372	-6.86265	0.922764	0.187134	-0.0976377	-2.62726	O43502	RA51C_HUMAN	RAD51C	DNA repair protein RAD51 homolog 3
13.6653	13.9832	14.2315	14.2505	14.2532	14.0986	14.9152	14.7685	14.5414	14.5554					1.82927	0.0704886	-0.600854	-8.12397	1.60798	0.0674574	-0.665936	-6.2494	1.23917	0.134722	-0.293425	-3.98243	O43505	B4GA1_HUMAN	B4GAT1	Beta-1,4-glucuronyltransferase 1
14.7743	14.7181	14.6844	14.9601	14.7773	14.9564	14.9603	14.9445	14.5948	14.7551					0.35125	0.416465	-0.130168	-0.942565	0.355001	0.357035	-0.085588	-0.952009	1.12519	0.153383	-0.277469	-3.44391	O43542	XRCC3_HUMAN	XRCC3	DNA repair protein XRCC3
13.7482	14.1336	14.2361	14.3698	13.9245	13.5051	14.0043	13.6812	14.2131	14.3243					0.924129	0.174694	0.460152	2.63225	0.169795	0.56505	-0.128021	-0.483661	0.885324	0.196747	0.425912	2.49282	O43583	DENR_HUMAN	DENR	Density-regulated protein
16.0286	15.7064	15.8875	15.8636	15.9322	15.7738	15.398	15.6205	15.6336	15.7081					1.08619	0.144586	0.36629	3.27361	0.892162	0.134632	0.343745	2.51703	0.51959	0.336882	0.161597	1.37739	O43592	XPOT_HUMAN	XPOT	Exportin-T
18.0598	18.0309	18.0446	17.9506	17.8498	17.9844	18.1676	18.1866	17.9999	17.9726					1.18994	0.130875	-0.179532	-3.74203	1.20716	0.0904867	-0.25999	-3.82472	2.12451	0.0678095	-0.190856	-11.4762	O43615	TIM44_HUMAN	TIMM44	Mitochondrial import inner membrane translocase subunit TIM44
16.3642	16.0948	16.2214	16.429	16.1055	16.2579	16.0904	16.254	16.1307	16.1347					0.435912	0.35101	0.153021	1.15785	0.0268787	0.902448	0.00950527	0.085026	0.169191	0.650694	-0.0394545	-0.48209	O43617	TPPC3_HUMAN	TRAPPC3	Trafficking protein particle complex subunit 3
15.1714	14.6369	14.5788	14.835	14.7671	14.5562	14.5298	14.6173	14.4405	14.7345					0.368108	0.403221	0.133323	0.985064	0.283099	0.423287	0.0881	0.771539	0.028796	0.910827	0.0139403	0.0909161	O43633	CHM2A_HUMAN	CHMP2A	Charged multivesicular body protein 2a
14.4274	14.4086	14.5512	14.2379	14.2238	14.3321	14.6501	14.6566	14.3677	14.2038					0.619071	0.257101	-0.258813	-1.65169	1.69392	0.065916	-0.375466	-6.92292	1.33452	0.123512	-0.36763	-4.48497	O43639	NCK2_HUMAN	NCK2	Cytoplasmic protein NCK2
16.7487	16.8928	16.7873	16.7149	16.7336	16.7115	16.8462	16.9348	16.6725	16.6268					0.86977	0.184371	-0.13947	-2.43831	1.17703	0.0923459	-0.168015	-3.68098	1.39545	0.120685	-0.240863	-4.83397	O43660	PLRG1_HUMAN	PLRG1	Pleiotropic regulator 1
16.3551	16.3301	16.3888	16.5482	16.2369	16.1929	16.1869	16.2907	16.1874	16.1265					0.86315	0.185259	0.229723	2.41534	0.146979	0.600409	-0.0239019	-0.423884	0.513421	0.340419	-0.0818806	-1.3609	O43663	PRC1_HUMAN	PRC1	Protein regulator of cytokinesis 1
15.6486	15.5254	15.6473	15.6539	15.7767	15.6122	15.6025	15.5015	15.6062	15.6038					0.719215	0.222962	0.0985951	1.94714	0.55591	0.225927	0.142457	1.47563	0.393108	0.417869	0.052989	1.04838	O43670	ZN207_HUMAN	ZNF207	BUB3-interacting and GLEBS motif-containing protein ZNF207
12.9129	13.6217	13.0409	12.8112	13.2301	13.2079	12.6273	12.9039	13.2564	13.5567					0.331461	0.430156	0.160504	0.89282	1.08488	0.102109	0.453438	3.26804	1.05446	0.165373	0.64096	3.1399	O43676	NDUB3_HUMAN	NDUFB3	NADH dehydrogenase [ubiquinone] 1 beta subcomplex subunit 3
13.6793	14.3026	12.6382	12.1311	13.7854	13.8217	14.5074	14.1229	15.0322	14.3192					1.58323	0.0958576	-1.93053	-6.06705	0.928887	0.127574	-0.511655	-2.6497	0.330374	0.469455	0.360508	0.890091	O43678	NDUA2_HUMAN	NDUFA2	NADH dehydrogenase [ubiquinone] 1 alpha subcomplex subunit 2
15.1941	15.1061	14.8469	15.1422	14.8751	15.1546	15.1018	15.1885	15.0822	15.0218					0.365603	0.404828	-0.150608	-0.97874	0.330578	0.37755	-0.130291	-0.890602	0.657652	0.269143	-0.0931206	-1.76296	O43679	LDB2_HUMAN	LDB2	LIM domain-binding protein 2
17.9234	18.0108	17.8356	17.9396	17.7414	17.8192	18.086	18.0421	17.8615	17.8722					1.05094	0.151672	-0.176467	-3.12536	1.62194	0.0681871	-0.28375	-6.35452	1.88962	0.0821488	-0.197186	-8.72125	O43681	GET3_HUMAN	GET3	ATPase GET3
15.5178	15.2779	15.6053	15.5354	15.3557	15.4194	15.2927	15.2192	15.3204	15.4477					1.60079	0.0955794	0.314372	6.1959	0.943406	0.125559	0.131548	2.70341	0.650774	0.271404	0.128059	1.7429	O43683	BUB1_HUMAN	BUB1	Mitotic checkpoint serine/threonine-protein kinase BUB1
17.9342	17.9067	18.0068	17.9328	18.0631	18.0131	17.7987	17.918	17.9493	18.0117					0.596455	0.268267	0.111472	1.58783	0.963542	0.121338	0.179731	2.77913	0.674999	0.263424	0.122111	1.814	O43684	BUB3_HUMAN	BUB3	Mitotic checkpoint protein BUB3
16.0974	15.7364	15.842	16.0303	15.9818	15.9951	14.7889	15.1753	15.5637	15.4506					1.32623	0.111612	0.954024	4.43926	1.45623	0.0704573	1.00632	5.20573	0.91758	0.189367	0.525071	2.60837	O43709	BUD23_HUMAN	BUD23	18S rRNA (guanine-N(7))-methyltransferase
13.1188	12.8189	12.7033	12.6512	12.4673	12.7272	12.4387	12.6768	12.4901	12.2144					0.366117	0.404936	0.119449	0.980036	0.073859	0.761489	0.0394635	0.223926	0.424358	0.390981	-0.205523	-1.12814	O43716	GATC_HUMAN	GATC	Glutamyl-tRNA(Gln) amidotransferase subunit C, mitochondrial
17.4312	17.0342	17.5807	17.6117	17.4034	17.4704	17.0449	17.2991	17.395	17.3502					1.09525	0.145665	0.424173	3.31261	0.741082	0.166192	0.264829	2.0147	0.5843	0.300661	0.200555	1.55389	O43719	HTSF1_HUMAN	HTATSF1	17S U2 SnRNP complex component HTATSF1
15.2179	15.2843	15.2642	15.0746	15.8464	15.253	15.6629	15.455	15.7008	15.6167					0.961151	0.168946	-0.389544	-2.77006	0.0091233	0.962218	-0.00924349	-0.0294051	0.330501	0.469208	0.0998139	0.890409	O43736	ITM2A_HUMAN	ITM2A	Integral membrane protein 2A
16.5211	16.74	16.4441	16.6376	16.539	16.7623	16.3249	16.4098	16.8233	16.769					0.615595	0.258657	0.173473	1.64182	0.850269	0.143796	0.283253	2.37104	1.86866	0.0811769	0.428783	8.50917	O43747	AP1G1_HUMAN	AP1G1	AP-1 complex subunit gamma-1
16.8895	16.9595	16.7734	16.7691	16.708	16.8551	16.8648	16.8921	16.8125	16.747					1.79245	0.0810078	-0.107174	-7.77899	0.488642	0.259749	-0.0969162	-1.29519	0.964661	0.17933	-0.0986834	-2.78338	O43765	SGTA_HUMAN	SGTA	Small glutamine-rich tetratricopeptide repeat-containing protein alpha
11.5925	11.3	11.5537	12.0568	11.0175	12.5616	14.0606	14.3351	14.4188	14.2806					1.85261	0.0690761	-2.39257	-8.35009	1.03772	0.109678	-2.40828	-3.07107	0.369517	0.437545	0.151884	0.988622	O43772	MCAT_HUMAN	SLC25A20	Mitochondrial carnitine/acylcarnitine carrier protein
14.3301	14.4043	14.3009	14.3876	14.0006	13.6995	14.698	14.8944	14.0724	13.5825					1.28342	0.118895	-0.451905	-4.20934	1.46539	0.069701	-0.946126	-5.26393	1.17475	0.146471	-0.968712	-3.6703	O43805	SSNA1_HUMAN	SSNA1	Microtubule nucleation factor SSNA1
15.584	15.1306	15.2033	15.3062	15.0753	15.7281	15.3004	15.303	15.3033	15.4982					0.339023	0.425056	-0.0469327	-0.911813	0.103313	0.691551	0.0999918	0.306344	0.380605	0.42974	0.099052	1.01666	O43808	PM34_HUMAN	SLC25A17	Peroxisomal membrane protein PMP34
15.9519	15.8804	15.8545	15.4527	15.7698	15.7761	15.975	16.1412	15.5461	16.0399					0.690767	0.229276	-0.404503	-1.86096	1.12196	0.0987656	-0.285158	-3.42956	0.380993	0.429348	-0.265097	-1.01765	O43813	LANC1_HUMAN	LANCL1	Glutathione S-transferase LANCL1
19.1227	19.153	19.014	19.0895	19.1753	19.158	19.0852	19.3112	19.375	19.3698					0.463567	0.335177	-0.146468	-1.22949	0.0931943	0.712151	-0.0315466	-0.278362	0.579679	0.302868	0.174184	1.54106	O43815	STRN_HUMAN	STRN	Striatin
18.2106	18.3282	18.3382	18.1633	18.1615	18.1933	18.321	18.3138	18.1837	18.1596					0.279166	0.482723	-0.0666609	-0.761674	1.87705	0.0619181	-0.14003	-8.5935	2.1312	0.0673155	-0.145794	-11.566	O43818	U3IP2_HUMAN	RRP9	U3 small nucleolar RNA-interacting protein 2
14.6188	14.687	14.4469	14.8128	14.4228	14.1736	13.9341	14.3979	14.5033	14.3662					0.59029	0.271974	0.463855	1.57058	0.176934	0.55505	0.132197	0.502183	0.41785	0.39611	0.268737	1.11147	O43819	SCO2_HUMAN	SCO2	Protein SCO2 homolog, mitochondrial
13.8211	13.7677	13.9972	13.0526	14.0993	13.7773	14.2126	13.8831	14.0939	14.3498					0.39194	0.383313	-0.522922	-1.04541	0.166738	0.568148	-0.109579	-0.475703	0.307995	0.489881	0.173975	0.833956	O43822	CF410_HUMAN	CFAP410	Cilia- and flagella-associated protein 410
15.6052	15.6349	15.4498	15.6127	15.5041	15.5606	15.4484	15.5701	15.7103	15.704					0.0714622	0.796311	0.0220699	0.217082	0.117368	0.658572	0.0231271	0.344706	1.08016	0.161466	0.197893	3.2479	O43823	AKAP8_HUMAN	AKAP8	A-kinase anchor protein 8
15.0566	15.239	15.3358	15.3757	15.1201	15.2463	15.1891	15.3369	15.2548	15.1319					0.456952	0.338203	0.0927644	1.21228	0.302838	0.402997	-0.0797629	-0.821028	0.26451	0.535774	-0.0696616	-0.724876	O43824	GTPB6_HUMAN	GTPBP6	Putative GTP-binding protein 6
17.66	17.6146	17.7422	17.6928	17.6307	17.7098	17.6145	17.6249	17.4614	17.5025					1.21759	0.124372	0.0978222	3.87554	0.478147	0.265164	0.0505457	1.2676	1.63944	0.0849283	-0.137709	-6.48857	O43837	IDH3B_HUMAN	IDH3B	Isocitrate dehydrogenase [NAD] subunit beta, mitochondrial
15.0351	15.0995	15.2394	15.2927	15.2188	15.2213	15.1097	14.9222	15.1181	15.1753					0.905952	0.177284	0.250126	2.56632	0.792101	0.15532	0.204107	2.1771	0.503423	0.346687	0.130781	1.33429	O43847	NRDC_HUMAN	NRDC	Nardilysin
14.8874	14.9706	14.6671	14.7723	14.6901	14.4133	15.1899	14.9147	14.5001	14.5508					0.816614	0.195469	-0.332636	-2.25763	0.905612	0.130588	-0.500623	-2.5651	1.19479	0.143379	-0.526867	-3.76514	O43852	CALU_HUMAN	CALU	Calumenin
16.8464	16.616	16.737	16.7237	16.7117	16.7762	16.8624	16.793	16.8303	16.8413					0.957462	0.16977	-0.0973701	-2.75611	0.659636	0.18805	-0.0837975	-1.76876	0.0760052	0.801811	0.00808048	0.230036	O43865	SAHH2_HUMAN	AHCYL1	S-adenosylhomocysteine hydrolase-like protein 1
13.5677	13.8713	13.7601	13.9163	14.1647	14.5678	13.6446	13.6471	13.3634	13.8283					0.87658	0.184102	0.192342	2.46208	1.15409	0.0945552	0.720387	3.57451	0.0707679	0.812533	-0.049994	-0.215095	O43896	KIF1C_HUMAN	KIF1C	Kinesin-like protein KIF1C
10.9977	12.1961	10.7014	11.3249	11.7278	12.2965	12.0103	12.2009	12.301	12.5825					1.10408	0.144262	-1.09245	-3.35089	0.105283	0.685642	-0.0934911	-0.311755	NaN	1	0	NaN	O43900	PRIC3_HUMAN	PRICKLE3	Prickle planar cell polarity protein 3
16.1959	16.1655	16.3096	16.3089	16.3536	16.2445	16.1054	16.2921	16.2628	16.2644					0.44603	0.344563	0.110486	1.18397	0.34531	0.364889	0.100279	0.927619	0.25245	0.547497	0.0648155	0.694542	O43913	ORC5_HUMAN	ORC5	Origin recognition complex subunit 5
13.5163	14.3179	14.2858	13.5575	13.9278	14.213	13.8418	14.4122	13.7389	14.1811					0.154563	0.638855	-0.205293	-0.44386	0.0577251	0.804647	-0.0565624	-0.177396	0.161734	0.661406	-0.166945	-0.462647	O43920	NDUS5_HUMAN	NDUFS5	NADH dehydrogenase [ubiquinone] iron-sulfur protein 5
14.563	13.6946	13.8305	13.9585	13.9289	13.7677	12.0548	12.5624	13.3047	12.9387					1.5821	0.095433	1.58585	6.05889	1.54312	0.0690018	1.53966	5.78197	0.914933	0.18988	0.813096	2.59876	O43924	PDE6D_HUMAN	PDE6D	Retinal rod rhodopsin-sensitive cGMP 3',5'-cyclic phosphodiesterase subunit delta
15.5416	15.5305	15.387	15.5625	15.5841	15.5323	15.5171	15.4953	15.5145	15.5575					0.121213	0.693567	-0.0314093	-0.355106	0.687951	0.178422	0.0520267	1.85253	0.467229	0.364092	0.0298352	1.23904	O43929	ORC4_HUMAN	ORC4	Origin recognition complex subunit 4
13.7534	13.065	13.4898	13.4123	14.0058	13.6282	13.4905	13.7083	13.9769	13.4616					0.483965	0.325517	-0.148306	-1.28288	0.37338	0.342299	0.217588	0.998384	0.148739	0.680443	0.119873	0.42853	O43933	PEX1_HUMAN	PEX1	Peroxisomal ATPase PEX1
17.5718	17.6819	17.7632	17.7498	17.7093	17.7381	17.7325	17.7167	17.6722	17.617					1.03887	0.153701	0.0318985	3.07574	0.0173021	0.933775	-0.000906944	-0.0552762	0.966012	0.179279	-0.079998	-2.78851	O60216	RAD21_HUMAN	RAD21	Double-strand-break repair protein rad21 homolog
16.3572	16.3968	16.4078	16.3309	16.2978	16.3168	16.2931	16.3293	16.3772	16.3802					0.515878	0.308831	0.0581598	1.36746	0.062341	0.790908	-0.00389862	-0.19082	1.18481	0.144565	0.0674953	3.71769	O60231	DHX16_HUMAN	DHX16	Pre-mRNA-splicing factor ATP-dependent RNA helicase DHX16
14.9225	15.1506	15.405	15.4727	14.69	14.6619	13.9695	14.4944	14.4138	14.0791					1.34821	0.110583	1.20687	4.56141	0.632306	0.196861	0.443981	1.68953	0.0145335	0.953752	0.0144939	0.0465683	O60232	ZNRD2_HUMAN	ZNRD2	Protein ZNRD2
15.4663	15.6256	15.5474	15.863	15.6011	15.8108	15.1605	15.1442	15.6792	15.5104					1.13738	0.140362	0.5528	3.49855	1.46536	0.0696471	0.553592	5.26376	1.45839	0.109777	0.442429	5.21944	O60244	MED14_HUMAN	MED14	Mediator of RNA polymerase II transcription subunit 14
15.6959	15.7592	15.8894	15.8646	15.7304	15.8323	15.7388	15.6896	15.7759	15.6665					1.56015	0.0963114	0.162814	5.90144	0.447354	0.286086	0.067174	1.18739	0.0374901	0.886399	0.00703907	0.117362	O60256	KPRB_HUMAN	PRPSAP2	Phosphoribosyl pyrophosphate synthase-associated protein 2
20.5697	20.5551	20.5425	20.4876	20.428	20.4274	20.6523	20.5906	20.3786	20.4146					0.909086	0.176607	-0.106396	-2.57761	1.61245	0.0676513	-0.193759	-6.28289	1.61463	0.0926954	-0.224904	-6.29924	O60264	SMCA5_HUMAN	SMARCA5	SWI/SNF-related matrix-associated actin-dependent regulator of chromatin subfamily A member 5
15.351	15.2502	15.5246	15.3337	15.4324	15.479	15.2742	15.149	15.2414	15.3947					0.705618	0.227147	0.21755	1.90571	1.17103	0.0925234	0.244114	3.65288	0.403931	0.406807	0.106502	1.07591	O60271	JIP4_HUMAN	SPAG9	C-Jun-amino-terminal kinase-interacting protein 4
14.6962	14.5477	14.9171	14.8236	14.7455	14.8226	14.8676	14.721	14.8243	14.9189					0.324396	0.435665	0.0760503	0.875087	0.0396742	0.857342	-0.0102615	-0.123941	0.32894	0.470167	0.0773211	0.88649	O60282	KIF5C_HUMAN	KIF5C	Kinesin heavy chain isoform 5C
14.2394	14.4468	14.5502	14.301	14.799	14.5206	14.4778	13.7114	14.7426	14.5798					0.302993	0.457201	0.330992	0.821416	0.52293	0.242027	0.565204	1.38634	0.545134	0.320881	0.566577	1.44627	O60291	MGRN1_HUMAN	MGRN1	E3 ubiquitin-protein ligase MGRN1
14.994	14.829	14.6994	15.1164	15.177	15.1486	15.1189	15.0283	15.1385	15.2196					0.285166	0.476579	-0.165722	-0.776723	0.69668	0.177167	0.0891914	1.87872	0.647445	0.273771	0.105414	1.73323	O60293	ZC3H1_HUMAN	ZFC3H1	Zinc finger C3H1 domain-containing protein
16.3055	16.3869	16.3275	16.3484	16.31	16.3099	16.3705	16.2401	16.237	16.3902					0.17392	0.609005	0.0326319	0.494373	0.0223485	0.916033	0.00462914	0.0710231	0.0259231	0.919093	0.00825596	0.0820824	O60306	AQR_HUMAN	AQR	RNA helicase aquarius
13.523	13.928	13.8467	14.2368	14.5591	14.3281	13.7851	13.9835	14.2397	14.3704					0.262362	0.499987	0.157434	0.719477	1.17557	0.0924383	0.559296	3.67416	1.14702	0.149706	0.420762	3.54221	O60307	MAST3_HUMAN	MAST3	Microtubule-associated serine/threonine-protein kinase 3
11.9381	10.2886	11.8075	11.5227	11.6655	11.9749	11.3781	12.6416	10.7795	12.1821					0.18861	0.589618	-0.344737	-0.532318	0.0979858	0.703817	-0.1897	-0.291653	0.199582	0.610403	-0.529034	-0.560473	O60308	CE104_HUMAN	CEP104	Centrosomal protein of 104 kDa
16.1948	16.1303	15.9219	16.1997	15.9654	16.0608	16.1836	16.1357	16.0596	16.0002					0.25512	0.507754	-0.0988612	-0.701262	0.954507	0.122724	-0.146587	-2.74497	1.11506	0.155224	-0.129745	-3.39905	O60313	OPA1_HUMAN	OPA1	Dynamin-like GTPase OPA1, mitochondrial
14.2127	14.2415	14.288	13.7249	14.2588	14.0096	14.4653	14.4358	14.2576	14.3217					0.591961	0.271193	-0.444091	-1.57525	0.893356	0.134457	-0.316352	-2.52127	1.34742	0.121902	-0.160896	-4.55699	O60315	ZEB2_HUMAN	ZEB2	Zinc finger E-box-binding homeobox 2
15.8096	15.8796	15.9903	15.7786	15.9212	15.9165	15.8462	15.8989	15.8956	15.7931					0.0349312	0.8921	0.0119576	0.109622	0.653448	0.190148	0.0463123	1.75069	0.171752	0.647772	-0.0281549	-0.488745	O60318	GANP_HUMAN	MCM3AP	Germinal-center associated nuclear protein
12.5304	14.6737	14.4505	15.1428	15.03	15.0936	13.4476	11.3937	14.9215	14.4622					0.796825	0.19984	2.37596	2.19248	0.907162	0.130529	2.64112	2.57067	0.786315	0.231139	2.27116	2.15833	O60333	KIF1B_HUMAN	KIF1B	Kinesin-like protein KIF1B
14.8187	14.7219	14.3098	14.2496	14.422	14.5392	14.4976	14.7805	14.6292	14.7006					0.883262	0.1822	-0.359345	-2.48555	0.387863	0.329507	-0.158435	-1.03506	0.0577332	0.840935	0.0258765	0.177419	O60343	TBCD4_HUMAN	TBC1D4	TBC1 domain family member 4
15.1003	15.0353	14.7456	15.2793	14.9961	14.8985	14.7534	15.0366	14.974	14.9796					0.133771	0.671441	0.117455	0.388817	0.11912	0.654315	0.0523324	0.349451	0.206299	0.599795	0.0818014	0.577642	O60427	FADS1_HUMAN	FADS1	Acyl-CoA (8-3)-desaturase
13.7338	12.7141	14.7996	13.4075	11.6539	13.8462	13.6217	12.9851	13.6988	13.0571					0.391952	0.383404	0.800154	1.04544	0.170239	0.56476	-0.553379	-0.484813	0.0534663	0.851347	0.0745354	0.164924	O60443	GSDME_HUMAN	GSDME	Gasdermin-E
12.0131	11.9031	11.408	11.3957	12.1325	12.3233	12.542	13.748	12.4431	13					0.992521	0.161763	-1.7432	-2.89069	0.565598	0.222564	-0.917096	-1.50218	0.229883	0.573155	-0.423476	-0.637578	O60462	NRP2_HUMAN	NRP2	Neuropilin-2
13.2592	11.459	11.7	11.3702	11.9869	12.4081	13.4031	13.6443	13.4017	14.1813					1.9834	0.0545948	-1.98862	-9.73407	1.49634	0.0701483	-1.32618	-5.46493	0.237293	0.565037	0.267795	0.656317	O60479	DLX3_HUMAN	DLX3	Homeobox protein DLX-3
17.1306	17.1494	17.2609	17.1788	17.221	17.1938	16.9856	17.0996	17.1204	17.1727					0.893955	0.179958	0.177301	2.5234	0.972565	0.120511	0.164882	2.81353	0.621167	0.283423	0.103957	1.65766	O60488	ACSL4_HUMAN	ACSL4	Long-chain-fatty-acid--CoA ligase 4
17.3202	17.1464	16.9727	16.9896	16.8947	16.8372	16.7337	16.8102	16.7682	16.557					1.47693	0.101599	0.209198	5.33808	0.724912	0.171119	0.0940294	1.96463	0.363383	0.442077	-0.109305	-0.973138	O60493	SNX3_HUMAN	SNX3	Sorting nexin-3
16.4332	16.4423	16.3208	16.4175	16.3505	16.4516	16.3551	16.3158	16.2252	16.1105					0.233287	0.53557	0.0337229	0.646191	0.456048	0.278789	0.0655975	1.20993	0.959681	0.180145	-0.167607	-2.7645	O60502	OGA_HUMAN	OGA	Protein O-GlcNAcase
15.0124	14.8884	14.8036	14.7616	14.5451	14.8057	14.5471	14.7429	14.6066	14.6486					0.518427	0.306801	0.137604	1.37428	0.0608155	0.795631	0.0303812	0.186394	0.0565559	0.843481	-0.0174212	-0.17398	O60504	VINEX_HUMAN	SORBS3	Vinexin
19.4418	19.4347	19.5199	19.3899	19.3866	19.3148	19.5134	19.4829	19.3967	19.4144					0.233767	0.534998	-0.0432253	-0.647405	1.19758	0.0909405	-0.147391	-3.77851	1.46485	0.109958	-0.0925884	-5.26048	O60506	HNRPQ_HUMAN	SYNCRIP	Heterogeneous nuclear ribonucleoprotein Q
12.3822	12.2325	12.1029	11.8663	12.9767	10.4439	11.9554	12.0713	12.5894	10.6388					0.0720231	0.794647	-0.0288005	-0.218685	NaN	1	0	NaN	NaN	1	0	NaN	O60507	TPST1_HUMAN	TPST1	Protein-tyrosine sulfotransferase 1
16.7794	16.8179	16.7466	17.0208	16.6874	16.827	16.7204	16.8283	16.7482	16.7018					0.271378	0.490612	0.109321	0.742128	0.0636771	0.787038	-0.0171719	-0.194689	0.310822	0.48704	-0.0493708	-0.841045	O60508	PRP17_HUMAN	CDC40	Pre-mRNA-processing factor 17
15.9835	15.9051	16.1526	15.8994	15.856	15.8146	15.7026	15.8001	15.5772	15.5969					0.744157	0.214465	0.274659	2.0243	0.595323	0.208992	0.0839767	1.58466	1.09259	0.159954	-0.164291	-3.30111	O60518	RNBP6_HUMAN	RANBP6	Ran-binding protein 6
15.2264	15.1623	15.33	15.3727	15.4348	15.3462	15.454	15.257	15.5245	15.5417					0.0127336	0.962408	-0.00412178	-0.0408802	0.109749	0.675477	0.034996	0.32398	0.668873	0.264762	0.177631	1.7959	O60524	NEMF_HUMAN	NEMF	Ribosome quality control complex subunit NEMF
15.5449	15.5498	15.2704	15.174	15.1535	15.2521	15.2123	15.0477	15.2839	15.1175					0.360886	0.40685	0.0921946	0.96684	0.277849	0.428269	0.0727439	0.758368	0.216585	0.588554	0.0706506	0.603842	O60547	GMDS_HUMAN	GMDS	GDP-mannose 4,6 dehydratase
14.7505	14.7221	14.7253	14.7606	14.7722	14.5353	14.5993	14.7428	14.4386	14.5033					0.363222	0.405981	0.0718989	0.972732	0.0401106	0.855603	-0.0173473	-0.125252	0.899104	0.19329	-0.200109	-2.54177	O60563	CCNT1_HUMAN	CCNT1	Cyclin-T1
14.4101	14.2393	14.3728	14.624	14.4486	14.3834	14.1477	14.1036	14.4922	14.409					1.00076	0.161706	0.372773	2.92298	1.74802	0.0630049	0.290333	7.38126	1.69193	0.0824835	0.324936	6.90659	O60566	BUB1B_HUMAN	BUB1B	Mitotic checkpoint serine/threonine-protein kinase BUB1 beta
15.028	14.9492	14.826	14.9289	14.7891	14.8352	14.7492	14.9516	14.8073	14.7681					0.0789091	0.776808	0.0270615	0.238275	0.126197	0.639752	-0.0382628	-0.368533	0.218221	0.58719	-0.0626931	-0.608001	O60568	PLOD3_HUMAN	PLOD3	Multifunctional procollagen lysine hydroxylase and glycosyltransferase LH3
13.8289	13.4041	14.0917	14.1957	14.3003	14.4561	13.4869	12.9506	14.0618	13.783					1.11219	0.143394	0.924896	3.38642	1.27254	0.0845776	1.15946	4.15258	0.837711	0.211752	0.703629	2.32833	O60573	IF4E2_HUMAN	EIF4E2	Eukaryotic translation initiation factor 4E type 2
16.7885	11.8973	15.417	17.0694	16.351	15.8969	16.3728	16.3929	16.578	16.8157					0.0548809	0.839703	-0.139704	-0.169076	0.428738	0.299568	-0.25896	-1.13939	0.924415	0.186805	0.313971	2.6333	O60583	CCNT2_HUMAN	CCNT2	Cyclin-T2
15.1511	14.9988	15.1224	15.0748	15.0803	15.0671	15.1867	15.1169	15.0506	15.1514					0.475538	0.330252	-0.0532012	-1.26076	0.799654	0.153851	-0.0781045	-2.20173	0.306167	0.491039	-0.0508366	-0.829375	O60610	DIAP1_HUMAN	DIAPH1	Protein diaphanous homolog 1
13.6874	13.8814	13.7993	14.0576	14.0764	13.9807	12.082	13.1299	13.1542	12.836					0.873312	0.184389	1.32246	2.45066	0.943498	0.12561	1.42253	2.70375	0.258835	0.540375	0.38911	0.710608	O60613	SEP15_HUMAN	SELENOF	Selenoprotein F
11.2285	11.3997	11.9778	12.1254	11.8902	11.1929	11.6847	11.6676	11.5921	11.2341					1.43174	0.100855	0.37541	5.05303	0.132697	0.625838	-0.1346	-0.385951	0.553136	0.315799	-0.263047	-1.46805	O60658	PDE8A_HUMAN	PDE8A	High affinity cAMP-specific and IBMX-insensitive 3',5'-cyclic phosphodiesterase 8A
12.57	13.3907	13.262	13.6402	13.3018	12.8482	13.134	13.0336	13.0455	13.0682					0.696344	0.228628	0.367371	1.87771	0.0117591	0.955183	-0.00877905	-0.0377913	0.184903	0.631679	-0.0269051	-0.522771	O60663;Q8TE12	LMX1A_HUMAN;LMX1B_HUMAN	LMX1A;LMX1B	LIM homeobox transcription factor 1-beta
11.2688	12.3997	10.9914	10.9143	10.3665	11.2961	11.231	12.1326	11.326	11.586					0.604782	0.262774	-0.728962	-1.61123	0.49563	0.256954	-0.850525	-1.31364	0.168912	0.651442	-0.225836	-0.481363	O60664	PLIN3_HUMAN	PLIN3	Perilipin-3
14.7588	14.4378	14.6366	14.721	14.7395	14.5786	14.199	14.8882	14.3737	14.617					0.133988	0.671322	0.135189	0.389397	0.110547	0.67371	0.115415	0.32616	0.0424021	0.873418	-0.0482807	-0.132122	O60671	RAD1_HUMAN	RAD1	Cell cycle checkpoint protein RAD1
13.281	12.5025	11.7007	12.2039	13.4081	13.6291	11.911	12.5609	12.501	11.2721					0.250719	0.513366	-0.283646	-0.690181	1.18897	0.0911372	1.28266	3.73738	0.177119	0.641917	-0.349394	-0.502662	O60674	JAK2_HUMAN	JAK2	Tyrosine-protein kinase JAK2
17.0984	17.2342	17.3446	17.3333	17.5348	17.4802	17.1829	17.236	17.1842	17.2471					1.38535	0.104803	0.129516	4.77451	1.79798	0.0632852	0.298074	7.82986	0.0486689	0.862205	0.0062027	0.150775	O60678	ANM3_HUMAN	PRMT3	Protein arginine N-methyltransferase 3
16.2378	16.1439	16.0796	16.0961	16.1152	16.1077	16.0235	15.8837	16.0443	16.0627					0.706242	0.226962	0.134282	1.9076	0.815943	0.150346	0.157905	2.25541	0.534176	0.327122	0.0998888	1.4166	O60684	IMA7_HUMAN	KPNA6	Importin subunit alpha-7
16.833	16.7943	16.9624	16.8899	17.0075	16.9083	16.922	16.8822	16.867	16.9187					0.208409	0.564193	0.0240927	0.583024	0.39174	0.327351	0.0558586	1.0449	0.0948524	0.765771	-0.00922871	-0.28297	O60716	CTND1_HUMAN	CTNND1	Catenin delta-1
16.0201	15.8933	15.8955	15.9403	15.6199	15.5444	16.0439	15.8751	15.8305	16.0104					0.16705	0.617497	-0.041616	-0.476516	1.25878	0.0866406	-0.3774	-4.08169	0.107165	0.743974	-0.039094	-0.316914	O60725	ICMT_HUMAN	ICMT	Protein-S-isoprenylcysteine O-methyltransferase
14.5514	14.3249	14.2904	14.4174	13.9031	14.3501	13.9419	14.1238	14.4154	14.074					0.993689	0.161657	0.321081	2.89525	0.133696	0.624	0.0937777	0.388617	0.411524	0.399362	0.211833	1.09529	O60739	EIF1B_HUMAN	EIF1B	Eukaryotic translation initiation factor 1b
16.7809	16.6429	16.7431	16.6784	16.8581	16.7771	16.7642	16.6673	16.8497	16.9197					0.0272645	0.915734	-0.00502396	-0.0862131	0.605362	0.205711	0.101839	1.61287	0.976037	0.177039	0.168944	2.82685	O60749	SNX2_HUMAN	SNX2	Sorting nexin-2
16.3685	16.4536	16.2686	16.2194	16.3646	16.4015	16.6261	16.5758	16.6071	16.5592					2.01935	0.0514534	-0.356979	-10.1518	1.70156	0.0663529	-0.217921	-6.98601	0.180961	0.637825	-0.0178032	-0.512598	O60762	DPM1_HUMAN	DPM1	Dolichol-phosphate mannosyltransferase subunit 1
16.5155	16.6046	16.7433	16.6869	16.5645	16.5538	16.4892	16.6191	16.5801	16.5441					0.821512	0.194028	0.160952	2.27393	0.0241247	0.912768	0.00498486	0.0765282	0.0377089	0.885924	0.00795078	0.118022	O60763	USO1_HUMAN	USO1	General vesicular transport factor p115
15.1996	15.4554	15.275	15.3804	15.494	15.3067	15.6273	15.853	15.4708	15.5392					1.09472	0.145724	-0.412461	-3.3103	0.834349	0.147702	-0.339835	-2.31697	0.734168	0.247448	-0.235127	-1.99321	O60783	RT14_HUMAN	MRPS14	Small ribosomal subunit protein uS14m
12.3226	12.0389	11.149	11.5693	11.7228	11.8459	12.1168	11.3769	12.0618	11.5952					0.338863	0.425082	-0.387768	-0.911411	0.0317006	0.884137	0.0374269	0.0997984	0.0608669	0.832566	0.0815883	0.186543	O60784	TOM1_HUMAN	TOM1	Target of Myb1 membrane trafficking protein
23.8498	23.9331	23.9323	23.687	23.6688	23.5597	24.169	24.0517	23.6635	23.6309					0.802647	0.198565	-0.30069	-2.21154	1.6006	0.0683106	-0.496075	-6.19455	1.77351	0.0808036	-0.463077	-7.60704	O60814;P57053;P58876;P62807;Q5QNW6;Q93079;Q99877;Q99879;Q99880	H2B1C_HUMAN;H2B1D_HUMAN;H2B1H_HUMAN;H2B1K_HUMAN;H2B1L_HUMAN;H2B1M_HUMAN;H2B1N_HUMAN;H2B2F_HUMAN;H2BFS_HUMAN	H2BC12;H2BC12L;H2BC13;H2BC14;H2BC15;H2BC18;H2BC4;H2BC5;H2BC9	Histone H2B type 1-K
15.6577	15.6127	15.7177	15.6298	15.767	15.8003	15.5228	15.4353	15.8047	15.9					1.05442	0.15177	0.194696	3.13973	1.64203	0.068087	0.304667	6.50862	1.5416	0.0997083	0.373331	5.77139	O60826	CCD22_HUMAN	CCDC22	Coiled-coil domain-containing protein 22
16.8821	16.4884	16.3464	16.4296	15.9986	16.2301	16.6067	16.6261	16.3063	16.3436					1.47787	0.101887	-0.22839	-5.34416	1.30482	0.0815511	-0.50206	-4.32297	2.28693	0.056	-0.291474	-13.8604	O60828	PQBP1_HUMAN	PQBP1	Polyglutamine-binding protein 1
18.636	18.7835	18.8876	18.8435	18.7837	18.7043	18.8691	18.6783	18.6289	18.6788					0.349385	0.417335	0.0918293	0.937871	0.0966216	0.70532	-0.0297499	-0.287876	0.458341	0.370453	-0.119894	-1.21589	O60832	DKC1_HUMAN	DKC1	H/ACA ribonucleoprotein complex subunit DKC1
15.7287	15.6158	15.6142	15.6742	15.6085	15.5204	15.7295	15.5616	15.4608	15.4229					0.00478687	0.982297	-0.00138187	-0.015503	0.316679	0.389566	-0.0810986	-0.85573	0.849345	0.207397	-0.203706	-2.36788	O60870	KIN17_HUMAN	KIN	DNA/RNA-binding protein KIN17
18.3087	18.1857	18.2597	18.1364	18.131	18.0877	18.2731	18.3237	18.2715	18.2242					0.566807	0.282312	-0.100355	-1.50551	1.52701	0.0685128	-0.189016	-5.67096	0.550014	0.317981	-0.0505571	-1.45954	O60884	DNJA2_HUMAN	DNAJA2	DnaJ homolog subfamily A member 2
15.5491	15.5278	15.4812	15.6556	15.3738	15.4335	15.8244	15.7009	15.3312	15.2852					0.676122	0.23403	-0.194225	-1.81732	1.46037	0.0702304	-0.358974	-5.23199	1.69067	0.0820499	-0.454425	-6.89626	O60885	BRD4_HUMAN	BRD4	Bromodomain-containing protein 4
15.0882	14.6388	15.0798	15.3646	15.2575	14.7697	14.7468	14.5858	14.6458	14.7617					1.11501	0.143784	0.555933	3.39882	0.510261	0.249127	0.347364	1.35248	0.129658	0.705561	0.0374713	0.37782	O60902	SHOX2_HUMAN	SHOX2	Short stature homeobox protein 2
14.288	14.0154	14.2476	14.3422	14.3328	14.2315	13.7758	13.4185	14.0242	13.8591					1.19699	0.129563	0.697736	3.77572	1.17879	0.0919596	0.685025	3.68927	0.653412	0.270513	0.3445	1.75058	O60907	TBL1X_HUMAN	TBL1X	F-box-like/WD repeat-containing protein TBL1X
12.1334	14.0399	11.7639	12.2933	13.1782	12.1412	14.3148	14.8821	14.8338	11.484					1.65679	0.09068	-2.56989	-6.62402	1.08781	0.10276	-1.93881	-3.28055	0.313367	0.484926	-1.43957	-0.847425	O60911	CATL2_HUMAN	CTSV	Cathepsin L2
11.0452	14.8771	11.589	12.2652	15.3771	15.6152	14.9499	15.4971	15.3569	14.2718					1.77041	0.0802874	-3.29641	-7.5792	0.339761	0.36953	0.272655	0.913668	0.244033	0.55691	-0.409148	-0.673329	O60925	PFD1_HUMAN	PFDN1	Prefoldin subunit 1
13.8904	14.0051	12.6097	13.5148	13.8532	13.9758	13.774	14.0006	13.4961	13.3197					0.659571	0.242191	-0.825079	-1.76857	0.0693876	0.774409	0.0272064	0.211139	1.10128	0.156271	-0.479414	-3.33871	O60930	RNH1_HUMAN	RNASEH1	Ribonuclease H1
15.7948	15.4849	15.7528	15.9083	15.6853	15.688	15.5792	15.6747	15.9159	15.6855					0.808851	0.19672	0.203598	2.23195	0.47128	0.270093	0.0596623	1.24962	0.525451	0.331209	0.173713	1.39311	O60934	NBN_HUMAN	NBN	Nibrin
13.4645	13.1454	13.2022	13.6272	13.8051	13.1984	14.3086	13.8732	13.5814	13.9969					0.805943	0.197766	-0.676142	-2.22236	0.592834	0.211056	-0.589135	-1.57769	0.37509	0.43219	-0.30176	-1.00271	O60941	DTNB_HUMAN	DTNB	Dystrobrevin beta
15.4203	15.4706	15.4281	15.6033	15.4144	15.3597	15.4225	15.4821	15.5051	15.4307					0.248885	0.515992	0.0634346	0.685563	0.605555	0.205881	-0.0652494	-1.61341	0.111247	0.735694	0.0156426	0.328069	O60942	MCE1_HUMAN	RNGTT	mRNA-capping enzyme
13.9169	14.1147	14.2302	13.8428	13.8353	14.0003	14.4345	14.4865	14.1946	14.3481					0.789825	0.201491	-0.424036	-2.1697	1.61108	0.0673873	-0.542718	-6.27264	0.83936	0.211622	-0.189177	-2.33391	O75027	ABCB7_HUMAN	ABCB7	Iron-sulfur clusters transporter ABCB7, mitochondrial
14.2712	14.159	14.0848	14.3246	14.1215	14.3181	14.4067	14.3449	14.5492	14.6014					0.521283	0.306041	-0.171113	-1.38193	0.569598	0.220754	-0.155943	-1.51319	1.41227	0.117089	0.199524	4.93443	O75044	SRGP2_HUMAN	SRGAP2	SLIT-ROBO Rho GTPase-activating protein 2
14.2495	13.8209	14.5743	14.0248	14.3315	13.7185	14.0109	14.0562	13.9333	13.7678					0.360089	0.407196	0.266004	0.964831	0.00859389	0.963413	-0.00851727	-0.0277149	0.778082	0.232642	-0.182948	-2.13178	O75061	AUXI_HUMAN	DNAJC6	Auxilin
13.3484	13.79	13.1108	13.595	13.8277	13.6078	13.4516	13.8152	14.139	13.5953					0.34478	0.420545	-0.280471	-0.926286	0.136861	0.61937	0.0843716	0.397055	0.26044	0.539203	0.233723	0.714645	O75064	DEN4B_HUMAN	DENND4B	DENN domain-containing protein 4B
17.5322	17.5296	17.4549	17.5978	17.4746	17.5971	17.5866	17.6416	17.849	17.7103					0.43125	0.353805	-0.0877476	-1.14585	0.438693	0.29219	-0.0782118	-1.16502	0.805331	0.223699	0.16555	2.22035	O75083	WDR1_HUMAN	WDR1	WD repeat-containing protein 1
12.8127	12.6721	13.1991	13.2706	13.2002	13.3307	13.8049	13.6968	12.9149	12.5245					1.81207	0.0746667	-0.516031	-7.96103	1.53543	0.068694	-0.485439	-5.72871	1.43788	0.112895	-1.03116	-5.09094	O75094	SLIT3_HUMAN	SLIT3	Slit homolog 3 protein
13.8535	13.5951	14.1468	13.8011	12.9475	13.389	13.5074	12.8278	13.973	13.6572					0.772844	0.205214	0.806363	2.11499	0.000461344	0.998446	0.000608444	0.0015015	0.645594	0.274491	0.647462	1.72786	O75113	N4BP1_HUMAN	N4BP1	NEDD4-binding protein 1
15.6526	15.493	15.449	15.6171	15.5033	15.5368	15.4671	15.5015	15.7003	15.7627					0.202552	0.570992	0.0487561	0.568071	0.560743	0.223363	0.0357823	1.48886	1.69644	0.0815851	0.247234	6.94371	O75116	ROCK2_HUMAN	ROCK2	Rho-associated protein kinase 2
17.6893	17.6895	17.6441	17.4267	17.5343	17.4174	17.9462	17.8054	17.8039	17.7078					0.923001	0.174673	-0.340399	-2.62813	1.31339	0.0808726	-0.39995	-4.36917	0.530509	0.329238	-0.11996	-1.40672	O75122	CLAP2_HUMAN	CLASP2	CLIP-associating protein 2
15.7743	15.5643	15.4342	15.5476	15.5915	15.8249	15.7192	15.8537	15.8147	15.7284					1.10624	0.144169	-0.295523	-3.36034	0.20744	0.512361	-0.0781913	-0.580554	0.0606623	0.833283	-0.0148625	-0.185949	O75127	PTCD1_HUMAN	PTCD1	Pentatricopeptide repeat-containing protein 1, mitochondrial
12.7921	13.2441	12.6334	12.9851	13.6578	13.0004	13.1998	12.8284	13.3605	13.7574					0.29489	0.466599	-0.204843	-0.801104	0.308181	0.39837	0.315014	0.834423	0.737971	0.247463	0.544847	2.00502	O75128	COBL_HUMAN	COBL	Protein cordon-bleu
19.1935	19.342	19.3068	19.3459	19.2874	19.3651	19.4038	19.4573	19.4037	19.3987					1.05677	0.151484	-0.104238	-3.14951	0.802706	0.152964	-0.104295	-2.21173	0.410537	0.400316	-0.0293303	-1.09277	O75131	CPNE3_HUMAN	CPNE3	Copine-3
13.427	13.9611	13.8636	13.8369	13.1612	13.4366	12.8148	13.7032	12.7451	13.704					0.502015	0.316933	0.591289	1.33055	0.027151	0.901451	0.0399308	0.0858639	0.016469	0.948661	-0.0344181	-0.0526612	O75143	ATG13_HUMAN	ATG13	Autophagy-related protein 13
14.3877	14.6747	14.5679	14.77	14.7196	14.6703	15.0224	14.7843	14.6913	14.6591					0.565114	0.283003	-0.234384	-1.50085	0.64083	0.194441	-0.208383	-1.71407	0.703455	0.255678	-0.228148	-1.89917	O75146	HIP1R_HUMAN	HIP1R	Huntingtin-interacting protein 1-related protein
14.5333	14.4233	14.6331	14.7317	14.6527	14.6134	14.7408	14.7202	14.6781	14.6125					0.355813	0.410272	-0.0480657	-0.954054	1.31733	0.0806025	-0.0974522	-4.39056	0.881416	0.197316	-0.0852146	-2.47906	O75147	OBSL1_HUMAN	OBSL1	Obscurin-like protein 1
15.1693	15.1046	15.1823	15.2271	15.1552	15.0475	15.2195	15.1862	15.1869	15.2403					0.0210987	0.932272	0.00187206	0.0671379	0.670662	0.184894	-0.101508	-1.80117	0.116406	0.724803	0.0107641	0.342099	O75150	BRE1B_HUMAN	RNF40	E3 ubiquitin-protein ligase BRE1B
17.0775	16.8687	16.8814	16.9035	16.766	16.7826	16.9097	17.0058	16.8374	16.8268					0.49906	0.318542	-0.0652285	-1.32272	1.19391	0.0917328	-0.183418	-3.76095	0.914903	0.189705	-0.125641	-2.59865	O75151	PHF2_HUMAN	PHF2	Lysine-specific demethylase PHF2
17.3502	17.3451	17.3834	17.2642	17.2715	17.2275	17.3675	17.4042	17.3292	17.3381					0.371853	0.400862	-0.0620584	-0.994524	1.382	0.0761758	-0.136339	-4.75498	0.959761	0.18032	-0.0522251	-2.7648	O75152	ZC11A_HUMAN	ZC3H11A	Zinc finger CCCH domain-containing protein 11A
17.2946	17.1624	17.1961	17.2471	17.2217	17.0973	17.2159	17.2768	17.3402	17.287					0.223981	0.545611	-0.0247192	-0.622623	0.473171	0.268645	-0.0868692	-1.25457	0.623338	0.283082	0.0672798	1.66385	O75153	CLU_HUMAN	CLUH	Clustered mitochondria protein homolog
14.5293	14.9342	14.7354	14.7379	14.4898	14.7542	14.9705	14.7337	14.9418	14.7383					0.364131	0.4051	-0.115468	-0.975025	0.489244	0.259164	-0.230124	-1.29678	0.024472	0.922823	-0.012116	-0.0776023	O75155	CAND2_HUMAN	CAND2	Cullin-associated NEDD8-dissociated protein 2
12.7323	13.6499	13.8313	13.8589	14.0479	13.9573	13.9413	13.9863	14.1831	13.8449					1.33673	0.110654	-0.118741	-4.49726	0.281241	0.424941	0.0387831	0.76688	0.0987968	0.760155	0.0501356	0.293895	O75164	KDM4A_HUMAN	KDM4A	Lysine-specific demethylase 4A
15.6663	15.6826	15.802	15.9258	15.8965	15.9703	15.6696	15.8113	16.0117	16.002					0.495052	0.320705	0.123408	1.31211	0.863025	0.139383	0.192883	2.41491	1.19199	0.143698	0.266388	3.75178	O75165	DJC13_HUMAN	DNAJC13	DnaJ homolog subfamily C member 13
14.5808	14.2242	14.5316	14.4757	14.0316	14.3779	14.7992	14.6674	14.5616	14.6187					1.07058	0.147705	-0.229661	-3.20733	0.982913	0.118995	-0.528594	-2.85335	0.734338	0.247632	-0.143214	-1.99374	O75170	PP6R2_HUMAN	PPP6R2	Serine/threonine-protein phosphatase 6 regulatory subunit 2
15.18	15.1499	15.0852	15.1661	15.4327	15.4967	14.7315	14.9353	15.4111	15.5138					0.932998	0.173604	0.292219	2.66483	1.56129	0.0687538	0.631274	5.90952	1.50329	0.106537	0.629027	5.51103	O75179	ANR17_HUMAN	ANKRD17	Ankyrin repeat domain-containing protein 17
16.6255	16.547	16.6237	16.4918	16.4161	16.2745	16.6117	16.5253	16.5001	16.5266					0.0436353	0.869454	-0.0107079	-0.135809	0.940075	0.126374	-0.223198	-2.69102	0.460338	0.369812	-0.0551844	-1.22108	O75182	SIN3B_HUMAN	SIN3B	Paired amphipathic helix protein Sin3b
15.8874	15.7267	15.7183	15.5475	15.7016	15.5988	15.8239	15.8888	15.8632	15.7761					0.872088	0.184085	-0.223438	-2.44638	1.11368	0.100409	-0.206132	-3.39296	0.245016	0.555841	-0.0366907	-0.675808	O75190	DNJB6_HUMAN	DNAJB6	DnaJ homolog subfamily B member 6
16.3296	16.3782	15.4546	15.8233	17.0889	17.146	17.0776	16.9605	17.5912	17.721					1.71936	0.08627	-1.38009	-7.13502	0.568997	0.221371	0.0984249	1.51154	1.7373	0.0815222	0.637099	7.28826	O75223	GGCT_HUMAN	GGCT	Gamma-glutamylcyclotransferase
15.987	15.7225	15.9444	16.1721	15.724	15.97	15.7413	15.7392	15.8587	15.7382					0.967181	0.167097	0.317997	2.79297	0.321516	0.38574	0.106772	0.867863	0.360795	0.443711	0.058249	0.966611	O75251	NDUS7_HUMAN	NDUFS7	NADH dehydrogenase [ubiquinone] iron-sulfur protein 7, mitochondrial
16.2132	15.9707	16.0785	16.1657	16.1529	16.2527	15.9208	15.9489	15.9308	15.842					1.25989	0.120327	0.187208	4.08737	1.45039	0.0700303	0.267928	5.16895	0.389749	0.421008	-0.0484653	-1.03985	O75306	NDUS2_HUMAN	NDUFS2	NADH dehydrogenase [ubiquinone] iron-sulfur protein 2, mitochondrial
15.8756	15.6397	15.6005	15.5831	15.54	15.381	15.6667	15.763	15.4424	15.6684					0.891162	0.181062	-0.123055	-2.51348	0.952065	0.123607	-0.25435	-2.73579	0.489551	0.354895	-0.159409	-1.29759	O75312	ZPR1_HUMAN	ZPR1	Zinc finger protein ZPR1
14.1585	14.5893	14.5873	14.99	14.9446	14.789	11.0931	14.8079	12.9373	13.7219					0.367632	0.403637	1.83813	0.983861	0.386179	0.330359	1.91627	1.03079	0.0654018	0.824888	0.379053	0.199671	O75319	DUS11_HUMAN	DUSP11	RNA/RNP complex-1-interacting phosphatase
17.0693	16.9556	16.8192	16.8715	16.8696	16.7543	16.7999	16.8028	16.5533	16.6018					0.629407	0.253778	0.0440092	1.68121	0.060034	0.797957	0.0106125	0.184122	1.93748	0.0808665	-0.223812	-9.22469	O75323	NIPS2_HUMAN	NIPSNAP2	Protein NipSnap homolog 2
15.7905	15.732	15.5706	15.605	15.5362	15.3994	15.718	15.9341	15.8984	15.7987					0.79238	0.200948	-0.238256	-2.178	0.9695	0.121089	-0.358245	-2.80181	0.0617295	0.830685	0.0224924	0.189047	O75330	HMMR_HUMAN	HMMR	Hyaluronan mediated motility receptor
18.1331	17.882	18.2927	18.4754	18.2185	18.097	18.1233	17.9013	17.8352	17.7369					0.911271	0.176348	0.371716	2.5855	0.432486	0.296973	0.145435	1.14903	0.691783	0.259247	-0.226292	-1.86401	O75340	PDCD6_HUMAN	PDCD6	Programmed cell death protein 6
15.162	15.0651	15.1082	15.191	14.9068	14.914	14.5529	14.7769	14.7873	14.577					1.25422	0.120565	0.484733	4.05843	0.79629	0.154594	0.245539	2.19074	0.0359033	0.891547	0.0172954	0.112566	O75348	VATG1_HUMAN	ATP6V1G1	V-type proton ATPase subunit G 1
16.5106	16.4002	16.3051	16.4595	16.4608	16.3699	16.2623	16.3474	16.2834	16.2998					0.325932	0.435538	0.0774965	0.87894	0.661765	0.187485	0.110519	1.775	0.103057	0.75239	-0.0132523	-0.30564	O75351	VPS4B_HUMAN	VPS4B	Vacuolar protein sorting-associated protein 4B
13.1054	13.5596	13.413	13.7862	13.5918	14.0217	13.7342	13.2032	14.1014	13.998					0.139288	0.664437	0.13094	0.40351	0.369937	0.345721	0.338097	0.989682	0.78311	0.231297	0.581008	2.14797	O75352	MPU1_HUMAN	MPDU1	Mannose-P-dolichol utilization defect 1 protein
14.8985	15.2041	14.6281	15.1354	15.4849	14.9924	15.5876	15.182	15.1646	15.2447					0.582509	0.273447	-0.503059	-1.54891	0.159998	0.578703	-0.14614	-0.458108	0.323002	0.476388	-0.180166	-0.87159	O75362	ZN217_HUMAN	ZNF217	Zinc finger protein 217
12.5486	12.327	11.7139	11.1341	12.8304	12.4912	11.2141	12.8701	13.1798	12.7588					0.256428	0.505126	-0.618094	-0.704554	0.267362	0.440302	0.618721	0.73204	0.40761	0.40314	0.927211	1.0853	O75368	SH3L1_HUMAN	SH3BGRL	Adapter SH3BGRL
16.1686	16.1111	16.1936	16.24	16.1541	16.2469	16.305	16.3263	16.3982	16.4793					1.21823	0.124238	-0.0988312	-3.87863	0.864452	0.139253	-0.115139	-2.41985	1.00382	0.172014	0.123092	2.93505	O75369	FLNB_HUMAN	FLNB	Filamin-B
13.8698	13.8004	12.8601	13.8915	13.7692	14.0324	14.1546	13.9134	14.0208	13.7483					0.468661	0.33375	-0.658186	-1.24278	0.27299	0.433054	-0.133192	-0.746175	0.303017	0.493523	-0.14946	-0.821477	O75376	NCOR1_HUMAN	NCOR1	Nuclear receptor corepressor 1
13.2297	13.7487	13.5914	13.8211	13.8439	13.8423	13.1136	12.7416	13.7664	13.6619					1.15143	0.138558	0.778659	3.56233	1.41039	0.0729415	0.915506	4.92309	1.25691	0.13286	0.786574	4.07211	O75381	PEX14_HUMAN	PEX14	Peroxisomal membrane protein PEX14
14.3464	14.1776	14.2504	14.4207	14.6038	14.4239	14.0356	13.8798	14.115	14.2506					1.08641	0.144664	0.377894	3.27455	1.36795	0.0776119	0.556132	4.67362	0.792949	0.229004	0.225082	2.17985	O75382	TRIM3_HUMAN	TRIM3	Tripartite motif-containing protein 3
13.1574	13.2595	13.3652	13.798	12.8486	13.4411	13.25	13.8684	13.5714	13.655					0.0186322	0.942418	0.0224338	0.0594423	0.361211	0.353681	-0.414361	-0.96766	0.0562441	0.844842	0.053998	0.173068	O75385	ULK1_HUMAN	ULK1	Serine/threonine-protein kinase ULK1
13.9468	13.9898	11.3131	10.411	12.2926	11.7865	13.7626	12.0926	13.3285	12.3336					0.791908	0.201337	-2.06552	-2.17647	0.381048	0.335048	-0.888005	-1.01779	0.0315394	0.903564	-0.096518	-0.0993065	O75386	TULP3_HUMAN	TULP3	Tubby-related protein 3
19.4882	19.5	19.3403	19.3288	19.3312	19.3487	19.3518	19.2784	19.1745	19.2132					0.185212	0.594281	0.0194407	0.523565	0.238345	0.472269	0.024848	0.658975	1.00128	0.171895	-0.121293	-2.92501	O75390	CISY_HUMAN	CS	Citrate synthase, mitochondrial
14.2474	13.6768	12.1736	14.4492	14.1526	14.3798	14.6435	14.0823	14.3759	14.1997					0.333231	0.428477	-1.05148	-0.897265	0.108096	0.678839	-0.0966997	-0.319461	0.0849195	0.782629	-0.0750589	-0.255229	O75391	SPAG7_HUMAN	SPAG7	Sperm-associated antigen 7
17.0423	16.8818	16.7829	16.7557	16.7233	16.7234	16.9183	16.8749	16.7701	16.8096					1.41794	0.101981	-0.127326	-4.9687	1.81373	0.0632688	-0.173215	-7.97665	1.16823	0.147058	-0.106745	-3.63985	O75396	SC22B_HUMAN	SEC22B	Vesicle-trafficking protein SEC22b
13.9926	14.0221	14.2045	13.7691	13.7939	14.1849	13.4094	13.4889	14.0221	13.8909					0.867222	0.184764	0.537632	2.42945	0.944657	0.125796	0.540275	2.70807	1.65611	0.0850149	0.507358	6.61867	O75410	TACC1_HUMAN	TACC1	Transforming acidic coiled-coil-containing protein 1
11.1408	10.2924	9.961	9.39432	11.0964	10.4302	10.1545	12.0918	10.7564	10.2621					0.539977	0.295685	-1.44552	-1.43228	0.119812	0.65365	-0.359866	-0.351323	0.220617	0.582628	-0.613894	-0.614087	O75417	DPOLQ_HUMAN	POLQ	DNA polymerase theta
15.4123	15.5572	15.6223	15.565	15.5799	15.5928	15.5449	15.4983	15.4993	15.48					0.719599	0.223191	0.0720224	1.94832	0.935496	0.127161	0.0647268	2.67405	0.477714	0.360757	-0.0319695	-1.26646	O75419	CDC45_HUMAN	CDC45	Cell division control protein 45 homolog
11.742	14.9982	14.4853	14.7666	14.5299	14.423	15.3427	11.9774	16.364	12.1857					0.204111	0.569012	0.965914	0.572054	0.170299	0.5648	0.816439	0.484971	0.0757054	0.802096	0.614782	0.229184	O75431	MTX2_HUMAN	MTX2	Metaxin-2
15.0341	14.3857	15.0482	15.2414	15.1236	15.3635	15.4335	15.4304	15.3704	15.1183					1.01291	0.159469	-0.287141	-2.97105	0.590093	0.211919	-0.188368	-1.57003	0.560343	0.313336	-0.187584	-1.48776	O75437	ZN254_HUMAN	ZNF254	Zinc finger protein 254
16.3572	16.4968	16.2577	16.3055	16.3544	16.4742	16.4676	16.5086	16.3562	16.3155					1.64866	0.0902408	-0.206468	-6.56018	0.438723	0.292025	-0.0737896	-1.1651	1.46561	0.110377	-0.152184	-5.26535	O75439	MPPB_HUMAN	PMPCB	Mitochondrial-processing peptidase subunit beta
15.5387	15.7493	15.5016	15.212	14.9182	14.4553	15.7251	15.8218	15.604	15.3483					0.950305	0.173208	-0.416651	-2.72919	1.3544	0.0786392	-1.08669	-4.59636	0.791327	0.229128	-0.297256	-2.17458	O75446	SAP30_HUMAN	SAP30	Histone deacetylase complex subunit SAP30
12.2485	12.9642	12.5041	12.573	12.6371	12.4542	12.5199	12.0279	12.367	12.5352					0.399741	0.375977	0.264652	1.06524	0.387936	0.32958	0.271738	1.03525	0.247296	0.554071	0.177215	0.681557	O75448	MED24_HUMAN	MED24	Mediator of RNA polymerase II transcription subunit 24
14.9537	14.8284	14.9104	15.0436	14.9636	14.9917	15.0497	14.9326	15.0309	14.9206					0.0517261	0.848345	-0.0141706	-0.159805	0.0742377	0.760114	-0.0135417	-0.225006	0.0626673	0.829405	-0.0154161	-0.191766	O75449	KTNA1_HUMAN	KATNA1	Katanin p60 ATPase-containing subunit A1
15.1411	15.1442	14.8961	15.0486	14.908	14.9876	15.2647	14.9822	15.0251	14.942					0.350606	0.417223	-0.151074	-0.940942	0.450996	0.282762	-0.175664	-1.19682	0.354183	0.450209	-0.139891	-0.949949	O75461	E2F6_HUMAN	E2F6	Transcription factor E2F6
13.3836	13.311	13.8444	14.4009	13.48	13.2427	13.6365	13.4042	13.4204	13.5241					0.735667	0.217498	0.602326	1.99786	0.357178	0.355867	-0.158988	-0.957494	0.129685	0.705736	-0.0480585	-0.377891	O75467	Z324A_HUMAN	ZNF324	Zinc finger protein 324A
14.9382	15.0642	14.7698	14.515	14.4012	14.7147	15.1212	15.0413	15.2141	15.14					1.08929	0.1449	-0.438836	-3.28691	1.0771	0.103615	-0.523285	-3.23487	0.65596	0.270101	0.0957603	1.75802	O75477	ERLN1_HUMAN	ERLIN1	Erlin-1
14.1006	14.1476	14.2915	14.1637	14.2643	14.1269	14.0222	14.4196	13.9636	14.0083					0.00998393	0.968199	0.0067091	0.0321486	0.0385198	0.860901	-0.0253229	-0.120467	0.442631	0.3817	-0.234941	-1.17518	O75478	TAD2A_HUMAN	TADA2A	Transcriptional adapter 2-alpha
14.2025	14.8208	14.4354	13.9868	13.5172	14.5978	14.3747	13.8691	13.5814	13.8951					0.0880506	0.760816	0.0892191	0.26401	0.0343757	0.877244	-0.0643859	-0.107937	0.486529	0.356289	-0.383662	-1.28963	O75486	SUPT3_HUMAN	SUPT3H	Transcription initiation protein SPT3 homolog
17.953	18.0011	17.9529	18.0303	17.8468	17.908	17.9975	17.8957	17.8522	17.892					0.256175	0.505526	0.0450077	0.703917	0.438789	0.292161	-0.0692053	-1.16527	0.51429	0.340081	-0.0744982	-1.36322	O75487	GPC4_HUMAN	GPC4	Glypican-4
17.2351	17.3841	17.1763	17.2071	16.9538	17.1706	17.2452	17.2644	17.2715	17.2346					1.1328	0.140433	-0.0631504	-3.47795	0.660066	0.188033	-0.192644	-1.77002	0.0269331	0.915528	-0.00176907	-0.0851934	O75489	NDUS3_HUMAN	NDUFS3	NADH dehydrogenase [ubiquinone] iron-sulfur protein 3, mitochondrial
15.5102	15.4291	15.5651	15.6067	15.2193	15.0558	15.3506	15.3086	15.3226	15.1443					1.88394	0.064493	0.256319	8.66332	0.82173	0.149411	-0.191997	-2.27466	0.393493	0.417183	-0.0961232	-1.04935	O75521	ECI2_HUMAN	ECI2	Enoyl-CoA delta isomerase 2
14.479	14.5759	14.5695	14.5886	14.0702	14.8245	14.2587	14.4182	13.8671	14.2742					1.01935	0.156546	0.240623	2.9968	0.0946837	0.709031	0.108905	0.282501	0.461848	0.368155	-0.267782	-1.22501	O75525	KHDR3_HUMAN	KHDRBS3	KH domain-containing, RNA-binding, signal transduction-associated protein 3
14.4997	14.3947	14.6793	14.6809	14.669	14.556	14.558	14.5843	14.4505	14.3909					1.84593	0.0710588	0.108968	8.28479	0.260086	0.448205	0.041398	0.713755	1.35877	0.122063	-0.150461	-4.62118	O75528	TADA3_HUMAN	TADA3	Transcriptional adapter 3
14.8508	14.6897	14.1357	14.5455	14.3629	14.5386	14.3319	14.5633	14.5182	14.4183					0.158679	0.631853	-0.106984	-0.454654	0.00677519	0.970194	0.00318098	0.0218938	0.0531539	0.852343	0.0206699	0.164006	O75529	TAF5L_HUMAN	TAF5L	TAF5-like RNA polymerase II p300/CBP-associated factor-associated factor 65 kDa subunit 5L
18.5278	18.5283	18.6447	18.7723	18.4986	18.5238	18.6398	18.5763	18.4993	18.4373					0.531217	0.300053	0.100432	1.40862	0.977479	0.11969	-0.0968056	-2.83239	1.05663	0.165551	-0.139765	-3.14892	O75530	EED_HUMAN	EED	Polycomb protein EED
19.0194	18.9434	18.9677	18.8848	18.8861	18.9137	18.9247	18.9938	18.8713	18.8929					0.219537	0.548173	-0.0329895	-0.611343	0.599403	0.207854	-0.0593519	-1.5961	0.777922	0.232551	-0.0771217	-2.13127	O75533	SF3B1_HUMAN	SF3B1	Splicing factor 3B subunit 1
17.6365	17.5826	17.4488	17.5512	17.4247	17.4533	17.5547	17.4898	17.5322	17.4655					0.125786	0.687446	-0.0222702	-0.367426	0.843773	0.145162	-0.0832767	-2.34889	0.177548	0.641322	-0.0234318	-0.503772	O75534	CSDE1_HUMAN	CSDE1	Cold shock domain-containing protein E1
14.6616	14.0044	14.2249	14.1692	14.0135	14.2462	14.1896	14.188	14.1248	13.9473					0.0997084	0.737833	0.00826931	0.296413	0.178699	0.551831	-0.0589375	-0.50675	0.64299	0.274121	-0.15272	-1.72032	O75554	WBP4_HUMAN	WBP4	WW domain-binding protein 4
16.8266	16.7867	16.7633	16.8578	16.9887	16.9292	16.822	16.8842	16.931	16.8725					0.275598	0.48605	-0.0425444	-0.75272	0.87639	0.137114	0.105863	2.46142	0.42912	0.388243	0.0486403	1.14037	O75569	PRKRA_HUMAN	PRKRA	Interferon-inducible double-stranded RNA-dependent protein kinase activator A
12.9687	12.2358	12.1145	11.2255	12.857	12.4132	12.2831	12.8569	12.4528	12.5341					0.636374	0.25082	-0.900054	-1.70122	0.0584121	0.802696	0.0650659	0.1794	0.0881513	0.777271	-0.0765781	-0.264292	O75575	RPC9_HUMAN	CRCP	DNA-directed RNA polymerase III subunit RPC9
12.626	12.4247	12.3081	12.2062	12.458	12.7191	12.3254	12.9318	12.8286	12.942					0.455286	0.339855	-0.371387	-1.20795	0.0387114	0.860317	-0.0399575	-0.121044	0.307363	0.490228	0.256752	0.832373	O75582	KS6A5_HUMAN	RPS6KA5	Ribosomal protein S6 kinase alpha-5
14.0989	13.99	13.5061	13.621	13.7205	13.6516	13.6417	14.2362	13.6184	14.0848					0.467566	0.334347	-0.375389	-1.23992	0.312354	0.394501	-0.25283	-0.844885	0.0763954	0.801669	-0.0873327	-0.231145	O75586	MED6_HUMAN	MED6	Mediator of RNA polymerase II transcription subunit 6
15.1284	15.0318	15.1619	15.1566	15.2477	15.1692	15.0419	15.13	15.3597	15.3202					0.622665	0.256054	0.0733232	1.66193	0.760958	0.161806	0.122514	2.07716	1.46519	0.110063	0.254021	5.26269	O75592	MYCB2_HUMAN	MYCBP2	E3 ubiquitin-protein ligase MYCBP2
11.4423	12.5439	12.9044	12.3235	11.8311	12.63	11.2812	11.6791	12.059	10.0858					1.07374	0.147591	1.13387	3.22064	0.629508	0.197525	0.750385	1.6815	0.139887	0.690563	-0.40773	-0.405102	O75600	KBL_HUMAN	GCAT	2-amino-3-ketobutyrate coenzyme A ligase, mitochondrial
15.8348	15.9364	16.0068	15.9629	16.4174	16.0703	14.9102	15.0903	16.3433	16.041					2.05846	0.0529604	0.984631	10.626	1.62288	0.0683912	1.24363	6.36165	1.67583	0.0842165	1.19191	6.77578	O75607	NPM3_HUMAN	NPM3	Nucleoplasmin-3
17.4781	17.6264	17.4215	17.3626	17.3593	17.4177	17.6371	17.4712	17.3968	17.1475					0.684002	0.231475	-0.162105	-1.84074	0.698026	0.177163	-0.165638	-1.88277	0.698043	0.257453	-0.282004	-1.88282	O75608	LYPA1_HUMAN	LYPLA1	Acyl-protein thioesterase 1
17.3777	17.3581	17.4143	17.282	17.475	17.33	17.1473	17.207	17.3133	17.3253					0.845849	0.187237	0.171017	2.35595	0.988652	0.11718	0.22537	2.87561	1.36712	0.122202	0.142149	4.66888	O75616	ERAL1_HUMAN	ERAL1	GTPase Era, mitochondrial
12.2916	13.2104	11.9829	11.8357	11.835	11.7772	12.7918	11.8086	11.7951	11.9888					0.288997	0.472878	-0.390853	-0.78633	0.375343	0.340801	-0.494081	-1.00335	0.300329	0.496477	-0.408208	-0.81474	O75618;Q9NWM3	CUED1_HUMAN;DEDD_HUMAN	CUEDC1;DEDD	Death effector domain-containing protein
14.8458	14.4878	15.1036	15.1292	14.8361	14.9474	14.9322	14.9691	14.9474	14.7068					1.74821	0.0836941	0.165714	7.38289	0.375687	0.340512	-0.0588694	-1.00422	0.380056	0.429961	-0.123571	-1.01527	O75648	MTU1_HUMAN	TRMU	Mitochondrial tRNA-specific 2-thiouridylase 1
14.8466	14.8617	14.6235	14.5836	14.4367	14.5516	14.4416	14.6621	14.0743	14.4439					0.161236	0.626725	0.0516996	0.461345	0.162196	0.575125	-0.0576773	-0.463853	0.513317	0.340452	-0.292769	-1.36063	O75663	TIPRL_HUMAN	TIPRL	TIP41-like protein
13.1656	13.2092	12.8713	12.3764	13.3569	12.6996	13.5913	13.3383	13.486	13.7343					1.02657	0.15502	-0.840937	-3.0258	0.467461	0.271455	-0.436536	-1.23964	0.302564	0.493599	0.145397	0.820342	O75665	OFD1_HUMAN	OFD1	Centriole and centriolar satellite protein OFD1
15.4074	16.2662	16.2967	16.0335	15.3128	15.5306	16.122	15.8577	15.897	15.8466					0.350058	0.417185	0.175213	0.939562	1.09654	0.102849	-0.568169	-3.31817	0.325403	0.474522	-0.118045	-0.877614	O75674	TM1L1_HUMAN	TOM1L1	TOM1-like protein 1
13.0617	13.5743	13.5373	13.3455	13.3623	13.2248	14.0969	13.6543	13.2353	13.5662					0.670218	0.237026	-0.434145	-1.79986	0.890538	0.134877	-0.582003	-2.51127	0.642252	0.274779	-0.474799	-1.71818	O75676	KS6A4_HUMAN	RPS6KA4	Ribosomal protein S6 kinase alpha-4
15.7445	15.9189	15.8303	15.789	15.7693	16.0496	16.0549	16.0859	15.6793	15.8551					2.01535	0.0509013	-0.260762	-10.1044	0.429562	0.298688	-0.160947	-1.14151	1.11489	0.155133	-0.303224	-3.39828	O75683	SURF6_HUMAN	SURF6	Surfeit locus protein 6
14.7817	14.8762	14.6623	14.8678	14.7144	14.9235	14.674	14.4119	14.5756	14.5572					0.503316	0.316108	0.222144	1.33401	0.617338	0.201065	0.27608	1.64677	0.0581648	0.8395	0.0234737	0.178679	O75688	PPM1B_HUMAN	PPM1B	Protein phosphatase 1B
16.507	16.5038	16.4782	16.434	16.401	16.4414	16.4627	16.4781	16.3765	16.3283					0.220583	0.547584	-0.0143728	-0.613999	0.821684	0.149496	-0.0492134	-2.2745	1.36632	0.121997	-0.118011	-4.66425	O75691	UTP20_HUMAN	UTP20	Small subunit processome component 20 homolog
16.8557	17.0098	17.0125	16.9644	17.0077	16.9803	16.9142	16.9777	16.892	16.9119					0.400943	0.374668	0.0425348	1.0683	0.524131	0.241774	0.0480671	1.38957	0.498728	0.349988	-0.0439711	-1.32184	O75694	NU155_HUMAN	NUP155	Nuclear pore complex protein Nup155
12.5809	13.6311	13.2518	13.483	13.7418	13.7861	13.1823	13.645	13.7009	13.6182					0.0582193	0.831761	-0.0462494	-0.178837	0.567541	0.222017	0.350332	1.50753	0.392337	0.418108	0.245914	1.04642	O75695	XRP2_HUMAN	RP2	Protein XRP2
15.8855	15.8706	15.9335	16.0866	15.8712	16.0302	15.8873	15.6764	15.9261	15.9609					0.653424	0.2446	0.228168	1.75062	0.482221	0.262759	0.168816	1.2783	0.569307	0.30773	0.161667	1.51239	O75717	WDHD1_HUMAN	WDHD1	WD repeat and HMG-box DNA-binding protein 1
14.5532	14.5199	14.3689	15.1131	14.4848	14.5713	14.9708	14.7313	14.4093	14.729					0.0943412	0.748042	-0.110061	-0.28155	0.897646	0.132289	-0.322977	-2.53656	0.532133	0.327967	-0.281879	-1.41109	O75718	CRTAP_HUMAN	CRTAP	Cartilage-associated protein
15.2043	15.2569	15.4125	15.2111	15.5289	15.2873	15.1262	15.2212	15.6875	15.5222					0.467433	0.334174	0.138062	1.23957	0.672172	0.184575	0.234375	1.80563	1.34123	0.122979	0.431087	4.52232	O75746	S2512_HUMAN	SLC25A12	Electrogenic aspartate/glutamate antiporter SLC25A12, mitochondrial
14.1701	13.7158	13.3408	14.0354	13.801	13.7723	13.6706	13.6242	13.6135	13.076					0.0373503	0.886081	0.0407066	0.11694	1.44134	0.0701764	0.139282	5.11241	0.422021	0.393323	-0.302696	-1.12215	O75787	RENR_HUMAN	ATP6AP2	Renin receptor
12.9962	13.3354	13.0422	13.5783	13.268	13.7498	13.696	13.0744	14.0888	13.5745					0.0595084	0.82824	-0.0749412	-0.182593	0.10632	0.682974	0.123716	0.3146	0.416012	0.39793	0.446483	1.10676	O75792	RNH2A_HUMAN	RNASEH2A	Ribonuclease H2 subunit A
16.9017	16.8621	16.8222	16.7047	16.8803	16.9205	16.8968	16.6737	16.9397	16.9726					0.0561621	0.836508	-0.0217886	-0.172828	0.380396	0.336159	0.11517	1.01613	0.570502	0.306341	0.170897	1.51568	O75794	CD123_HUMAN	CDC123	Translation initiation factor eIF2 assembly protein
15.6796	15.5268	15.6223	15.4877	15.5339	15.2888	15.5667	15.5251	15.535	15.6299					0.0415337	0.873884	0.00912523	0.129522	0.406334	0.316596	-0.134525	-1.08204	0.256795	0.542838	0.0365586	0.705478	O75817	POP7_HUMAN	POP7	Ribonuclease P protein subunit p20
14.7651	15.2446	15.2185	15.0327	15.4387	15.2136	15.1221	15.0394	15.6593	15.6063					0.15367	0.640929	0.0448861	0.441514	0.751531	0.163592	0.245428	2.04741	2.10653	0.0659345	0.55205	11.2385	O75822	EIF3J_HUMAN	EIF3J	Eukaryotic translation initiation factor 3 subunit J
16.3375	16.1513	16.1681	16.278	16.0608	16.1841	16.0614	16.2028	16.0867	15.9235					0.380412	0.394153	0.0909605	1.01617	0.0328133	0.881089	-0.00967503	-0.103188	0.443283	0.381897	-0.127033	-1.17686	O75828	CBR3_HUMAN	CBR3	Carbonyl reductase [NADPH] 3
15.2625	15.2647	15.0619	14.8774	15.3337	15.4226	14.8792	15.1384	15.0398	15.073					0.0816498	0.772308	-0.0391269	-0.246022	0.941425	0.126262	0.369354	2.69604	0.124769	0.713449	0.0476403	0.364693	O75832	PSD10_HUMAN	PSMD10	26S proteasome non-ATPase regulatory subunit 10
13.7988	14.7294	14.9413	15.1979	14.8235	15.2497	14.9106	14.6761	15.1194	14.798					0.596856	0.267751	0.276183	1.58895	0.374029	0.342041	0.243205	1.00002	0.306748	0.490524	0.165287	0.83083	O75843	AP1G2_HUMAN	AP1G2	AP-1 complex subunit gamma-like 2
13.412	14.0459	13.9799	13.893	13.8165	13.828	13.5629	13.4602	13.2691	13.2027					1.61659	0.091541	0.42489	6.31403	1.57561	0.0689963	0.310722	6.01192	1.33847	0.122184	-0.275678	-4.50693	O75844	FACE1_HUMAN	ZMPSTE24	CAAX prenyl protease 1 homolog
16.4212	16.2558	16.2987	16.7202	16.3163	16.2716	16.5022	16.4565	16.5365	16.261					0.0456643	0.862906	0.0300703	0.141857	1.54579	0.0689645	-0.185411	-5.80051	0.206202	0.599647	-0.0806217	-0.577394	O75879	GATB_HUMAN	GATB	Glutamyl-tRNA(Gln) amidotransferase subunit B, mitochondrial
15.4933	15.8281	16.3137	16.1573	16.5869	16.2985	16.0293	16.0927	16.266	16.3089					0.757836	0.210711	0.174512	2.06728	0.911245	0.130344	0.381704	2.5854	1.56182	0.0985726	0.226476	5.91334	O75880	SCO1_HUMAN	SCO1	Protein SCO1 homolog, mitochondrial
13.3146	14.0625	13.4574	13.651	13.732	12.8644	13.9608	13.9603	13.9843	13.6466					1.2813	0.118992	-0.40631	-4.19824	0.57457	0.21804	-0.66233	-1.52691	0.318034	0.479864	-0.145057	-0.859129	O75886	STAM2_HUMAN	STAM2	Signal transducing adapter molecule 2
13.7187	13.5884	13.7651	13.8936	13.4818	13.6614	13.861	13.7555	13.404	12.8864					0.0845139	0.766497	0.0211258	0.254089	0.820909	0.14934	-0.236592	-2.27192	0.890253	0.195613	-0.663022	-2.51026	O75909	CCNK_HUMAN	CCNK	Cyclin-K
14.0943	15.0419	11.7818	12.3748	12.6766	14.3539	11.6484	15.2612	13.8791	14.7034					0.275285	0.486672	-1.37648	-0.751934	0.00942297	0.961504	0.0604668	0.030361	0.157452	0.667938	0.83644	0.45144	O75911	DHRS3_HUMAN	DHRS3	Short-chain dehydrogenase/reductase 3
13.8666	13.5969	13.5774	13.5243	13.3486	13.2855	13.6443	13.7127	12.9658	13.3057					1.00696	0.161382	-0.127675	-2.94743	1.79132	0.0631377	-0.361477	-7.7686	1.05242	0.166224	-0.542789	-3.13147	O75915	PRAF3_HUMAN	ARL6IP5	PRA1 family protein 3
14.0433	13.7	13.6765	13.8379	13.5051	14.0686	13.8941	13.6023	13.7635	13.6666					0.0168167	0.948822	0.0089612	0.0537531	0.0389837	0.859215	0.0386643	0.121864	0.0709902	0.811751	-0.0331626	-0.215731	O75925	PIAS1_HUMAN	PIAS1	E3 SUMO-protein ligase PIAS1
16.0833	16.0448	16.0419	16.2076	15.7254	16.1205	16.0673	16.1341	16.2102	16.1985					0.0899718	0.756785	0.0240574	0.269381	0.329266	0.378223	-0.177782	-0.88731	1.03393	0.169527	0.103681	3.05562	O75928	PIAS2_HUMAN	PIAS2	E3 SUMO-protein ligase PIAS2
18.6854	18.4645	18.4386	18.2735	18.4679	18.4257	18.3103	18.4765	18.1888	18.0885					0.107869	0.719633	-0.0373449	-0.318843	0.223873	0.489323	0.0533686	0.62235	0.922038	0.187841	-0.254766	-2.62461	O75934	SPF27_HUMAN	BCAS2	Pre-mRNA-splicing factor SPF27
14.4664	14.1874	14.5327	14.4602	14.7213	14.3258	14.0716	14.4253	14.8513	14.6329					0.518201	0.306967	0.248017	1.37367	0.388581	0.328999	0.275113	1.03688	0.851477	0.207354	0.4937	2.37517	O75935	DCTN3_HUMAN	DCTN3	Dynactin subunit 3
14.8473	15.1481	14.9267	14.8378	14.9533	15.051	15.0414	15.1994	15.0197	15.2466					0.923078	0.17455	-0.2382	-2.62841	0.480353	0.263853	-0.118275	-1.27339	0.0290629	0.91022	0.0126805	0.0917342	O75937	DNJC8_HUMAN	DNAJC8	DnaJ homolog subfamily C member 8
15.4568	15.306	15.0639	15.4258	15.5585	15.6535	15.5282	15.5185	15.3796	15.6315					0.578842	0.275682	-0.278481	-1.53874	0.647321	0.191972	0.0826817	1.73287	0.0453168	0.868309	-0.0177493	-0.140822	O75943	RAD17_HUMAN	RAD17	Cell cycle checkpoint protein RAD17
14.6866	15.2156	15.5522	15.5326	15.7233	15.5932	15.2165	15.3018	15.8527	15.8461					1.63669	0.0918937	0.283252	6.46727	1.44386	0.0704396	0.399096	5.12806	2.2824	0.05544	0.590252	13.7877	O75947	ATP5H_HUMAN	ATP5PD	ATP synthase peripheral stalk subunit d, mitochondrial
13.2754	11.7991	12.2975	12.033	13.5224	12.5968	11.6832	13.2955	13.386	13.1987					0.136725	0.668229	-0.324069	-0.396693	0.220385	0.494148	0.570279	0.613498	0.369846	0.437074	0.803013	0.989453	O75962	TRIO_HUMAN	TRIO	Triple functional domain protein
16.2959	16.326	16.2186	15.8048	16.4575	16.1447	16.1174	16.1836	16.4448	16.2564					0.239745	0.52704	-0.138827	-0.662509	0.350938	0.360509	0.150602	0.941778	0.737698	0.247574	0.200089	2.00417	O75964	ATP5L_HUMAN	ATP5MG	ATP synthase F(0) complex subunit g, mitochondrial
17.0165	17.0731	16.9666	16.799	16.9123	16.948	17.2325	17.0485	17.1482	17.1177					0.759114	0.210687	-0.257705	-2.07132	0.812769	0.150923	-0.210346	-2.24489	0.0254675	0.919971	-0.00752163	-0.0806774	O76003	GLRX3_HUMAN	GLRX3	Glutaredoxin-3
11.2046	10.8959	11.4364	11.6771	12.7095	12.8249	10.791	11.3457	11.9172	11.1253					NaN	1	0	NaN	1.57347	0.0685536	1.69883	5.99649	NaN	1	0	NaN	O76015	KRT38_HUMAN	KRT38	Keratin, type I cuticular Ha8
19.9131	19.8761	20.0038	19.9489	19.8154	19.8297	19.9495	19.9764	19.8437	19.7952					0.152905	0.64161	0.0134296	0.439501	1.93815	0.0527719	-0.140361	-9.23196	1.45049	0.110605	-0.143483	-5.16961	O76021	RL1D1_HUMAN	RSL1D1	Ribosomal L1 domain-containing protein 1
15.3328	15.1475	15.3573	14.8	15.002	14.7712	12.3462	15.3824	11.3471	10.6898					0.28919	0.472773	1.21438	0.786814	0.24331	0.467836	1.02233	0.671506	0.681136	0.263261	-2.84585	-1.83221	O76062	ERG24_HUMAN	TM7SF2	Delta(14)-sterol reductase TM7SF2
15.0245	14.4768	15.0102	14.9074	14.9227	14.7829	14.4137	14.5263	14.4482	14.5486					1.62919	0.0916651	0.488786	6.40973	1.29407	0.0836512	0.382816	4.26556	0.129103	0.706284	0.0283952	0.376331	O76071	CIAO1_HUMAN	CIAO1	Probable cytosolic iron-sulfur protein assembly protein CIAO1
14.4784	14.3812	14.3878	14.4812	14.2942	14.3021	14.4311	14.296	14.3045	14.3902					0.320033	0.43884	0.0709462	0.864142	0.360738	0.354178	-0.0653887	-0.966466	0.0665471	0.823296	-0.0162354	-0.202973	O76075	DFFB_HUMAN	DFFB	DNA fragmentation factor subunit beta
18.1037	18.0263	18.1929	18.1424	18.3633	18.3049	18.0021	18.0379	18.2755	18.2886					1.38576	0.104527	0.147672	4.77692	1.93248	0.0541616	0.314087	9.1708	2.28094	0.0565828	0.262067	13.7645	O76094	SRP72_HUMAN	SRP72	Signal recognition particle subunit SRP72
13.7789	14.0994	14.1022	14.0751	13.8774	14.1323	13.8638	14.2784	14.1892	14.405					0.0267429	0.916302	0.0175781	0.0846083	0.0909303	0.717277	-0.0662103	-0.272056	0.360922	0.443814	0.225987	0.966931	O94761	RECQ4_HUMAN	RECQL4	ATP-dependent DNA helicase Q4
14.9538	15.117	15.2443	15.0559	15.2075	15.1147	15.149	15.1518	14.939	15.1439					0.00104903	0.996552	-0.000321388	-0.00341189	0.0763002	0.754497	0.0107083	0.230875	0.398796	0.412881	-0.108939	-1.06284	O94762	RECQ5_HUMAN	RECQL5	ATP-dependent DNA helicase Q5
12.8806	12.5738	12.5889	12.943	13.376	13.2397	12.8608	12.5746	12.8199	12.0816					0.0696892	0.800578	0.0482626	0.212004	1.18598	0.0919206	0.590144	3.72321	0.244437	0.556629	-0.266973	-0.674348	O94766	B3GA3_HUMAN	B3GAT3	Galactosylgalactosylxylosylprotein 3-beta-glucuronosyltransferase 3
12.5622	13.0892	12.4262	11.0678	13.0863	12.8653	12.6481	12.8127	13.0559	12.7768					0.54188	0.29401	-0.983465	-1.43744	0.66362	0.187042	0.24536	1.78044	0.431872	0.386483	0.185926	1.14745	O94782	UBP1_HUMAN	USP1	Ubiquitin carboxyl-terminal hydrolase 1
15.532	15.2712	15.461	15.3246	15.389	15.4409	15.3318	15.4837	15.2461	15.2572					0.0472245	0.859952	-0.0149546	-0.146493	0.0285269	0.897195	0.00723028	0.0900907	0.752283	0.241927	-0.15607	-2.04977	O94804	STK10_HUMAN	STK10	Serine/threonine-protein kinase 10
13.7981	14.1163	14.5707	14.1309	14.1657	14.2652	13.8779	13.7888	14.0596	14.0534					0.83105	0.191054	0.517443	2.30587	1.53462	0.0685148	0.382085	5.72315	1.42297	0.11499	0.223142	4.99926	O94808	GFPT2_HUMAN	GFPT2	Glutamine--fructose-6-phosphate aminotransferase [isomerizing] 2
13.4442	13.733	13.868	13.6337	13.8583	14.0588	13.7366	14.0026	13.4127	13.6125					0.242826	0.52388	-0.11878	-0.670285	0.189271	0.536271	0.0889211	0.534017	0.782569	0.231327	-0.356976	-2.14623	O94819	KBTBB_HUMAN	KBTBD11	Kelch repeat and BTB domain-containing protein 11
16.2374	16.3889	16.6688	16.7196	16.6975	16.5964	16.3776	16.2727	16.6065	16.5597					1.61948	0.0912207	0.369068	6.33589	1.32275	0.0799387	0.321778	4.42014	1.33615	0.123245	0.257923	4.49404	O94822	LTN1_HUMAN	LTN1	E3 ubiquitin-protein ligase listerin
15.8197	15.6389	15.6536	15.5525	15.6011	15.8131	15.7104	15.7518	15.7953	15.8714					0.84228	0.188431	-0.128043	-2.34381	0.0731524	0.763595	-0.0239573	-0.221911	0.847087	0.207647	0.102269	2.36017	O94826	TOM70_HUMAN	TOMM70	Mitochondrial import receptor subunit TOM70
13.7963	13.4972	13.5847	13.4487	14.1086	14.2809	13.5832	13.822	13.7422	13.9274					0.510375	0.31298	-0.18589	-1.35278	1.10204	0.101715	0.492145	3.34204	0.324298	0.475433	0.132206	0.874842	O94829	IPO13_HUMAN	IPO13	Importin-13
12.9714	12.8594	12.7817	12.39	12.0111	12.9811	12.2366	12.8979	12.9441	13.112					0.0150592	0.954932	0.0185337	0.0482256	0.0387752	0.860191	-0.0711675	-0.121236	0.509557	0.341735	0.460757	1.3506	O94830	DDHD2_HUMAN	DDHD2	Triacylglycerol hydrolase DDHD2
14.7062	14.624	14.5193	14.604	14.6561	14.8848	14.5426	14.4278	14.8373	14.8102					0.402405	0.372977	0.0764642	1.07203	0.808189	0.151893	0.285291	2.22976	1.53705	0.101264	0.338553	5.7399	O94832	MYO1D_HUMAN	MYO1D	Unconventional myosin-Id
16.1354	15.907	15.6831	15.7711	15.7324	15.7616	15.8096	15.9306	15.779	15.9865					0.707656	0.226594	-0.143051	-1.9119	0.729274	0.16987	-0.123109	-1.97807	0.0334425	0.89823	0.0126204	0.105102	O94842	TOX4_HUMAN	TOX4	TOX high mobility group box family member 4
12.9767	12.7364	12.6879	13.0076	13.1599	13.0237	13.829	12.799	12.3706	13.4047					0.320221	0.438767	-0.466249	-0.864613	0.148448	0.597899	-0.222221	-0.427763	0.208882	0.597103	-0.426358	-0.584232	O94851	MICA2_HUMAN	MICAL2	[F-actin]-monooxygenase MICAL2
14.5664	14.7763	14.2912	14.8303	14.6947	14.875	15.0045	14.5341	14.79	14.8429					0.208412	0.564303	-0.208574	-0.583032	0.0194283	0.926835	0.0155997	0.0619304	0.0653253	0.82498	0.0472074	0.199451	O94855	SC24D_HUMAN	SEC24D	Protein transport protein Sec24D
13.4954	13.9018	14.312	14.0119	14.1421	13.7712	14.1367	13.4919	13.9309	13.8467					0.365116	0.405293	0.347601	0.977511	0.13141	0.628772	0.142268	0.382509	0.0756272	0.802209	0.0744438	0.228961	O94864	ST65G_HUMAN	SUPT7L	STAGA complex 65 subunit gamma
16.7098	16.7007	16.6916	16.7004	16.8893	16.7545	16.7829	16.7168	16.9193	16.8947					0.606499	0.262615	-0.053854	-1.61607	0.358048	0.356046	0.0720234	0.959685	1.32933	0.124253	0.15715	4.45631	O94874	UFL1_HUMAN	UFL1	E3 UFM1-protein ligase 1
13.8929	13.9068	13.9019	14.0814	13.7209	14.0162	14.3567	14.2087	14.3388	14.3233					0.888099	0.181446	-0.291057	-2.50263	0.889591	0.135069	-0.414188	-2.50791	0.234766	0.567995	0.0483494	0.64993	O94887	FARP2_HUMAN	FARP2	FERM, ARHGEF and pleckstrin domain-containing protein 2
13.5194	13.5405	13.7564	13.7439	13.5243	13.7126	13.8917	13.4285	13.3647	13.0456					0.133753	0.67132	0.0900855	0.388769	0.0539903	0.814394	-0.0416226	-0.166463	0.60701	0.287504	-0.454949	-1.61752	O94888	UBXN7_HUMAN	UBXN7	UBX domain-containing protein 7
13.7467	13.5852	13.3354	13.3935	13.177	12.7941	13.6813	13.2569	13.5272	13.69					0.171754	0.611508	-0.10467	-0.488751	0.633175	0.196801	-0.483539	-1.69202	0.220511	0.582602	0.139486	0.613817	O94889	KLH18_HUMAN	KLHL18	Kelch-like protein 18
16.2095	16.4518	16.4192	16.3871	16.203	16.2803	16.4132	16.4008	16.2572	16.1692					0.0737485	0.79045	-0.00384903	-0.223611	1.28634	0.0826292	-0.16534	-4.22472	1.31228	0.123789	-0.193752	-4.36318	O94901	SUN1_HUMAN	SUN1	SUN domain-containing protein 1
15.4103	15.0123	15.2044	15.16	14.7031	14.8885	14.9049	15.2706	14.8327	14.9274					0.181029	0.598884	0.094451	0.512772	0.536971	0.234337	-0.291946	-1.42415	0.413192	0.399069	-0.207685	-1.09955	O94903	PLPHP_HUMAN	PLPBP	Pyridoxal phosphate homeostasis protein
13.6617	13.9049	13.634	13.7788	13.6616	13.8822	13.9036	14.0631	13.9264	13.6582					0.907126	0.177009	-0.276918	-2.57054	0.583961	0.21427	-0.211423	-1.55295	0.46144	0.368764	-0.19099	-1.22395	O94913	PCF11_HUMAN	PCF11	Pre-mRNA cleavage complex 2 protein Pcf11
15.1336	15.3131	15.6638	15.4681	15.2915	15.5605	15.8845	15.4782	15.4932	15.6558					0.180641	0.599578	-0.115399	-0.511771	0.393032	0.325936	-0.255365	-1.04818	0.171577	0.647823	-0.106841	-0.488292	O94915	FRYL_HUMAN	FRYL	Protein furry homolog-like
13.1507	13.4634	12.781	13.3038	12.6309	12.6542	12.2347	11.6568	12.0438	12.6695					0.972748	0.164723	1.09666	2.81423	0.861429	0.139739	0.696828	2.40939	NaN	1	0	NaN	O94916	NFAT5_HUMAN	NFAT5	Nuclear factor of activated T-cells 5
11.7	11.7613	13.448	14.2725	12.3788	12.1005	11.4528	13.5252	13.3916	13.6184					0.463615	0.335146	1.37123	1.22962	0.0789915	0.748914	-0.249353	-0.238508	0.364005	0.441912	1.01599	0.974706	O94919	ENDD1_HUMAN	ENDOD1	Endonuclease domain-containing 1 protein
15.7014	15.554	15.6675	15.5407	15.4796	15.4743	15.3725	15.5099	15.3681	15.3902					0.650599	0.245056	0.162931	1.74239	0.18378	0.543267	0.0357575	0.519874	0.330723	0.469066	-0.062027	-0.890966	O94925	GLSK_HUMAN	GLS	Glutaminase kidney isoform, mitochondrial
11.1689	11.1115	10.7106	11.0012	9.94135	10.9569	11.2107	11.2849	10.6014	11.7602					0.919041	0.176059	-0.391897	-2.61369	0.58964	0.212026	-0.798705	-1.56877	0.0368672	0.888108	-0.0670485	-0.115481	O94941	RNF37_HUMAN	UBOX5	RING finger protein 37
11.6713	11.0887	11.8162	12.2217	12.6986	11.0022	13.1189	11.9683	12.2776	12.7469					0.318445	0.441203	-0.52468	-0.860159	0.245249	0.466117	-0.693236	-0.676397	0.0157885	0.950516	-0.0313897	-0.0505216	O94952	FBX21_HUMAN	FBXO21	F-box only protein 21
15.492	15.484	15.5216	15.4324	15.2632	15.0834	15.5787	15.4511	15.4006	15.38					0.170883	0.612496	-0.0378885	-0.486488	1.04439	0.108527	-0.341586	-3.09835	0.712417	0.252992	-0.124555	-1.92638	O94953	KDM4B_HUMAN	KDM4B	Lysine-specific demethylase 4B
17.7657	17.8845	17.9433	17.8004	17.9281	17.7366	17.797	18.1133	17.9972	18.0104					0.168414	0.615332	-0.0833025	-0.480067	0.240459	0.47101	-0.122803	-0.664313	0.103625	0.751541	0.0486221	0.307203	O94964	MTCL2_HUMAN	MTCL2	Microtubule cross-linking factor 2
15.074	15.0726	15.1106	14.9315	15.2413	15.0746	15	15.2644	15.2023	15.3084					0.253143	0.511251	-0.111165	-0.696286	0.0534048	0.816266	0.0257478	0.164744	0.320156	0.479043	0.123144	0.864451	O94966	UBP19_HUMAN	USP19	Ubiquitin carboxyl-terminal hydrolase 19
14.3019	14.4696	14.3037	14.4076	14.5849	14.7155	14.0891	14.0162	14.4803	14.4825					1.38552	0.104441	0.303018	4.77553	1.81535	0.063354	0.597575	7.99188	2.14504	0.0662356	0.428738	11.7537	O94967	WDR47_HUMAN	WDR47	WD repeat-containing protein 47
17.5995	17.6154	17.5664	17.5586	17.5172	17.6755	17.5949	17.7126	17.7936	17.8106					0.581566	0.273554	-0.0911846	-1.5463	0.207957	0.51161	-0.0573816	-0.581872	0.886212	0.196565	0.148397	2.49596	O94973	AP2A2_HUMAN	AP2A2	AP-2 complex subunit alpha-2
18.314	18.554	18.4055	18.2895	18.2416	18.303	18.6339	18.4225	18.4209	18.4841					0.564277	0.28402	-0.180661	-1.49855	0.836934	0.147244	-0.255923	-2.3257	0.249136	0.550586	-0.0756798	-0.686195	O94979	SC31A_HUMAN	SEC31A	Protein transport protein Sec31A
13.5105	12.9884	13.6995	13.9032	13.1874	13.3955	13.1538	13.0526	13.3577	12.7337					1.59316	0.0959456	0.698154	6.1396	0.610186	0.204118	0.188253	1.62649	0.0592746	0.836231	-0.0575051	-0.181912	O94992	HEXI1_HUMAN	HEXIM1	Protein HEXIM1
12.0815	12.3453	12.6771	11.9812	11.7914	11.7368	12.651	11.816	11.8295	12.1198					0.0572362	0.834038	0.0956354	0.175968	0.421902	0.305377	-0.469378	-1.12184	0.209395	0.595612	-0.258814	-0.585538	O95059	RPP14_HUMAN	RPP14	Ribonuclease P protein subunit p14
15.7307	15.706	15.7055	15.8717	15.5095	15.3487	15.5096	15.3564	15.4251	15.3618					1.05617	0.151405	0.355632	3.14703	0.0108153	0.957784	-0.00386381	-0.0347938	0.167242	0.654553	-0.039535	-0.477017	O95067	CCNB2_HUMAN	CCNB2	G2/mitotic-specific cyclin-B2
16.1517	15.8432	15.9345	15.9697	16.016	15.934	16.1784	16.2109	16.2039	16.1956					2.01693	0.0510108	-0.242575	-10.1231	1.42007	0.0713811	-0.219616	-4.98165	0.103413	0.751743	0.0051403	0.306621	O95071	UBR5_HUMAN	UBR5	E3 ubiquitin-protein ligase UBR5
13.9923	13.8644	14.148	13.8762	13.9788	13.8537	14.2902	13.9579	13.4581	13.5881					0.184473	0.594735	-0.111993	-0.521661	0.440957	0.290206	-0.207871	-1.17086	1.10816	0.155751	-0.601007	-3.36872	O95096	NKX22_HUMAN	NKX2-2	Homeobox protein Nkx-2.2
14.4846	14.7517	14.7019	14.7611	14.6358	14.7487	14.3355	14.4679	14.5581	14.419					1.34586	0.110063	0.329826	4.54825	1.10145	0.101787	0.29058	3.33945	0.336316	0.464655	0.0868988	0.905012	O95104	SCAF4_HUMAN	SCAF4	SR-related and CTD-associated factor 4
15.6696	15.301	15.8199	14.5895	15.4097	15.4212	15.4105	15.6539	15.6426	15.6566					0.184708	0.594156	-0.327538	-0.522266	0.357557	0.356093	-0.116773	-0.958447	0.359259	0.445489	0.117358	0.962738	O95149	SPN1_HUMAN	SNUPN	Snurportin-1
14.9832	14.7319	14.323	14.72	14.7289	14.4386	14.6314	14.7453	14.6779	14.3853					0.297674	0.463949	-0.166886	-0.808084	0.242968	0.468267	-0.104569	-0.670644	0.373354	0.433958	-0.156722	-0.998318	O95155	UBE4B_HUMAN	UBE4B	Ubiquitin conjugation factor E4 B
15.4903	15.5525	15.6438	15.5805	15.7524	15.7176	15.516	15.4786	15.6962	15.6083					1.05052	0.151875	0.114814	3.12362	1.94486	0.0526602	0.237659	9.30485	1.0793	0.1615	0.154922	3.24421	O95163	ELP1_HUMAN	ELP1	Elongator complex protein 1
14.0922	14.5388	14.9817	14.7324	14.7451	14.6493	14.9917	15.0252	14.7263	14.7022					0.453808	0.340216	-0.151441	-1.20412	1.59183	0.0685649	-0.311242	-6.12989	2.31197	0.0542069	-0.294201	-14.269	O95168	NDUB4_HUMAN	NDUFB4	NADH dehydrogenase [ubiquinone] 1 beta subcomplex subunit 4
14.8189	15.7899	15.4206	12.3166	14.9183	15.6342	14.5934	14.8079	15.1955	15.1062					0.189602	0.588613	-0.832079	-0.534868	0.579457	0.215139	0.575591	1.54044	1.21741	0.140172	0.450207	3.87466	O95197	RTN3_HUMAN	RTN3	Reticulon-3
12.6677	11.9383	12.8007	11.5358	11.8593	11.7685	12.7386	13.552	12.1763	12.4036					0.490227	0.322464	-0.97705	-1.29937	1.08142	0.103359	-1.33138	-3.25325	0.744538	0.245488	-0.855369	-2.02549	O95201	RHIT_HUMAN	ZNF205	Transcriptional repressor RHIT
15.588	15.4988	15.6598	15.5478	15.6187	15.584	15.6071	15.5906	15.6933	15.6643					0.0274092	0.915411	0.00490713	0.0866579	0.0409869	0.852776	0.00245857	0.127883	1.38788	0.120479	0.0798893	4.78936	O95202	LETM1_HUMAN	LETM1	Mitochondrial proton/calcium exchanger protein
14.3992	14.3267	14.2367	11.5401	14.3386	14.3183	14.0281	13.9242	14.464	14.1312					0.296909	0.464888	-1.08776	-0.806166	1.66126	0.0671845	0.352317	6.65933	0.685155	0.262516	0.321461	1.84418	O95210	STBD1_HUMAN	STBD1	Starch-binding domain-containing protein 1
16.7657	16.3714	16.7375	16.7575	16.5304	16.4686	16.566	16.7291	16.7481	16.7242					0.458483	0.337837	0.0999537	1.21626	0.635022	0.196606	-0.148031	-1.69733	0.403567	0.407344	0.088624	1.07499	O95218	ZRAB2_HUMAN	ZRANB2	Zinc finger Ran-binding domain-containing protein 2
16.0944	16.0837	16.0777	16.0676	16.0441	15.9116	16.1084	16.1132	16.2218	16.1395					1.68122	0.0878553	-0.0382118	-6.81931	0.738494	0.166577	-0.13299	-2.00665	0.633658	0.277698	0.0698185	1.69341	O95219	SNX4_HUMAN	SNX4	Sorting nexin-4
18.2133	18.571	18.2684	18.1206	18.5547	18.4026	18.6486	18.7029	18.4186	18.4856					1.58907	0.095191	-0.481225	-6.10968	0.870447	0.137746	-0.197063	-2.44067	1.45337	0.109788	-0.22363	-5.18768	O95229	ZWINT_HUMAN	ZWINT	Outer kinetochore KNL1 complex subunit ZWINT
17.2603	17.0862	17.4519	17.0647	17.422	17.056	17.068	17.0036	16.9056	17.0601					0.426579	0.354249	0.22249	1.13384	0.410892	0.312969	0.203209	1.09367	0.227708	0.575636	-0.052907	-0.632069	O95232	LC7L3_HUMAN	LUC7L3	Luc7-like protein 3
17.5963	17.5512	17.62	17.6091	17.5478	17.4935	17.5841	17.4707	17.491	17.4908					0.575738	0.277396	0.0871744	1.53014	0.0340073	0.877673	-0.00671482	-0.106818	0.232294	0.569957	-0.0365038	-0.643677	O95235	KI20A_HUMAN	KIF20A	Kinesin-like protein KIF20A
17.7367	17.5696	17.5509	17.4883	17.4891	17.4834	17.6867	17.7814	17.5345	17.5684					1.19716	0.129726	-0.214481	-3.77653	1.4585	0.0699617	-0.247815	-5.22014	1.16569	0.14812	-0.18257	-3.62806	O95239	KIF4A_HUMAN	KIF4A	Chromosome-associated kinesin KIF4A
[truncated: 4,901 more rows]
